# Supplementary material for: Integrative analysis of YTHDC1 phosphoproteome unveils its phosphomodulatory network linked to splicing and tumorigenesis
Source: Front Bioinform. 2026 Jul 6;6:1809047. doi: 10.3389/fbinf.2026.1809047 (PMC13381505; doi:10.3389/fbinf.2026.1809047)
Supplement: Supplementary file 1 [file Supplementaryfile1.xlsx]

## Sheet: CONTENT
Supplementary file 1
Article title	"Integrative Analysis of YTHDC1 Phosphoproteome Unveils its Phosphomodulatory Network linked to Splicing and Tumorigenesis"
File contents	Supplementary Table S1A: Human cellular YTHDC1 phosphoproteome profile data
	Supplementary Table S1B: Human cellular YTHDC1 differential phosphoproteome data
	Supplementary Table S1C: List of profiling datasets and their sources along with respective PubMed IDs
	Supplementary Table S1D: List of differential datasets and their sources along with respective PubMed IDs

## Sheet: Supplementary Table S1A
Supplementary Table S1A: Human cellular YTHDC1 phosphoproteome profile data
PubMed ID	Gene_symbol	Phosphosite	Peptide_Sequence	Modified Sequence	Localization Probability	Species	Profile_or_differetial	Celltype_disease	Quantification	Enrichment	Mass_spectrometry	Intensities	Exp_condition
20363803	YTHDC1	S315	PIVFDRSGSSASE	GIS(ph)PIVFDRS(ph)GS(ph)S(ph)AS(ph)ES(ph)YAGS(ph)EK	Class 1	H	Profiling	Signaling network	SILAC	TIO2	LTQ-Orbitrap	[0.94323]	Ang II(15min)@AT1R-HEK cell line
20363803	YTHDC1	S317	VFDRSGSSASESY	GIS(ph)PIVFDRS(ph)GS(ph)S(ph)AS(ph)ES(ph)YAGS(ph)EK	Class 1	H	Profiling	Signaling network	SILAC	TIO2	LTQ-Orbitrap	[0.94323]	Ang II(15min)@AT1R-HEK cell line
20363803	YTHDC1	S318	FDRSGSSASESYA	GIS(ph)PIVFDRS(ph)GS(ph)S(ph)AS(ph)ES(ph)YAGS(ph)EK	Class 1	H	Profiling	Signaling network	SILAC	TIO2	LTQ-Orbitrap	[0.94323]	Ang II(15min)@AT1R-HEK cell line
20363803	YTHDC1	S320	RSGSSASESYAGS	GIS(ph)PIVFDRS(ph)GS(ph)S(ph)AS(ph)ES(ph)YAGS(ph)EK	Class 1	H	Profiling	Signaling network	SILAC	TIO2	LTQ-Orbitrap	[0.94323]	Ang II(15min)@AT1R-HEK cell line
20363803	YTHDC1	S424	ESHHGGSPIHWVL	LSSESHHGGS(ph)PIHWVLPAGMSAK	Class 1	H	Profiling	Signaling network	SILAC	TIO2	LTQ-Orbitrap	[1.0325, 1.3209]	Ang II(153min)@AT1R-HEK cell line
20363803	YTHDC1	S315	PIVFDRSGSSASE	GIS(ph)PIVFDRS(ph)GS(ph)S(ph)AS(ph)ES(ph)YAGS(ph)EK	Class 1	H	Profiling	Signaling network	SILAC	TIO2	LTQ-Orbitrap	[1.4037]	Ang II(153min)@AT1R-HEK cell line
20363803	YTHDC1	S317	VFDRSGSSASESY	GIS(ph)PIVFDRS(ph)GS(ph)S(ph)AS(ph)ES(ph)YAGS(ph)EK	Class 1	H	Profiling	Signaling network	SILAC	TIO2	LTQ-Orbitrap	[1.4037]	Ang II(153min)@AT1R-HEK cell line
20363803	YTHDC1	S318	FDRSGSSASESYA	GIS(ph)PIVFDRS(ph)GS(ph)S(ph)AS(ph)ES(ph)YAGS(ph)EK	Class 1	H	Profiling	Signaling network	SILAC	TIO2	LTQ-Orbitrap	[1.4037]	Ang II(153min)@AT1R-HEK cell line
20363803	YTHDC1	S320	RSGSSASESYAGS	GIS(ph)PIVFDRS(ph)GS(ph)S(ph)AS(ph)ES(ph)YAGS(ph)EK	Class 1	H	Profiling	Signaling network	SILAC	TIO2	LTQ-Orbitrap	[1.4037]	Ang II(153min)@AT1R-HEK cell line
20363803	YTHDC1	S315	PIVFDRSGSSASE	GIS(ph)PIVFDRS(ph)GS(ph)S(ph)AS(ph)ES(ph)YAGS(ph)EK	Class 1	H	Profiling	Signaling network	SILAC	TIO2	LTQ-Orbitrap	[0.54416]	SII Ang II(15min)@AT1R-HEK cell line
20363803	YTHDC1	S317	VFDRSGSSASESY	GIS(ph)PIVFDRS(ph)GS(ph)S(ph)AS(ph)ES(ph)YAGS(ph)EK	Class 1	H	Profiling	Signaling network	SILAC	TIO2	LTQ-Orbitrap	[0.54416]	SII Ang II(15min)@AT1R-HEK cell line
20363803	YTHDC1	S318	FDRSGSSASESYA	GIS(ph)PIVFDRS(ph)GS(ph)S(ph)AS(ph)ES(ph)YAGS(ph)EK	Class 1	H	Profiling	Signaling network	SILAC	TIO2	LTQ-Orbitrap	[0.54416]	SII Ang II(15min)@AT1R-HEK cell line
20363803	YTHDC1	S320	RSGSSASESYAGS	GIS(ph)PIVFDRS(ph)GS(ph)S(ph)AS(ph)ES(ph)YAGS(ph)EK	Class 1	H	Profiling	Signaling network	SILAC	TIO2	LTQ-Orbitrap	[0.54416]	SII Ang II(15min)@AT1R-HEK cell line
20363803	YTHDC1	S424	ESHHGGSPIHWVL	LSSESHHGGS(ph)PIHWVLPAGMSAK	Class 1	H	Profiling	Signaling network	SILAC	TIO2	LTQ-Orbitrap	[0.98771, 1.3148]	SII Ang II(3min)@AT1R-HEK cell line
20363803	YTHDC1	S315	PIVFDRSGSSASE	GIS(ph)PIVFDRS(ph)GS(ph)S(ph)AS(ph)ES(ph)YAGS(ph)EK	Class 1	H	Profiling	Signaling network	SILAC	TIO2	LTQ-Orbitrap	[0.80044]	SII Ang II(3min)@AT1R-HEK cell line
20363803	YTHDC1	S317	VFDRSGSSASESY	GIS(ph)PIVFDRS(ph)GS(ph)S(ph)AS(ph)ES(ph)YAGS(ph)EK	Class 1	H	Profiling	Signaling network	SILAC	TIO2	LTQ-Orbitrap	[0.80044]	SII Ang II(3min)@AT1R-HEK cell line
20363803	YTHDC1	S318	FDRSGSSASESYA	GIS(ph)PIVFDRS(ph)GS(ph)S(ph)AS(ph)ES(ph)YAGS(ph)EK	Class 1	H	Profiling	Signaling network	SILAC	TIO2	LTQ-Orbitrap	[0.80044]	SII Ang II(3min)@AT1R-HEK cell line
20363803	YTHDC1	S320	RSGSSASESYAGS	GIS(ph)PIVFDRS(ph)GS(ph)S(ph)AS(ph)ES(ph)YAGS(ph)EK	Class 1	H	Profiling	Signaling network	SILAC	TIO2	LTQ-Orbitrap	[0.80044]	SII Ang II(3min)@AT1R-HEK cell line
20873877	YTHDC1	S424	ESHHGGSPIHWVL	LSSESHHGGS(ph)PIHWVLPAGMSAK	Class 1	H	Profiling	No Disease	Label free	TiO2	LTQ-Orbitrap Velos instrument	[6542100.0]	Collisional induced dissociation-CID1@HeLa S3 cells
20873877	YTHDC1	S320	RSGSSASESYAGS	GISPIVFDRS(ph)GS(ph)S(ph)AS(ph)ESYAGSEK	Class 1	H	Profiling	No Disease	Label free	TiO2	LTQ-Orbitrap Velos instrument	[1553500.0]	Collisional induced dissociation-CID1@HeLa S3 cells
20873877	YTHDC1	S318	FDRSGSSASESYA	SGS(ph)S(ph)ASESYAGSEK	Class 1	H	Profiling	No disease	Label free	TiO2	LTQ-Orbitrap Velos instrument	[476200.0]	High collision dissociation fragment-HCD1@HeLa S3 cells
20873877	YTHDC1	S424	ESHHGGSPIHWVL	LSS(ph)ESHHGGS(ph)PIHWVLPAGMSAK	Class 1	H	Profiling	No disease	Label free	TiO2	LTQ-Orbitrap Velos instrument	[2532500.0]	High collision dissociation fragment-HCD1@HeLa S3 cells
21406692	YTHDC1	S424	LSSESHHGGSPIHWVLPAGMSAK	LSSESHHGGS(ph)PIHWVLPAGMSAK	Class 1	H	Profiling	no disease	Label free	TiO2	Q Exactive HF	['Presnt']	NCM(1h)@HUES9 cell
21406692	YTHDC1	T291	SGSGTDGSDEK	SGSGT(ph)DGSDEK	Class 1	H	Profiling	no disease	Label free	TiO2	Q Exactive HF	['Presnt']	NCM(1h)@HUES9 cell
21406692	YTHDC1	S424	LSSESHHGGSPIHWVLPAGMSAK	LSSESHHGGS(ph)PIHWVLPAGMSAK	Class 1	H	Profiling	no disease	Label free	TiO2	Q Exactive HF	['Presnt']	NCM(24h)@HUES9 cell
21406692	YTHDC1	T291	SGSGTDGSDEK	SGSGT(ph)DGSDEK	Class 1	H	Profiling	no disease	Label free	TiO2	Q Exactive HF	['Presnt']	NCM(24h)@HUES9 cell
21406692	YTHDC1	S424	LSSESHHGGSPIHWVLPAGMSAK	LSSESHHGGS(ph)PIHWVLPAGMSAK	Class 1	H	Profiling	no disease	Label free	TiO2	Q Exactive HF	['Presnt']	NCM(6h)@HUES9 cell
21406692	YTHDC1	T291	SGSGTDGSDEK	SGSGT(ph)DGSDEK	Class 1	H	Profiling	no disease	Label free	TiO2	Q Exactive HF	['Presnt']	NCM(6h)@HUES9 cell
21406692	YTHDC1	S424	LSSESHHGGSPIHWVLPAGMSAK	LSSESHHGGS(ph)PIHWVLPAGMSAK	Class 1	H	Profiling	no disease	Label free	TiO2	Q Exactive HF	['Present']	PMA(1h)@HUES9 cell
21406692	YTHDC1	T291	SGSGTDGSDEK	SGSGT(ph)DGSDEK	Class 1	H	Profiling	no disease	Label free	TiO2	Q Exactive HF	['Present']	PMA(1h)@HUES9 cell
21406692	YTHDC1	S424	LSSESHHGGSPIHWVLPAGMSAK	LSSESHHGGS(ph)PIHWVLPAGMSAK	Class 1	H	Profiling	no disease	Label free	TiO2	Q Exactive HF	['Present']	PMA(24h)@HUES9 cell
21406692	YTHDC1	T291	SGSGTDGSDEK	SGSGT(ph)DGSDEK	Class 1	H	Profiling	no disease	Label free	TiO2	Q Exactive HF	['Present']	PMA(24h)@HUES9 cell
21406692	YTHDC1	S424	LSSESHHGGSPIHWVLPAGMSAK	LSSESHHGGS(ph)PIHWVLPAGMSAK	Class 1	H	Profiling	no disease	Label free	TiO2	Q Exactive HF	['Present']	PMA(30min)@HUES9 cell
21406692	YTHDC1	T291	SGSGTDGSDEK	SGSGT(ph)DGSDEK	Class 1	H	Profiling	no disease	Label free	TiO2	Q Exactive HF	['Present']	PMA(30min)@HUES9 cell
21406692	YTHDC1	S424	LSSESHHGGSPIHWVLPAGMSAK	LSSESHHGGS(ph)PIHWVLPAGMSAK	Class 1	H	Profiling	no disease	Label free	TiO2	Q Exactive HF	['Present']	PMA(6h)@HUES9 cell
21406692	YTHDC1	T291	SGSGTDGSDEK	SGSGT(ph)DGSDEK	Class 1	H	Profiling	no disease	Label free	TiO2	Q Exactive HF	['Present']	PMA(6h)@HUES9 cell
23836654	YTHDC1	S424	LSSESHHGGSPIHWVLPAGMSAK	LSSESHHGGS(ph)PIHWVLPAGMSAK	Class 1	H	Profiling	Lung cancer	SILAC	IMAC	LTQ-Orbitrap	['Present', 'Present', 'Present', 'Present']	sh-TBK1@A549 cell line
23836654	YTHDC1	S424	LSSESHHGGSPIHWVLPAGMSAK	LSSESHHGGS(ph)PIHWVLPAGMSAK	Class 1	H	Profiling	Lung cancer	SILAC	IMAC	LTQ-Orbitrap	['Present', 'Present', 'Present', 'Present']	sh-TBK1@A549 cell line
23836654	YTHDC1	S424	LSSESHHGGSPIHWVLPAGMSAK	LSSESHHGGS(ph)PIHWVLPAGMSAK	Class 1	H	Profiling	Lung cancer	SILAC	IMAC	LTQ-Orbitrap	['Present', 'Present', 'Present', 'Present']	Untreated@A549 cell line
23836654	YTHDC1	S424	LSSESHHGGSPIHWVLPAGMSAK	LSSESHHGGS(ph)PIHWVLPAGMSAK	Class 1	H	Profiling	Lung cancer	SILAC	IMAC	LTQ-Orbitrap	['Present', 'Present', 'Present', 'Present']	Untreated@A549 cell line
24961811	YTHDC1	S120	RKIRLSSSASREPYK	IRLSSS(ph)ASREY(ph)K	Class 1	H	Profiling	Cancer	Label free	Ti4+-IMAC	LTQ-Orbitrap Velos	['Present', 'Present', 'Present', 'Present', 'Present', 'Present']	BRAFV600E+OISb(3d)@HDF cells
24961811	YTHDC1	S120	RKIRLSSSASREPYK	IRLSSS(ph)ASREY(ph)K	Class 1	H	Profiling	Cancer	Label free	Ti4+-IMAC	LTQ-Orbitrap Velos	['Present', 'Present', 'Present', 'Present', 'Present', 'Present']	BRAFV600E+OIS(3d)@HDF cells
24961811	YTHDC1	S120	RKIRLSSSASREPYK	IRLSSS(ph)ASREY(ph)K	Class 1	H	Profiling	Cancer	Label free	Ti4+-IMAC	LTQ-Orbitrap Velos	['Present', 'Present', 'Present', 'Present', 'Present', 'Present']	Cycling control(3d)@HDF cells
25159151	YTHDC1	S119	ERNKRLDADRKIRLSSSASREPYKNQPEKTC		Class 1	H	Profiling	Cancer	label-free	TiO2	Q Exactive mass spectrometer	[2512641000, 902067000, 146600000, 613840000, 'Yes', 'Yes']	EGF(15min)@HeLa cell line
25159151	YTHDC1	S317	KRARGISPIVFDRSGSSASESYAGSEKKHEK		Class 1	H	Profiling	Cancer	label-free	TiO2	Q Exactive mass spectrometer	[82580000, 107620000, 98615000, 608830000, 'Yes', 'Yes']	EGF(15min)@HeLa cell line
25159151	YTHDC1	S119	ERNKRLDADRKIRLSSSASREPYKNQPEKTC		Class 1	H	Profiling	Cancer	label-free	pY	Q Exactive	[17040000000.0, 0.0, 0.0, 0.0]	EGF(5min)@HeLa cell line
25159151	YTHDC1	S317	KRARGISPIVFDRSGSSASESYAGSEKKHEK		Class 1	H	Profiling	Cancer	label-free	pY	Q Exactive	[941550000.0, 0.0, 0.0, 0.0]	EGF(5min)@HeLa cell line
25159151	YTHDC1	S119	ERNKRLDADRKIRLSSSASREPYKNQPEKTC		Class 1	H	Profiling	Cancer	label-free	TiO2	Q Exactive mass spectrometer	[1931500000, 29644000, 2621900000, 2603600000, 'Yes', 'Yes']	Nocodazole(TiO2)@Hela cell line
25159151	YTHDC1	S317	KRARGISPIVFDRSGSSASESYAGSEKKHEK		Class 1	H	Profiling	Cancer	label-free	TiO2	Q Exactive mass spectrometer	[0, 0, 21814000, 0, 'Yes', 'Yes']	Nocodazole(TiO2)@Hela cell line
25159151	YTHDC1	S119	ERNKRLDADRKIRLSSSASREPYKNQPEKTC		Class 1	H	Profiling	Cancer	label-free	TiO2	Q Exactive mass spectrometer	[254190000, 0, 10899000, 1477731000, 0, 996220000]	Untreated@HeLa cell line
25159151	YTHDC1	S317	KRARGISPIVFDRSGSSASESYAGSEKKHEK		Class 1	H	Profiling	Cancer	label-free	TiO2	Q Exactive mass spectrometer	[0, 12110000, 9977400, 0, 0, 0]	Untreated@HeLa cell line
25311616	YTHDC1	S419		LSSES(ph)HHGGSPIHWVLPAGMSAK	Class 1	H	Profiling	Autophagy inhibition	SILAC	IMAC	Linear ion trap-orbitrap hybrid	['Present', 'Present', 'Present', 'Present']	Resveratrol@MCF7 cells
25311616	YTHDC1	S424		LSSESHHGGS(ph)PIHWVLPAGMSAK	Class 1	H	Profiling	Autophagy inhibition	SILAC	IMAC	Linear ion trap-orbitrap hybrid	['Present', 'Present', 'Present', 'Present']	Resveratrol@MCF7 cells
25311616	YTHDC1	S424		LSSESHHGGS(ph)PIHWVLPAGMSAK	Class 1	H	Profiling	Autophagy inhibition	SILAC	IMAC	Linear ion trap-orbitrap hybrid	['Present', 'Present', 'Present', 'Present']	Resveratrol@MCF7 cells
25311616	YTHDC1	S419		LSSES(ph)HHGGSPIHWVLPAGMSAK	Class 1	H	Profiling	Autophagy inhibition	SILAC	IMAC	Linear ion trap-orbitrap hybrid	['Present', 'Present', 'Present', 'Present']	Serum starvation@MCF7 cells
25311616	YTHDC1	S424		LSSESHHGGS(ph)PIHWVLPAGMSAK	Class 1	H	Profiling	Autophagy inhibition	SILAC	IMAC	Linear ion trap-orbitrap hybrid	['Present', 'Present', 'Present', 'Present']	Serum starvation@MCF7 cells
25311616	YTHDC1	S424		LSSESHHGGS(ph)PIHWVLPAGMSAK	Class 1	H	Profiling	Autophagy inhibition	SILAC	IMAC	Linear ion trap-orbitrap hybrid	['Present', 'Present', 'Present', 'Present']	Serum starvation@MCF7 cells
25849741	YTHDC1	S275	EGNDYDTRSEASDSGSESVSFTDGSVRSGSG		Class 1	H	Profiling	Breast cancer	SILAC	TiO2	Q Exactive	['Present', 'Present', 'Present', 'Present']	IKKb(K44M)+TNF-alpha@MCF7 cells
25849741	YTHDC1	S273	KEEGNDYDTRSEASDSGSESVSFTDGSVRSG		Class 1	H	Profiling	Breast cancer	SILAC	TiO2	Q Exactive	['Present', 'Present', 'Present', 'Present']	IKKb(K44M)+TNF-alpha@MCF7 cells
25849741	YTHDC1	S120	RNKRLDADRKIRLSSSASREPYKNQPEKTCV		Class 1	H	Profiling	Breast cancer	SILAC	TiO2	Q Exactive	['Present', 'Present', 'Present', 'Present']	IKKb(K44M)+TNF-alpha@MCF7 cells
25849741	YTHDC1	S275	EGNDYDTRSEASDSGSESVSFTDGSVRSGSG		Class 1	H	Profiling	Breast cancer	SILAC	TiO2	Q Exactive	['Present', 'Present', 'Present', 'Present']	TNF-alpha@MCF7 cells
25849741	YTHDC1	S273	KEEGNDYDTRSEASDSGSESVSFTDGSVRSG		Class 1	H	Profiling	Breast cancer	SILAC	TiO2	Q Exactive	['Present', 'Present', 'Present', 'Present']	TNF-alpha@MCF7 cells
25849741	YTHDC1	S120	RNKRLDADRKIRLSSSASREPYKNQPEKTCV		Class 1	H	Profiling	Breast cancer	SILAC	TiO2	Q Exactive	['Present', 'Present', 'Present', 'Present']	TNF-alpha@MCF7 cells
25849741	YTHDC1	S275	EGNDYDTRSEASDSGSESVSFTDGSVRSGSG		Class 1	H	Profiling	Breast cancer	SILAC	TiO2	Q Exactive	['Present', 'Present', 'Present', 'Present']	TNF-alpha+SC-514 IKK@MCF7 cells
25849741	YTHDC1	S273	KEEGNDYDTRSEASDSGSESVSFTDGSVRSG		Class 1	H	Profiling	Breast cancer	SILAC	TiO2	Q Exactive	['Present', 'Present', 'Present', 'Present']	TNF-alpha+SC-514 IKK@MCF7 cells
25849741	YTHDC1	S120	RNKRLDADRKIRLSSSASREPYKNQPEKTCV		Class 1	H	Profiling	Breast cancer	SILAC	TiO2	Q Exactive	['Present', 'Present', 'Present', 'Present']	TNF-alpha+SC-514 IKK@MCF7 cells
25849741	YTHDC1	S275	EGNDYDTRSEASDSGSESVSFTDGSVRSGSG		Class 1	H	Profiling	Breast cancer	SILAC	TiO2	Q Exactive	['Present', 'Present', 'Present', 'Present']	TNF-alpha+IKKb@MCF7 cells
25849741	YTHDC1	S273	KEEGNDYDTRSEASDSGSESVSFTDGSVRSG		Class 1	H	Profiling	Breast cancer	SILAC	TiO2	Q Exactive	['Present', 'Present', 'Present', 'Present']	TNF-alpha+IKKb@MCF7 cells
25849741	YTHDC1	S120	RNKRLDADRKIRLSSSASREPYKNQPEKTCV		Class 1	H	Profiling	Breast cancer	SILAC	TiO2	Q Exactive	['Present', 'Present', 'Present', 'Present']	TNF-alpha+IKKb@MCF7 cells
26265067	YTHDC1	S308	KRARGISPIVFDR	GIS(ph)PIVFDS	Class 1	H	Profiling	Pancreatic cancer	TMT	TiO2	Orbitrap Fusion	[2209.959802954, 2173.129177122, 2231.711760288]	Serum starvation+Mock treatment@PaSC
26471730	YTHDC1	S424	ESHHGGSPIHWVL	LSSESHHGGS(ph)PIHWVLPAGMOXSAK	Class 1	H	Profiling	Parkinson's disease (PD)	SILAC	TiO2	LTQ-Orbitrap Velos Pro	['Present', 'Present ', 'Present ', 'Present', 'Present', 'Present']	PINK1 KO@HEK293 cells
26471730	YTHDC1	S424	ESHHGGSPIHWVL	LSSESHHGGS(ph)PIHWVLPAGMOXSAK	Class 1	H	Profiling	Parkinson's disease (PD)	SILAC	TiO2	LTQ-Orbitrap Velos Pro	['Present', 'Present ', 'Present ', 'Present', 'Present', 'Present']	PINK1 WT@HEK293 cells
26572502	YTHDC1	S424	ESHHGGSPIHWVL	LSSESHHGGS(ph)PIHWVLPAGMSAK	Class 1	H	Profiling	Cancer	SILAC	TiO2	Q-Exactive Plus	['Present', 'Present ', 'Present ', 'Present ', 'Present ', 'Present ']	VE-821+Hydroxyurea@U2OS cells
26572502	YTHDC1	T148	RRAKSPTPDGSER	AKS(ph)PT(ph)PDGSER	Class 1	H	Profiling	Cancer	SILAC	TiO2	Q-Exactive Plus	['Present', 'Present ', 'Present ', 'Present ', 'Present ', 'Present ']	VE-821+Hydroxyurea@U2OS cells
26572502	YTHDC1	S424	ESHHGGSPIHWVL	LSSESHHGGS(ph)PIHWVLPAGMSAK	Class 1	H	Profiling	Cancer	SILAC	TiO2	Q-Exactive Plus	['Present', 'Present ', 'Present ', 'Present ', 'Present ', 'Present ']	DMSO@U2OS cells_26572502
26572502	YTHDC1	T148	RRAKSPTPDGSER	AKS(ph)PT(ph)PDGSER	Class 1	H	Profiling	Cancer	SILAC	TiO2	Q-Exactive Plus	['Present', 'Present ', 'Present ', 'Present ', 'Present ', 'Present ']	DMSO@U2OS cells_26572502
26572502	YTHDC1	S424	ESHHGGSPIHWVL	LSSESHHGGS(ph)PIHWVLPAGMSAK	Class 1	H	Profiling	Cancer	SILAC	TiO2	Q-Exactive Plus	['Present', 'Present ', 'Present ', 'Present ', 'Present ', 'Present ']	Hydroxyurea@U2OS cells
26572502	YTHDC1	T148	RRAKSPTPDGSER	AKS(ph)PT(ph)PDGSER	Class 1	H	Profiling	Cancer	SILAC	TiO2	Q-Exactive Plus	['Present', 'Present ', 'Present ', 'Present ', 'Present ', 'Present ']	Hydroxyurea@U2OS cells
27067055	YTHDC1	S588		RDVFLNGS(ph)YNDYVR	Class 1	H	Profiling	Cytokine stimulation	SILAC	TiO2	Q Exactive HF	['Present', 'Present', 'Present']	IL2@Kit225 T cells
27067055	YTHDC1	S588		RDVFLNGS(ph)YNDYVR	Class 1	H	Profiling	Cytokine stimulation	SILAC	TiO2	Q Exactive HF	['Present', 'Present', 'Present']	Untreated@Kit225 T cells
27135362	YTHDC1	S122	KRLDADRKIRLSSSASREPYKNQPEKTCVRK		Class 1	H	Profiling	Breast Cancer	Label free	TiO2	Q Exactive	[24.62327, 26.01397, 26.41516]	Metformin@MCF7 cells
27135362	YTHDC1	S122	KRLDADRKIRLSSSASREPYKNQPEKTCVRK		Class 1	H	Profiling	Breast Cancer	Label free	TiO2	Q Exactive	[22.92358, 24.18986]	Untreated@MCF7 cells
27642862	YTHDC1	T148	TCVRKRDPERRAKSPTPDGSERIGLEVDRRA	AKS(ph)PT(ph)PDGSER	Class 1	H	Profile	Enrichment-study	Label-free	Src superbinder+Ti-IMAC	LTQ-Orbitrap Velos	[0.0, 17833.0, 0.0]	Pervanadate@JURKAT cell line
27642862	YTHDC1	T148	TCVRKRDPERRAKSPTPDGSERIGLEVDRRA	AKS(ph)PT(ph)PDGSER	Class 1	H	Profiling	Enrichment analysis	Label free	Ti4+-IMAC	LTQ Orbitrap Velos	[0.0, 14518.0, 0.0]	Pervandate@Jurkat T cells (4G10Ab-5x)
27794612	YTHDC1	S318		SGSS(ph)ASESYAGSEK	Class 1	H	Profiling	Squamous cell carcinoma	TMT	Fe IMAC	Q Exactive	[18.3389, 18.2437, 18.3755]	Gefitinib+FGF2@A431cell line
27794612	YTHDC1	S152		AKSPTPDGS(ph)ER	Class 1	H	Profiling	Squamous cell carcinoma	TMT	Fe IMAC	Q Exactive	[18.3605, 18.2517, 18.3854]	Gefitinib+FGF2@A431cell line
27794612	YTHDC1	S318		SGSS(ph)ASESYAGSEK	Class 1	H	Profiling	Squamous cell carcinoma	TMT	Fe IMAC	Q Exactive	[18.421, 18.2791, 18.38]	Gefitinib@A431cell line
27794612	YTHDC1	S152		AKSPTPDGS(ph)ER	Class 1	H	Profiling	Squamous cell carcinoma	TMT	Fe IMAC	Q Exactive	[18.3817, 18.2268, 18.3167]	Gefitinib@A431cell line
27794612	YTHDC1	S318		SGSS(ph)ASESYAGSEK	Class 1	H	Profiling	Squamous cell carcinoma	TMT	Fe IMAC	Q Exactive	[18.169, 17.8132, 17.9092, 'Na']	DMSO@A431cell line
27794612	YTHDC1	S152		AKSPTPDGS(ph)ER	Class 1	H	Profiling	Squamous cell carcinoma	TMT	Fe IMAC	Q Exactive	[18.1836, 17.8254, 17.9275, 'Na']	DMSO@A431cell line
29083192	YTHDC1	S424	FQGFARLSSESHHGGSPIHWVLPAGMSAKML	LSSESHHGGS(ph)PIHWVLPAGMSAK	Class 1	H	Profile	Fractionation-study	TMT	TiO2	LTQ Orbitrap Velos	[12674000.0, '-', '-', '-']	Unfractionated HeLa cell lysate digest(0.5mg)
29083192	YTHDC1	S424	FQGFARLSSESHHGGSPIHWVLPAGMSAKML	LSSESHHGGS(ph)PIHWVLPAGMSAK	Class 1	H	Profile	Fractionation-study	TMT	TiO2	LTQ Orbitrap Velos	[45362000.0, '-', '-', '-']	Unfractionated HeLa cell lysate digest(1mg)
29083192	YTHDC1	T148	TCVRKRDPERRAKSPTPDGSERIGLEVDRRA	AKS(ph)PT(ph)PDGSER	Class 1	H	Profile	Fractionation-study	TMT	TiO2	LTQ Orbitrap Velos	[1206300.0, '-', '-', '-']	Unfractionated HeLa cell lysate digest(2mg)
29083192	YTHDC1	S146	EKTCVRKRDPERRAKSPTPDGSERIGLEVDR	AKS(ph)PTPDGSER	Class 1	H	Profile	Fractionation-study	TMT	TiO2	LTQ Orbitrap Velos	[44166.0, '-', '-', '-']	BRP fractionation@HeLa cell line R2
29083192	YTHDC1	T148	TCVRKRDPERRAKSPTPDGSERIGLEVDRRA	AKS(ph)PT(ph)PDGSER	Class 1	H	Profile	Fractionation-study	TMT	TiO2	LTQ Orbitrap Velos	[61503.0, '-', '-', '-']	BRP fractionation@HeLa cell line R3
29083192	YTHDC1	T148	TCVRKRDPERRAKSPTPDGSERIGLEVDRRA	AKS(ph)PT(ph)PDGSER	Class 1	H	Profile	Fractionation-study	TMT	TiO2	LTQ Orbitrap Velos	[8218700.0, '-', '-', '-']	CSCX@HeLa cell line R1
29083192	YTHDC1	S424	FQGFARLSSESHHGGSPIHWVLPAGMSAKML	LSSESHHGGS(ph)PIHWVLPAGMSAK	Class 1	H	Profile	Fractionation-study	TMT	TiO2	LTQ Orbitrap Velos	[8618300.0, '-', '-', '-']	CSCX@HeLa cell line R2
29083192	YTHDC1	S120	RNKRLDADRKIRLSSSASREPYKNQPEKTCV	LSSS(ph)ASREPYK	Class 1	H	Profile	Fractionation-study	TMT	TiO2	LTQ Orbitrap Velos	[9449400.0, '-', '-', '-']	CSCX@HeLa cell line R2
29083192	YTHDC1	S424	FQGFARLSSESHHGGSPIHWVLPAGMSAKML	LSSESHHGGS(ph)PIHWVLPAGMSAK	Class 1	H	Profile	Fractionation-study	TMT	TiO2	LTQ Orbitrap Velos	[39907000.0, '-', '-', '-']	CSCX@HeLa cell line R2
29083192	YTHDC1	S424	FQGFARLSSESHHGGSPIHWVLPAGMSAKML	LSSESHHGGS(ph)PIHWVLPAGMSAK	Class 1	H	Profile	Fractionation-study	TMT	TiO2	LTQ Orbitrap Velos	[157900000.0, '-', '-', '-']	SAX@HeLa cell line R2
29154753	YTHDC1	S119		LSS(ph)SASREPYN	Class 1	H	Profiling	Stimuli	SILAC	TiO2	Q-Exactive Plus	['Present', 'Present']	Mitotic arrest@RPE-1 cell
29154753	YTHDC1	S118		LS(ph)SSASREPYN	Class 1	H	Profiling	Stimuli	SILAC	TiO2	Q-Exactive Plus	['Present', 'Present']	Mitotic arrest@RPE-1 cell
29523821	YTHDC1	S424	FQGFARLSSESHHGGSPIHWVLPAGMSAKML	LSSESHHGGS(ph)PIHWVLPAGMSAK	Class 1	H	Profiling	Stimuli	SILAC	TiO2	Q Exactive or Q Exactive Plus	['Present', 'Present', 'Present', 'Present']	PF-3644022+IR-UV@U2OS cells
29523821	YTHDC1	S424	FQGFARLSSESHHGGSPIHWVLPAGMSAKML	LSSESHHGGS(ph)PIHWVLPAGMSAK	Class 1	H	Profiling	Stimuli	SILAC	TiO2	Q Exactive or Q Exactive Plus	['Present', 'Present', 'Present', 'Present']	SB203580+IR-UV@U2OS cells
29523821	YTHDC1	S424	FQGFARLSSESHHGGSPIHWVLPAGMSAKML	LSSESHHGGS(ph)PIHWVLPAGMSAK	Class 1	H	Profiling	Stimuli	SILAC	TiO2	Q Exactive or Q Exactive Plus	['Present', 'Present', 'Present', 'Present']	SB203580+IR-UV@U2OS cells
29523821	YTHDC1	S424	FQGFARLSSESHHGGSPIHWVLPAGMSAKML	LSSESHHGGS(ph)PIHWVLPAGMSAK	Class 1	H	Profiling	Stimuli	SILAC	TiO2	Q Exactive or Q Exactive Plus	['Present', 'Present', 'Present', 'Present']	DMSO@U2OS cells_29523821
29622655	YTHDC1	S424	FQGFARLSSESHHGGSPIHWVLPAGMSAKML	LSSESHHGGS(ph)PIHWVLPAGMSAK	Class 1	H	Profiling	Multiple myeloma	not mentioned	IMAC	Q-Exactive Plus	[9818958.094992355]	Monoculture@MM.1S cells
30061712	YTHDC1	S146			Class 1	H	Profiling	Colorectal Cancer	TMT	IMAC	Q Exactive	[-2.815195]	2D cultured HCT116 spheroids-R2
30061712	YTHDC1	S120			Class 1	H	Profiling	Colorectal Cancer	TMT	IMAC	Q Exactive	[1.207367]	2D cultured HCT116 spheroids-R2
30061712	YTHDC1	S424			Class 1	H	Profiling	Colorectal Cancer	TMT	IMAC	Q Exactive	[2.155161]	2D cultured HCT116 spheroids-R2
30061712	YTHDC1	S424			Class 1	H	Profiling	Colorectal Cancer	TMT	IMAC	Q Exactive	[2.358475]	2D cultured HCT116 spheroids-R3
30061712	YTHDC1	S119			Class 1	H	Profiling	Colorectal Cancer	TMT	IMAC	Q Exactive	[4.044592]	2D cultured(Acetone)HCT116 spheroids-R1
30061712	YTHDC1	S119			Class 1	H	Profiling	Colorectal Cancer	TMT	IMAC	Q Exactive	[2.8952]	2D cultured(Acetone)HCT116 spheroids-R2
30061712	YTHDC1	S119			Class 1	H	Profiling	Colorectal Cancer	TMT	IMAC	Q Exactive	[3.303209]	3D cultured(CR)HCT116 spheroids-R1
30061712	YTHDC1	S120			Class 1	H	Profiling	Colorectal Cancer	TMT	IMAC	Q Exactive	[0.3689137]	3D cultured(CR)HCT116 spheroids-R2
30061712	YTHDC1	S424			Class 1	H	Profiling	Colorectal Cancer	TMT	IMAC	Q Exactive	[3.661039]	3D cultured(CR)HCT116 spheroids-R2
30459283	YTHDC1	S146	PERRAKSPTPDGS		Class 1	H	Profiling	Neuroblastoma cancer	SILAC	TiO2	Q Exactive HF-X	['Present', 'Present']	DMSO@NB1 cell line
30459283	YTHDC1	Y553	KKPRIDYPPEFHQ		Class 1	H	Profiling	Neuroblastoma cancer	SILAC	TiO2	Q Exactive HF-X	['Present', 'Present']	DMSO@NB1 cell line
30459283	YTHDC1	S146	PERRAKSPTPDGS		Class 1	H	Profiling	Neuroblastoma cancer	SILAC	TiO2	Q Exactive HF-X	['Present', 'Present']	LDK378@NB1 cell line
30459283	YTHDC1	Y553	KKPRIDYPPEFHQ		Class 1	H	Profiling	Neuroblastoma cancer	SILAC	TiO2	Q Exactive HF-X	['Present', 'Present']	LDK378@NB1 cell line
30459283	YTHDC1	S146	PERRAKSPTPDGS		Class 1	H	Profiling	Neuroblastoma cancer	SILAC	TiO2	Q Exactive HF-X	['Present', 'Present']	TAE684@NB1 cell line
30459283	YTHDC1	Y553	KKPRIDYPPEFHQ		Class 1	H	Profiling	Neuroblastoma cancer	SILAC	TiO2	Q Exactive HF-X	['Present', 'Present']	TAE684@NB1 cell line
30459283	YTHDC1	S146	PERRAKSPTPDGS		Class 1	H	Profiling	Neuroblastoma cancer	SILAC	TiO2	Q Exactive HF-X	['Present', 'Present']	Crizotinib@NB1 cell line
30459283	YTHDC1	Y553	KKPRIDYPPEFHQ		Class 1	H	Profiling	Neuroblastoma cancer	SILAC	TiO2	Q Exactive HF-X	['Present', 'Present']	Crizotinib@NB1 cell line
30550624	YTHDC1	S424	FQGFARLSSESHHGGSPIHWVLPAGMSAKML	-	Class 1	H	Profiling	Colorectal-cancer	SILAC	Ni+Fe+TiO2	LTQ Orbitrap XL	[177810000, '-', '-', '-']	Untreated control@HCT 116
30550624	YTHDC1	S424	FQGFARLSSESHHGGSPIHWVLPAGMSAKML	-	Class 1	H	Profiling	Colorectal-cancer	SILAC	Ni+Fe+TiO2	LTQ Orbitrap XL	[128580000, '-', '-', '-']	Gal-4(72h)@HCT 117
30833379	YTHDC1	S424	FQGFARLSSESHHGGSPIHWVLPAGMSAKML	LSSESHHGGS(ph)PIHWVLPAGMSAK	Class 1	H	profiling	cervix carcinoma	SILAC	Ti-IMAC	Q-Exactive HF-X	[0, 8834900, 0, 0]	In-Solution digestion@Hela cells
30833379	YTHDC1	T148	TCVRKRDPERRAKSPTPDGSERIGLEVDRRA	AKS(ph)PT(ph)PDGSER	Class 1	H	profiling	cervix carcinoma	SILAC	Ti-IMAC	Q-Exactive HF-X	[0, 0, 10664000, 0]	In-Solution digestion@Hela cells
30833379	YTHDC1	S424	FQGFARLSSESHHGGSPIHWVLPAGMSAKML	LSSESHHGGS(ph)PIHWVLPAGMSAK	Class 1	H	profiling	cervix carcinoma	SILAC	Ti-IMAC	Q-Exactive HF-X	[0, 10884000, 0, 0]	PAC digestion@Hela cells
30833379	YTHDC1	T148	TCVRKRDPERRAKSPTPDGSERIGLEVDRRA	AKS(ph)PT(ph)PDGSER	Class 1	H	profiling	cervix carcinoma	SILAC	Ti-IMAC	Q-Exactive HF-X	[0, 0, 15483000, 0]	PAC digestion@Hela cells
30843680	YTHDC1	S424	FQGFARLSSESHHGGSPIHWVLPAGMSAKML		Class 1	H	Profiling	breast cancer	TMT	IMAC-Fe3+	Orbitrap fusion lumos tribrid	[7.99735, 8.38931, 8.69954, 8.59134, 7.91319, 9.05983, 8.14466, 11.3925, 9.01853]	With boosting channel@AML cells
31350469	YTHDC1	S308		GIS(ph)PIVFDR	Class 1	H	Profiling	Skin cancer	SILAC	TiO2	Q Exactive	[-0.06044, -0.26816, -0.02878]	Dabrafenib@A375 cell line
31350469	YTHDC1	S424		LSSESHHGGS(ph)PIHWVLPAGMSAK	Class 1	H	Profiling	Skin cancer	SILAC	TiO2	Q Exactive	[0.33322, 0.24, 0.4495]	Dabrafenib@A375 cell line
31350469	YTHDC1	S120		LSSS(ph)ASREPYK	Class 1	H	Profiling	Skin cancer	SILAC	TiO2	Q Exactive	[0.08685, 0.0, 0.23509]	Dabrafenib@A375 cell line
31350469	YTHDC1	S308		GIS(ph)PIVFDR	Class 1	H	Profiling	Skin cancer	SILAC	TiO2	Q Exactive	[-0.30064, -0.01739, 0.15104]	SCH772984@A375 cell line
31350469	YTHDC1	S91		GKS(ph)ATEYKNEEYQR	Class 1	H	Profiling	Skin cancer	SILAC	TiO2	Q Exactive	[0.0, 0.0, 2.41104]	SCH772984@A375 cell line
31350469	YTHDC1	S424		LSSESHHGGS(ph)PIHWVLPAGMSAK	Class 1	H	Profiling	Skin cancer	SILAC	TiO2	Q Exactive	[0.24704, 0.40496, 0.0]	SCH772984@A375 cell line
31350469	YTHDC1	S120		LSSS(ph)ASREPYK	Class 1	H	Profiling	Skin cancer	SILAC	TiO2	Q Exactive	[-0.38658, 0.0, -0.4105]	SCH772984@A375 cell line
31350469	YTHDC1	S308		GIS(ph)PIVFDR	Class 1	H	Profiling	Skin cancer	SILAC	TiO2	Q Exactive	[-0.2556, -0.57523, -0.35441]	Trametinib@A375 cell line
31350469	YTHDC1	S424		LSSESHHGGS(ph)PIHWVLPAGMSAK	Class 1	H	Profiling	Skin cancer	SILAC	TiO2	Q Exactive	[0.30504, 0.19858, 0.20304]	Trametinib@A375 cell line
31350469	YTHDC1	S120		LSSS(ph)ASREPYK	Class 1	H	Profiling	Skin cancer	SILAC	TiO2	Q Exactive	[0.0, -0.0546, 0.09165]	Trametinib@A375 cell line
31665227	YTHDC1	S118	SERNKRLDADRKIRLSSSASREPYKNQPEKT		Class 1	H	Profiling	Cancer	TMT	TiO2	Orbitrap Fusion Tribrid	[16.30805, 15.95708, 16.23175]	14H@HEK293 cells
31665227	YTHDC1	T266	EQDERDQKEEGNDYDTRSEASDSGSESVSFT		Class 1	H	Profiling	Cancer	TMT	TiO2	Orbitrap Fusion Tribrid	[13.89567, 14.05494, 14.54798]	14H@HEK293 cells
31665227	YTHDC1	S152	KRDPERRAKSPTPDGSERIGLEVDRRASRSS		Class 1	H	Profiling	Cancer	TMT	TiO2	Orbitrap Fusion Tribrid	[21.61135, 21.36618, 21.9921]	14H@HEK293 cells
31665227	YTHDC1	S318	RARGISPIVFDRSGSSASESYAGSEKKHEKL		Class 1	H	Profiling	Cancer	TMT	TiO2	Orbitrap Fusion Tribrid	[18.3575, 18.42025, 18.38894]	14H@HEK293 cells
31665227	YTHDC1	S118	SERNKRLDADRKIRLSSSASREPYKNQPEKT		Class 1	H	Profiling	Cancer	TMT	TiO2	Orbitrap Fusion Tribrid	[15.90141, 16.53604, 16.48845]	DMSO@HEK293 cells
31665227	YTHDC1	T266	EQDERDQKEEGNDYDTRSEASDSGSESVSFT		Class 1	H	Profiling	Cancer	TMT	TiO2	Orbitrap Fusion Tribrid	[14.33427, 13.76684, 14.15758]	DMSO@HEK293 cells
31665227	YTHDC1	S152	KRDPERRAKSPTPDGSERIGLEVDRRASRSS		Class 1	H	Profiling	Cancer	TMT	TiO2	Orbitrap Fusion Tribrid	[21.37215, 20.78309, 21.28591]	DMSO@HEK293 cells
31665227	YTHDC1	S318	RARGISPIVFDRSGSSASESYAGSEKKHEKL		Class 1	H	Profiling	Cancer	TMT	TiO2	Orbitrap Fusion Tribrid	[18.48899, 18.76263, 18.81469]	DMSO@HEK293 cells
31665227	YTHDC1	S118	SERNKRLDADRKIRLSSSASREPYKNQPEKT		Class 1	H	Profiling	Cancer	TMT	TiO2	Orbitrap Fusion Tribrid	[16.16337, 16.3309, 16.44971]	MK2206@HEK293
31665227	YTHDC1	T266	EQDERDQKEEGNDYDTRSEASDSGSESVSFT		Class 1	H	Profiling	Cancer	TMT	TiO2	Orbitrap Fusion Tribrid	[14.03746, 13.46352, 14.20518]	MK2206@HEK293
31665227	YTHDC1	S152	KRDPERRAKSPTPDGSERIGLEVDRRASRSS		Class 1	H	Profiling	Cancer	TMT	TiO2	Orbitrap Fusion Tribrid	[20.88673, 21.12364, 20.73397]	MK2206@HEK293
31665227	YTHDC1	S318	RARGISPIVFDRSGSSASESYAGSEKKHEKL		Class 1	H	Profiling	Cancer	TMT	TiO2	Orbitrap Fusion Tribrid	[18.3611, 18.39578, 18.71519]	MK2206@HEK293
31859329	YTHDC1	S146	EKTCVRKRDPERRAKSPTPDGSERIGLEVDR	DPERRAKS(ph)PT(ph)PDGS(ph)E	Class 1	H	Profiling	Breast Cancer	TMT	IMAC(Fe-NTA)	Q Exactive Plus Hybrid Quadrupole-Orbitrap	[1.03268, 1.02122, 1.14531, 0.762386]	Monacolin K(0.5mM)(24h)@MDA-MB-231 cells
31859329	YTHDC1	S146	EKTCVRKRDPERRAKSPTPDGSERIGLEVDR	DPERRAKS(ph)PT(ph)PDGS(ph)E	Class 1	H	Profiling	Breast Cancer	TMT	IMAC(Fe-NTA)	Q Exactive Plus Hybrid Quadrupole-Orbitrap	[1.0238, 1.03578, 1.08709, 0.798013]	Monacolin K(0.5mM)(24h)@MDA-MB-231 cells
31859329	YTHDC1	T148	TCVRKRDPERRAKSPTPDGSERIGLEVDRRA	ERRAKS(ph)PT(ph)PDGS(ph)ERI	Class 1	H	Profiling	Breast Cancer	TMT	IMAC(Fe-NTA)	Q Exactive Plus Hybrid Quadrupole-Orbitrap	[1.0238, 1.03578, 1.08309, 0.798013]	Monacolin K(0.5mM)(24h)@MDA-MB-231 cells
31859329	YTHDC1	S146	EKTCVRKRDPERRAKSPTPDGSERIGLEVDR	DPERRAKS(ph)PT(ph)PDGS(ph)E	Class 1	H	Profiling	Breast Cancer	TMT	IMAC(Fe-NTA)	Q Exactive Plus Hybrid Quadrupole-Orbitrap	[0.994888, 1.02822, 1.06555, 1.02286]	Monacolin K(0.5mM)(30min)@MDA-MB-231 cells
31859329	YTHDC1	S146	EKTCVRKRDPERRAKSPTPDGSERIGLEVDR	DPERRAKS(ph)PT(ph)PDGS(ph)E	Class 1	H	Profiling	Breast Cancer	TMT	IMAC(Fe-NTA)	Q Exactive Plus Hybrid Quadrupole-Orbitrap	[1.01432, 1.021, 1.05644, 1.03307]	Monacolin K(0.5mM)(30min)@MDA-MB-231 cells
31859329	YTHDC1	T148	TCVRKRDPERRAKSPTPDGSERIGLEVDRRA	ERRAKS(ph)PT(ph)PDGS(ph)ERI	Class 1	H	Profiling	Breast Cancer	TMT	IMAC(Fe-NTA)	Q Exactive Plus Hybrid Quadrupole-Orbitrap	[1.01432, 1.021, 1.05254, 1.03307]	Monacolin K(0.5mM)(30min)@MDA-MB-231 cells
31859329	YTHDC1	S146	EKTCVRKRDPERRAKSPTPDGSERIGLEVDR	DPERRAKS(ph)PT(ph)PDGS(ph)E	Class 1	H	Profiling	Breast Cancer	TMT	IMAC(Fe-NTA)	Q Exactive Plus Hybrid Quadrupole-Orbitrap	[0.944883, 0.987249, 1.02262, 0.976392]	Monacolin K(0.5mM)(6h)@MDA-MB-231 cells
31859329	YTHDC1	S146	EKTCVRKRDPERRAKSPTPDGSERIGLEVDR	DPERRAKS(ph)PT(ph)PDGS(ph)E	Class 1	H	Profiling	Breast Cancer	TMT	IMAC(Fe-NTA)	Q Exactive Plus Hybrid Quadrupole-Orbitrap	[0.980419, 1.00195, 1.00485, 0.980526]	Monacolin K(0.5mM)(6h)@MDA-MB-231 cells
31859329	YTHDC1	T148	TCVRKRDPERRAKSPTPDGSERIGLEVDRRA	ERRAKS(ph)PT(ph)PDGS(ph)ERI	Class 1	H	Profiling	Breast Cancer	TMT	IMAC(Fe-NTA)	Q Exactive Plus Hybrid Quadrupole-Orbitrap	[0.980419, 1.00195, 1.00632, 0.980526]	Monacolin K(0.5mM)(6h)@MDA-MB-231 cells
31859329	YTHDC1	S146	EKTCVRKRDPERRAKSPTPDGSERIGLEVDR	DPERRAKS(ph)PT(ph)PDGS(ph)E	Class 1	H	Profiling	Breast Cancer	TMT	IMAC(Fe-NTA)	Q Exactive Plus Hybrid Quadrupole-Orbitrap	[1.01485, 0.883892, 1.03928, 0.944782]	Monacolin K(5mM)(24h)@MDA-MB-231 cells
31859329	YTHDC1	S146	EKTCVRKRDPERRAKSPTPDGSERIGLEVDR	DPERRAKS(ph)PT(ph)PDGS(ph)E	Class 1	H	Profiling	Breast Cancer	TMT	IMAC(Fe-NTA)	Q Exactive Plus Hybrid Quadrupole-Orbitrap	[0.988675, 0.930781, 1.01971, 0.955933]	Monacolin K(5mM)(24h)@MDA-MB-231 cells
31859329	YTHDC1	T148	TCVRKRDPERRAKSPTPDGSERIGLEVDRRA	ERRAKS(ph)PT(ph)PDGS(ph)ERI	Class 1	H	Profiling	Breast Cancer	TMT	IMAC(Fe-NTA)	Q Exactive Plus Hybrid Quadrupole-Orbitrap	[0.988675, 0.930781, 1.01993, 0.955933]	Monacolin K(5mM)(24h)@MDA-MB-231 cells
31859329	YTHDC1	S146	EKTCVRKRDPERRAKSPTPDGSERIGLEVDR	DPERRAKS(ph)PT(ph)PDGS(ph)E	Class 1	H	Profiling	Breast Cancer	TMT	IMAC(Fe-NTA)	Q Exactive Plus Hybrid Quadrupole-Orbitrap	[1.02366, 1.01518, 1.03017, 1.00893]	Monacolin K(5mM)(30min)@MDA-MB-231 cells
31859329	YTHDC1	S146	EKTCVRKRDPERRAKSPTPDGSERIGLEVDR	DPERRAKS(ph)PT(ph)PDGS(ph)E	Class 1	H	Profiling	Breast Cancer	TMT	IMAC(Fe-NTA)	Q Exactive Plus Hybrid Quadrupole-Orbitrap	[1.05461, 1.03113, 1.03423, 0.98943]	Monacolin K(5mM)(30min)@MDA-MB-231 cells
31859329	YTHDC1	T148	TCVRKRDPERRAKSPTPDGSERIGLEVDRRA	ERRAKS(ph)PT(ph)PDGS(ph)ERI	Class 1	H	Profiling	Breast Cancer	TMT	IMAC(Fe-NTA)	Q Exactive Plus Hybrid Quadrupole-Orbitrap	[1.05461, 1.03113, 1.03211, 0.98943]	Monacolin K(5mM)(30min)@MDA-MB-231 cells
31859329	YTHDC1	S146	EKTCVRKRDPERRAKSPTPDGSERIGLEVDR	DPERRAKS(ph)PT(ph)PDGS(ph)E	Class 1	H	Profiling	Breast Cancer	TMT	IMAC(Fe-NTA)	Q Exactive Plus Hybrid Quadrupole-Orbitrap	[0.970198, 0.975606, 1.01164, 0.982807]	Monacolin K(5mM)(6h)@MDA-MB-231 cells
31859329	YTHDC1	S146	EKTCVRKRDPERRAKSPTPDGSERIGLEVDR	DPERRAKS(ph)PT(ph)PDGS(ph)E	Class 1	H	Profiling	Breast Cancer	TMT	IMAC(Fe-NTA)	Q Exactive Plus Hybrid Quadrupole-Orbitrap	[0.982189, 0.986657, 1.0089, 0.995916]	Monacolin K(5mM)(6h)@MDA-MB-231 cells
31859329	YTHDC1	T148	TCVRKRDPERRAKSPTPDGSERIGLEVDRRA	ERRAKS(ph)PT(ph)PDGS(ph)ERI	Class 1	H	Profiling	Breast Cancer	TMT	IMAC(Fe-NTA)	Q Exactive Plus Hybrid Quadrupole-Orbitrap	[0.982189, 0.986657, 1.00695, 0.995916]	Monacolin K(5mM)(6h)@MDA-MB-231 cells
32156701	YTHDC1	S424	FQGFARLSSESHHGGSPIHWVLPAGMSAKML		Class 1	H	Profiling	Dephosphorylation	TMT	Ti-MAC	QExactive HF	[2783.73494]	Dox +isoproterenol@RE cell line
32156701	YTHDC1	S424	FQGFARLSSESHHGGSPIHWVLPAGMSAKML		Class 1	H	Profiling	Dephosphorylation	TMT	Ti-MAC	QExactive HF	[1924.000029]	Dox basal@OE cell line
32156701	YTHDC1	S424	FQGFARLSSESHHGGSPIHWVLPAGMSAKML		Class 1	H	Profiling	Dephosphorylation	TMT	Ti-MAC	QExactive HF	[2789.879636]	Dox basal@RE cell line
32156701	YTHDC1	S424	FQGFARLSSESHHGGSPIHWVLPAGMSAKML		Class 1	H	Profiling	Dephosphorylation	TMT	Ti-MAC	QExactive HF	[2029.99997]	Dox+isoproterenol@OE cell line
32156701	YTHDC1	S424	FQGFARLSSESHHGGSPIHWVLPAGMSAKML		Class 1	H	Profiling	Dephosphorylation	TMT	Ti-MAC	QExactive HF	[2060.100098]	Isoproterenol@OE cell line
32156701	YTHDC1	S424	FQGFARLSSESHHGGSPIHWVLPAGMSAKML		Class 1	H	Profiling	Dephosphorylation	TMT	Ti-MAC	QExactive HF	[3271.269686]	Basal@OE cell line
32156701	YTHDC1	S424	FQGFARLSSESHHGGSPIHWVLPAGMSAKML		Class 1	H	Profiling	Dephosphorylation	TMT	Ti-MAC	QExactive HF	[2072.142828]	Isoproterenol@RE cell line
32156701	YTHDC1	S424	FQGFARLSSESHHGGSPIHWVLPAGMSAKML		Class 1	H	Profiling	Dephosphorylation	TMT	Ti-MAC	QExactive HF	[2546.436669]	Basal@RE cell line
32314919	YTHDC1	S588	NRRFSGVRRDVFLNGSYNDYVREFHNMGPPP	DVFLNGS(ph)YNDYVR	Class 1	H	Profiling	Inhibitors of checkpoint kinase 1 (CHK1)	SILAC	TiO2	Orbitrap Elite MS	[14834.0]	HU+SCH 900776 CF2@HEK293A cell
32314919	YTHDC1	S588	NRRFSGVRRDVFLNGSYNDYVREFHNMGPPP	DVFLNGS(ph)YNDYVR	Class 1	H	Profiling	Inhibitors of checkpoint kinase 1 (CHK1)	SILAC	TiO2	Orbitrap Elite MS	[2554.0]	HU CF2@HEK293A cell
32859902	YTHDC1	T148	TCVRKRDPERRAKSPTPDGSERIGLEVDRRA		Class 1	H	Profiling	Infection	Label free	IMAC	Orbitrap Fusion or Q Exactive Plus	[-1.068439, 0.793148]	CVB3 infection(10h)@HeLa R19 cells
32859902	YTHDC1	S424	FQGFARLSSESHHGGSPIHWVLPAGMSAKML		Class 1	H	Profiling	Infection	Label free	IMAC	Orbitrap Fusion or Q Exactive Plus	[-0.5057983, 0.05528259]	CVB3 infection(10h)@HeLa R19 cells
32859902	YTHDC1	S424	FQGFARLSSESHHGGSPIHWVLPAGMSAKML		Class 1	H	Profiling	Infection	Label free	IMAC	Orbitrap Fusion or Q Exactive Plus	[-0.246273]	CVB3 infection(2h)@HeLa R19 cells
32859902	YTHDC1	S424	FQGFARLSSESHHGGSPIHWVLPAGMSAKML		Class 1	H	Profiling	Infection	Label free	IMAC	Orbitrap Fusion or Q Exactive Plus	[1.441326, 0.2091141, 1.316772]	CVB3 infection(4h)@HeLa R19 cells
32859902	YTHDC1	T148	TCVRKRDPERRAKSPTPDGSERIGLEVDRRA		Class 1	H	Profiling	Infection	Label free	IMAC	Orbitrap Fusion or Q Exactive Plus	[-3.832603]	CVB3 infection(6h)@HeLa R19 cells
32859902	YTHDC1	S424	FQGFARLSSESHHGGSPIHWVLPAGMSAKML		Class 1	H	Profiling	Infection	Label free	IMAC	Orbitrap Fusion or Q Exactive Plus	[2.536968, 0.2623711, 1.024113]	CVB3 infection(6h)@HeLa R19 cells
32859902	YTHDC1	T148	TCVRKRDPERRAKSPTPDGSERIGLEVDRRA		Class 1	H	Profiling	Infection	Label free	IMAC	Orbitrap Fusion or Q Exactive Plus	[-3.168385, -2.875519, 0.3338833]	CVB3 infection(8h)@HeLa R19 cells
32859902	YTHDC1	S424	FQGFARLSSESHHGGSPIHWVLPAGMSAKML		Class 1	H	Profiling	Infection	Label free	IMAC	Orbitrap Fusion or Q Exactive Plus	[1.439211, 1.16795, 1.534998, -1.215412]	CVB3 infection(8h)@HeLa R19 cells
32859902	YTHDC1	S424	FQGFARLSSESHHGGSPIHWVLPAGMSAKML		Class 1	H	Profiling	Infection	Label free	IMAC	Orbitrap Fusion or Q Exactive Plus	[1.108274, -1.170887, -1.321445, -2.329905]	Mock infected(10h)@HeLa R19 cells
33259812	YTHDC1	S322	ISPIVFDRSGSSASESYAGSEKKHEKLSSSV		Class 1	H	Profiling	Pluripotent stem	TMT	Q-Exactive HF-X	Fe-NTA	[-0.3322348735, -1.000670294, -0.6154926243, -0.3508325266]	Mock infection(1h)@iPSC cell line
33259812	YTHDC1	S322	ISPIVFDRSGSSASESYAGSEKKHEKLSSSV		Class 1	H	Profiling	Pluripotent stem	TMT	Q-Exactive HF-X	Fe-NTA	[0.3045694998, -1.710755915, 0.04885182767, 0.9357445082]	Mock infection(1h)@iPSC cell line
33259812	YTHDC1	S326	VFDRSGSSASESYAGSEKKHEKLSSSVRAVR		Class 1	H	Profiling	Pluripotent stem	TMT	Q-Exactive HF-X	Fe-NTA	[0.2853474595, -1.482082959, 0.6700516896, 1.028757339]	Mock infection(1h)@iPSC cell line
33259812	YTHDC1	S322	ISPIVFDRSGSSASESYAGSEKKHEKLSSSV		Class 1	H	Profiling	Pluripotent stem	TMT	Q-Exactive HF-X	Fe-NTA	[-1.530646821, -1.155970422, -1.131974204, -1.459234502]	Mock infection(3h)@iPSC cell line
33259812	YTHDC1	S322	ISPIVFDRSGSSASESYAGSEKKHEKLSSSV		Class 1	H	Profiling	Pluripotent stem	TMT	Q-Exactive HF-X	Fe-NTA	[-1.005945314, -1.205671705, -0.5395472178, 0.2923585506]	Mock infection(3h)@iPSC cell line
33259812	YTHDC1	S326	VFDRSGSSASESYAGSEKKHEKLSSSVRAVR		Class 1	H	Profiling	Pluripotent stem	TMT	Q-Exactive HF-X	Fe-NTA	[-0.8639675485, -1.039126605, 0.3818002673, 0.631002162]	Mock infection(3h)@iPSC cell line
33259812	YTHDC1	S322	ISPIVFDRSGSSASESYAGSEKKHEKLSSSV		Class 1	H	Profiling	Pluripotent stem	TMT	Q-Exactive HF-X	Fe-NTA	[-1.31449759, -0.2624584775, -0.7853179918, -0.7430225497]	Mock infection(6h)@iPSC cell line
33259812	YTHDC1	S322	ISPIVFDRSGSSASESYAGSEKKHEKLSSSV		Class 1	H	Profiling	Pluripotent stem	TMT	Q-Exactive HF-X	Fe-NTA	[-1.457116239, -1.048406484, 0.9177515726, 1.197841465]	Mock infection(6h)@iPSC cell line
33259812	YTHDC1	S326	VFDRSGSSASESYAGSEKKHEKLSSSVRAVR		Class 1	H	Profiling	Pluripotent stem	TMT	Q-Exactive HF-X	Fe-NTA	[-1.259642217, -0.9012057843, 1.346501678, 1.698590788]	Mock infection(6h)@iPSC cell line
33259812	YTHDC1	S322	ISPIVFDRSGSSASESYAGSEKKHEKLSSSV		Class 1	H	Profiling	Pluripotent stem	TMT	Q-Exactive HF-X	Fe-NTA	[-0.3322348735, -1.000670294, -0.6154926243, -0.3508325266]	SARS-CoV-2(1h)@iPSC cell line
33259812	YTHDC1	S322	ISPIVFDRSGSSASESYAGSEKKHEKLSSSV		Class 1	H	Profiling	Pluripotent stem	TMT	Q-Exactive HF-X	Fe-NTA	[0.3045694998, -1.710755915, 0.04885182767, 0.9357445082]	SARS-CoV-2(1h)@iPSC cell line
33259812	YTHDC1	S326	VFDRSGSSASESYAGSEKKHEKLSSSVRAVR		Class 1	H	Profiling	Pluripotent stem	TMT	Q-Exactive HF-X	Fe-NTA	[0.2853474595, -1.482082959, 0.6700516896, 1.028757339]	SARS-CoV-2(1h)@iPSC cell line
33259812	YTHDC1	S322	ISPIVFDRSGSSASESYAGSEKKHEKLSSSV		Class 1	H	Profiling	Pluripotent stem	TMT	Q-Exactive HF-X	Fe-NTA	[1.068762059, 1.355659021, 1.61875733, 1.398450909]	SARS-CoV-2(3h)@iPSC cell line
33259812	YTHDC1	S322	ISPIVFDRSGSSASESYAGSEKKHEKLSSSV		Class 1	H	Profiling	Pluripotent stem	TMT	Q-Exactive HF-X	Fe-NTA	[1.204797919, 1.014017462, 0.3572319306, 0.7233178382]	SARS-CoV-2(3h)@iPSC cell line
33259812	YTHDC1	S326	VFDRSGSSASESYAGSEKKHEKLSSSVRAVR		Class 1	H	Profiling	Pluripotent stem	TMT	Q-Exactive HF-X	Fe-NTA	[1.074843329, 0.9075298126, -0.169942133, -0.3244442194]	SARS-CoV-2(3h)@iPSC cell line
33259812	YTHDC1	S322	ISPIVFDRSGSSASESYAGSEKKHEKLSSSV		Class 1	H	Profiling	Pluripotent stem	TMT	Q-Exactive HF-X	Fe-NTA	[1.200244662, 1.196158013, 1.254754145, 1.040575646]	SARS-CoV-2(6h)@iPSC cell line
33259812	YTHDC1	S322	ISPIVFDRSGSSASESYAGSEKKHEKLSSSV		Class 1	H	Profiling	Pluripotent stem	TMT	Q-Exactive HF-X	Fe-NTA	[1.400535252, 1.152491565, 0.1884768075, -0.2640396704]	SARS-CoV-2(6h)@iPSC cell line
33259812	YTHDC1	S326	VFDRSGSSASESYAGSEKKHEKLSSSVRAVR		Class 1	H	Profiling	Pluripotent stem	TMT	Q-Exactive HF-X	Fe-NTA	[1.246504002, 1.028970915, -0.9083515456, -1.293390092]	SARS-CoV-2(6h)@iPSC cell line
33619172	YTHDC1	S424	FQGFARLSSESHHGGSPIHWVLPAGMSAKML	LSSESHHGGS(ph)PIHWVLPAGMSAK	Class 1	H	Profile	Signalling-study	TMT	IMAC	Q Exactive HF-X	[14.7818831273725, 14.8945038303786, 14.3829879699723, '-']	ARS1620(24h)@H358 cell line IMAC
33619172	YTHDC1	S424	FQGFARLSSESHHGGSPIHWVLPAGMSAKML	LSSESHHGGS(ph)PIHWVLPAGMSAK	Class 1	H	Profile	Signalling-study	TMT	IMAC	Q Exactive HF-X	[13.6565348444136, 14.2704080604455, 14.0053774076318, '-']	ARS1620(24h)@Calu1 cell line IMAC
33619172	YTHDC1	S424	FQGFARLSSESHHGGSPIHWVLPAGMSAKML	LSSESHHGGS(ph)PIHWVLPAGMSAK	Class 1	H	Profile	Signalling-study	TMT	IMAC	Q Exactive HF-X	[14.7317813598267, 14.6333926152531, 14.65242936128, '-']	ARS1620(6h)@H358 cell line IMAC
33619172	YTHDC1	S424	FQGFARLSSESHHGGSPIHWVLPAGMSAKML	LSSESHHGGS(ph)PIHWVLPAGMSAK	Class 1	H	Profile	Signalling-study	TMT	IMAC	Q Exactive HF-X	[12.7751627912602, 12.9929079929045, 14.3436161990254, '-']	ARS1620(6h)@Calu1 cell line IMAC
33619172	YTHDC1	S424	FQGFARLSSESHHGGSPIHWVLPAGMSAKML	LSSESHHGGS(ph)PIHWVLPAGMSAK	Class 1	H	Profile	Signalling-study	TMT	IMAC	Q Exactive HF-X	[13.9638661917784, 14.1243905592526, 14.2212795164475, '-']	ARS1620(24h)@H1792 cell line IMAC
33619172	YTHDC1	S424	FQGFARLSSESHHGGSPIHWVLPAGMSAKML	LSSESHHGGS(ph)PIHWVLPAGMSAK	Class 1	H	Profile	Signalling-study	TMT	IMAC	Q Exactive HF-X	[14.1164264810537, 13.6616996788379, 13.7220480246318, '-']	ARS1620(6h)@H1792 cell line IMAC
33889818	YTHDC1	T148	TCVRKRDPERRAKSPTPDGSERIGLEVDRRA		Class 1	H	Profiling	Neuroblastoma cancer	TMT	Ti02	QExactive HF	[-0.04470062, -0.004611969, 0]	Untreated@SH-SY5Y cell line
33889818	YTHDC1	T148	TCVRKRDPERRAKSPTPDGSERIGLEVDRRA		Class 1	H	Profiling	Neuroblastoma cancer	TMT	Ti02	QExactive HF	[0.0471611, 0, 0.2420654]	CBLsKD@SH-SY5Y cell line
33889818	YTHDC1	T148	TCVRKRDPERRAKSPTPDGSERIGLEVDRRA		Class 1	H	Profiling	Neuroblastoma cancer	TMT	Ti02	QExactive HF	[0, 0.07732964, -0.1210442]	Retinoic acid@SH-SY5Y cell line
33947818	YTHDC1	S35			Class 1	H	Profiling	Salmonella infection	SILAC	TiO2	Q-Exactive HF	['Present', 'Present', 'Present', 'Present']	Salmonella(2h)@HCT116 cells
33947818	YTHDC1	S424			Class 1	H	Profiling	Salmonella infection	SILAC	TiO2	Q-Exactive HF	['Present', 'Present', 'Present', 'Present']	Salmonella(2h)@HCT116 cells
33947818	YTHDC1	S122			Class 1	H	Profiling	Salmonella infection	SILAC	TiO2	Q-Exactive HF	['Present', 'Present', 'Present', 'Present']	Salmonella(2h)@HCT116 cells
33947818	YTHDC1	S424			Class 1	H	Profiling	Salmonella infection	SILAC	TiO2	Q-Exactive HF	['Present', 'Present', 'Present', 'Present']	Salmonella(30min)@HCT116 cells
33947818	YTHDC1	S35			Class 1	H	Profiling	Salmonella infection	SILAC	TiO2	Q-Exactive HF	['Present', 'Present', 'Present', 'Present']	Salmonella(30min)@HCT116 cells
33947818	YTHDC1	S122			Class 1	H	Profiling	Salmonella infection	SILAC	TiO2	Q-Exactive HF	['Present', 'Present', 'Present', 'Present']	Salmonella(30min)@HCT116 cells
33947818	YTHDC1	S35			Class 1	H	Profiling	Salmonella infection	SILAC	TiO2	Q-Exactive HF	['Present', 'Present', 'Present', 'Present']	Uninfected@HCT116 cells
33947818	YTHDC1	S424			Class 1	H	Profiling	Salmonella infection	SILAC	TiO2	Q-Exactive HF	['Present', 'Present', 'Present', 'Present']	Uninfected@HCT116 cells
33947818	YTHDC1	S122			Class 1	H	Profiling	Salmonella infection	SILAC	TiO2	Q-Exactive HF	['Present', 'Present', 'Present', 'Present']	Uninfected@HCT116 cells
33953186	YTHDC1	S424			Class 1	H	Profiling	Lung cancer	TMT	IMAC	LTQ Orbitrap Fusion Lumos Tribrid	[982750000.0, 905430000.0, 937570000.0]	Pervanadate@CL68 cell line DDA
34417301	YTHDC1	S308	GSDEKKKERKRARGISPIVFDRSGSSASESY	LSSESHHGGS(ph)PIHWVLPAGMSAK	Class 1	H	Profiling	KIF2A	SILAC	TiO2	Orbitrap	[22900000, 28400000.0]	Mitotic arrest G1@RPE1 cells
34417301	YTHDC1	T148	TCVRKRDPERRAKSPTPDGSERIGLEVDRRA	RAKS(ph)PT(ph)PDGSER	Class 1	H	Profiling	KIF2A	SILAC	TiO2	Orbitrap	[0, 1710000.0]	Mitotic arrest G1@RPE1 cells
34417301	YTHDC1	S308	GSDEKKKERKRARGISPIVFDRSGSSASESY	LSSESHHGGS(ph)PIHWVLPAGMSAK	Class 1	H	Profiling	KIF2A	SILAC	TiO2	Orbitrap	[20800000, 27400000.0]	DKK1@RPE1 cells
34417301	YTHDC1	T148	TCVRKRDPERRAKSPTPDGSERIGLEVDRRA	RAKS(ph)PT(ph)PDGSER	Class 1	H	Profiling	KIF2A	SILAC	TiO2	Orbitrap	[0, 1560000.0]	DKK1@RPE1 cells
34604676	YTHDC1	S146	EKTCVRKRDPERRAKSPTPDGSERIGLEVDR	AKS(ph)PTPDGS(ph)ER	Class 1	H	Profiling	Acute Lymphoblastic Leukemia	TMT	TiO2+Fe-NTA	Orbitrap Fusion Lumos	[14.20414409, 14.54768014, 14.94932626]	DMSO@Primary ALL-5 cells
34604676	YTHDC1	S146	EKTCVRKRDPERRAKSPTPDGSERIGLEVDR	AKS(ph)PTPDGS(ph)ER	Class 1	H	Profiling	Acute Lymphoblastic Leukemia	TMT	TiO2+Fe-NTA	Orbitrap Fusion Lumos	[14.70857627, 15.11213495, 15.06646938]	VCR@Primary ALL-5 cells
34673281	YTHDC1	S315	ERKRARGISPIVFDRSGSSASESYAGSEKKH	GIS(ph)PIVFDRS(ph)GS(ph)S(ph)ASESYAGSEK	Class 1	H	Profiling	Melanoma	SILAC	TiO2	Quadrupole Orbitrap	[0, 0, 41074000]	BRAFi-resistant@A375 cells
34673281	YTHDC1	S317	KRARGISPIVFDRSGSSASESYAGSEKKHEK	GIS(ph)PIVFDRS(ph)GS(ph)S(ph)ASESYAGSEK	Class 1	H	Profiling	Melanoma	SILAC	TiO2	Quadrupole Orbitrap	[0, 0, 41074000]	BRAFi-resistant@A375 cells
34673281	YTHDC1	S318	RARGISPIVFDRSGSSASESYAGSEKKHEKL	GIS(ph)PIVFDRS(ph)GS(ph)S(ph)ASESYAGSEK	Class 1	H	Profiling	Melanoma	SILAC	TiO2	Quadrupole Orbitrap	[0, 0, 41074000]	BRAFi-resistant@A375 cells
34689152	YTHDC1	T148	TCVRKRDPERRAKSPTPDGSERIGLEVDRRA	ERRAKSPT(ph)PDGSERI	Class 1	H	Profiling	Embryonic-Kidney	SILAC	Orbitrap Fusion and Q Exactive HF-X Hybrid Quadrupole-Orbitrap Mass Spectrometer	TiO2	['Present', 'Present', 'Present', 'Present']	DMSO(15min)@HEK293T cell line
34689152	YTHDC1	T148	TCVRKRDPERRAKSPTPDGSERIGLEVDRRA	ERRAKSPT(ph)PDGSERI	Class 1	H	Profiling	Embryonic-Kidney	SILAC	Orbitrap Fusion and Q Exactive HF-X Hybrid Quadrupole-Orbitrap Mass Spectrometer	TiO2	['Present', 'Present', 'Present', 'Present']	DMSO(2h)@HEK293T cell line
34689152	YTHDC1	T148	TCVRKRDPERRAKSPTPDGSERIGLEVDRRA	ERRAKSPT(ph)PDGSERI	Class 1	H	Profiling	Embryonic-Kidney	SILAC	Orbitrap Fusion and Q Exactive HF-X Hybrid Quadrupole-Orbitrap Mass Spectrometer	TiO2	['Present', 'Present', 'Present', 'Present']	DMSO(4h)@HEK293T cell line
34689152	YTHDC1	T148	TCVRKRDPERRAKSPTPDGSERIGLEVDRRA	ERRAKSPT(ph)PDGSERI	Class 1	H	Profiling	Embryonic-Kidney	SILAC	Orbitrap Fusion and Q Exactive HF-X Hybrid Quadrupole-Orbitrap Mass Spectrometer	TiO2	['Present', 'Present', 'Present', 'Present']	TNF+Nec1s(15min)@HEK293T cell line
34689152	YTHDC1	T148	TCVRKRDPERRAKSPTPDGSERIGLEVDRRA	ERRAKSPT(ph)PDGSERI	Class 1	H	Profiling	Embryonic-Kidney	SILAC	Orbitrap Fusion and Q Exactive HF-X Hybrid Quadrupole-Orbitrap Mass Spectrometer	TiO2	['Present', 'Present', 'Present', 'Present']	TNF(15min)@HEK293T cell line
34689152	YTHDC1	T148	TCVRKRDPERRAKSPTPDGSERIGLEVDRRA	ERRAKSPT(ph)PDGSERI	Class 1	H	Profiling	Embryonic-Kidney	SILAC	Orbitrap Fusion and Q Exactive HF-X Hybrid Quadrupole-Orbitrap Mass Spectrometer	TiO2	['Present', 'Present', 'Present', 'Present']	TNF+Nec1s(2h)@HEK293T cell line
34689152	YTHDC1	T148	TCVRKRDPERRAKSPTPDGSERIGLEVDRRA	ERRAKSPT(ph)PDGSERI	Class 1	H	Profiling	Embryonic-Kidney	SILAC	Orbitrap Fusion and Q Exactive HF-X Hybrid Quadrupole-Orbitrap Mass Spectrometer	TiO2	['Present', 'Present', 'Present', 'Present']	TNF(2h)@HEK293T cell line
34689152	YTHDC1	T148	TCVRKRDPERRAKSPTPDGSERIGLEVDRRA	ERRAKSPT(ph)PDGSERI	Class 1	H	Profiling	Embryonic-Kidney	SILAC	Orbitrap Fusion and Q Exactive HF-X Hybrid Quadrupole-Orbitrap Mass Spectrometer	TiO2	['Present', 'Present', 'Present', 'Present']	TNF+Nec1s(4h)@HEK293T cell line
34689152	YTHDC1	T148	TCVRKRDPERRAKSPTPDGSERIGLEVDRRA	ERRAKSPT(ph)PDGSERI	Class 1	H	Profiling	Embryonic-Kidney	SILAC	Orbitrap Fusion and Q Exactive HF-X Hybrid Quadrupole-Orbitrap Mass Spectrometer	TiO2	['Present', 'Present', 'Present', 'Present']	TNF(4h)@HEK293T cell line
34974192	YTHDC1	S424	FQGFARLSSESHHGGSPIHWVLPAGMSAKML	LSSESHHGGS(ph)PIHWVLPAGMSAK	Class 1	H	Profiling	Mitophagy	Dimethyl Labeling	IMAC	Q Exactive HF	[270890000, 416150000, 162690000, 15901000]	CCP(0h)@C431A-Parkin HeLa cells
34974192	YTHDC1	S322	ISPIVFDRSGSSASESYAGSEKKHEKLSSSV	SGSSASES(ph)YAGSEK	Class 1	H	Profiling	Mitophagy	Dimethyl Labeling	IMAC	Q Exactive HF	[0, 240950000, 0, 0]	CCP(0h)@WT Parkin HeLa cells
34974192	YTHDC1	S424	FQGFARLSSESHHGGSPIHWVLPAGMSAKML	LSSESHHGGS(ph)PIHWVLPAGMSAK	Class 1	H	Profiling	Mitophagy	Dimethyl Labeling	IMAC	Q Exactive HF	[0, 71604000, 0, 503060000]	CCP(0h)@WT Parkin HeLa cells
34974192	YTHDC1	S424	FQGFARLSSESHHGGSPIHWVLPAGMSAKML	LSSESHHGGS(ph)PIHWVLPAGMSAK	Class 1	H	Profiling	Mitophagy	Dimethyl Labeling	IMAC	Q Exactive HF	[137480000, 8850300]	CCP(12h)@C431A-Parkin HeLa cells
34974192	YTHDC1	S424	FQGFARLSSESHHGGSPIHWVLPAGMSAKML	LSSESHHGGS(ph)PIHWVLPAGMSAK	Class 1	H	Profiling	Mitophagy	Dimethyl Labeling	IMAC	Q Exactive HF	[0, 440330000]	CCP(12h)@WT Parkin HeLa cells
34974192	YTHDC1	S424	FQGFARLSSESHHGGSPIHWVLPAGMSAKML	LSSESHHGGS(ph)PIHWVLPAGMSAK	Class 1	H	Profiling	Mitophagy	Dimethyl Labeling	IMAC	Q Exactive HF	[134050000, 12851000]	CCP(18h)@C431A-Parkin HeLa cells
34974192	YTHDC1	S424	FQGFARLSSESHHGGSPIHWVLPAGMSAKML	LSSESHHGGS(ph)PIHWVLPAGMSAK	Class 1	H	Profiling	Mitophagy	Dimethyl Labeling	IMAC	Q Exactive HF	[0, 520610000]	CCP(18h)@WT Parkin HeLa cells
34974192	YTHDC1	S424	FQGFARLSSESHHGGSPIHWVLPAGMSAKML	LSSESHHGGS(ph)PIHWVLPAGMSAK	Class 1	H	Profiling	Mitophagy	Dimethyl Labeling	IMAC	Q Exactive HF	[117610000, 542170000]	CCP(2h)@C431A-Parkin HeLa cells
34974192	YTHDC1	S322	ISPIVFDRSGSSASESYAGSEKKHEKLSSSV	SGSSASES(ph)YAGSEK	Class 1	H	Profiling	Mitophagy	Dimethyl Labeling	IMAC	Q Exactive HF	[0, 298870000]	CCP(2h)@WT Parkin HeLa cells
34974192	YTHDC1	S424	FQGFARLSSESHHGGSPIHWVLPAGMSAKML	LSSESHHGGS(ph)PIHWVLPAGMSAK	Class 1	H	Profiling	Mitophagy	Dimethyl Labeling	IMAC	Q Exactive HF	[0, 77565000]	CCP(2h)@WT Parkin HeLa cells
34974192	YTHDC1	S424	FQGFARLSSESHHGGSPIHWVLPAGMSAKML	LSSESHHGGS(ph)PIHWVLPAGMSAK	Class 1	H	Profiling	Mitophagy	Dimethyl Labeling	IMAC	Q Exactive HF	[217470000, 342380000]	CCP(6h)@C431A-Parkin HeLa cells
34974192	YTHDC1	S322	ISPIVFDRSGSSASESYAGSEKKHEKLSSSV	SGSSASES(ph)YAGSEK	Class 1	H	Profiling	Mitophagy	Dimethyl Labeling	IMAC	Q Exactive HF	[0, 140180000]	CCP(6h)@WT Parkin HeLa cells
34974192	YTHDC1	S424	FQGFARLSSESHHGGSPIHWVLPAGMSAKML	LSSESHHGGS(ph)PIHWVLPAGMSAK	Class 1	H	Profiling	Mitophagy	Dimethyl Labeling	IMAC	Q Exactive HF	[0, 42516000]	CCP(6h)@WT Parkin HeLa cells
35688186	YTHDC1	S122	KRLDADRKIRLSSSASREPYKNQPEKTCVRK	LSSSAS(ph)REPYK	Class 1	H	Profiling	Signaling	label-free	Enrichment (no details)	Orbitrap Lumos	[968110.0, 0.0, 9630800.0]	Quercetin(0Î¼M)@HepG2 cells
35688186	YTHDC1	S122	KRLDADRKIRLSSSASREPYKNQPEKTCVRK	LSSSAS(ph)REPYK	Class 1	H	Profiling	Signaling	label-free	Enrichment (no details)	Orbitrap Lumos	[26357000.0, 33822000.0, 9603100.0]	Quercetin(10Î¼M)@HepG2 cells
36060052	YTHDC1	T148	TCVRKRDPERRAKSPTPDGSERIGLEVDRRA		Class 1	H	Profiling	PPM1D inhibition	SILAC	TiO2	Q Exactive Plus	['Present']	Eto@HCT116 cells
36060052	YTHDC1	S120	RNKRLDADRKIRLSSSASREPYKNQPEKTCV		Class 1	H	Profiling	PPM1D inhibition	SILAC	TiO2	Q Exactive Plus	['Present']	Eto@HCT116 cells
36060052	YTHDC1	T148	TCVRKRDPERRAKSPTPDGSERIGLEVDRRA		Class 1	H	Profiling	PPM1D inhibition	SILAC	TiO2	Q Exactive Plus	['Present']	Eto+PPM1Di@HCT116 cells
36060052	YTHDC1	S120	RNKRLDADRKIRLSSSASREPYKNQPEKTCV		Class 1	H	Profiling	PPM1D inhibition	SILAC	TiO2	Q Exactive Plus	['Present']	Eto+PPM1Di@HCT116 cells
36060052	YTHDC1	T148	TCVRKRDPERRAKSPTPDGSERIGLEVDRRA		Class 1	H	Profiling	PPM1D inhibition	SILAC	TiO2	Q Exactive Plus	['Present']	DMSO@HCT116 cells_36060052
36060052	YTHDC1	S120	RNKRLDADRKIRLSSSASREPYKNQPEKTCV		Class 1	H	Profiling	PPM1D inhibition	SILAC	TiO2	Q Exactive Plus	['Present']	DMSO@HCT116 cells_36060052
36077344	YTHDC1	S318	RARGISPIVFDRSGSSASESYAGSEKKHEKL		Class 1	H	Profiling	alpha-toxin (TcnA)	TMT	TiO2+Fe-NTA	Orbitrap Fusion Lumos	[0.156605, 0.05209, 0.468021]	FA-TcnA@HEp-2 cells
36077344	YTHDC1	S318	RARGISPIVFDRSGSSASESYAGSEKKHEKL		Class 1	H	Profiling	alpha-toxin (TcnA)	TMT	TiO2+Fe-NTA	Orbitrap Fusion Lumos	[0.537462, 0.0648311, -0.981134]	TcnA@HEp-2 cells
36077344	YTHDC1	S318	RARGISPIVFDRSGSSASESYAGSEKKHEKL		Class 1	H	Profiling	alpha-toxin (TcnA)	TMT	TiO2+Fe-NTA	Orbitrap Fusion Lumos	[0.294484, 0.447285, -0.287284]	Untreated@HEp-2 cells
36293151	YTHDC1	S308			Class 1	H	Profiling	Hepatotoxicity	TMT	TiO2	LTQ-Orbitrap Velos	['Present', 'Present', 'Present', 'Present']	Alpha-AMA(0.5h)@Huh7 cells
36293151	YTHDC1	S146			Class 1	H	Profiling	Hepatotoxicity	TMT	TiO2	LTQ-Orbitrap Velos	['Present', 'Present', 'Present', 'Present']	Alpha-AMA(0.5h)@Huh7 cells
36293151	YTHDC1	T148			Class 1	H	Profiling	Hepatotoxicity	TMT	TiO2	LTQ-Orbitrap Velos	['Present', 'Present', 'Present', 'Present']	Alpha-AMA(0.5h)@Huh7 cells
36293151	YTHDC1	T148			Class 1	H	Profiling	Hepatotoxicity	TMT	TiO2	LTQ-Orbitrap Velos	['Present', 'Present', 'Present', 'Present']	Alpha-AMA(0h)@Huh7 cells
36293151	YTHDC1	S308			Class 1	H	Profiling	Hepatotoxicity	TMT	TiO2	LTQ-Orbitrap Velos	['Present', 'Present', 'Present', 'Present']	Alpha-AMA(0h)@Huh7 cells
36293151	YTHDC1	S146			Class 1	H	Profiling	Hepatotoxicity	TMT	TiO2	LTQ-Orbitrap Velos	['Present', 'Present', 'Present', 'Present']	Alpha-AMA(0h)@Huh7 cells
36293151	YTHDC1	S146			Class 1	H	Profiling	Hepatotoxicity	TMT	TiO2	LTQ-Orbitrap Velos	['Present', 'Present', 'Present', 'Present']	Alpha-AMA(12h)@Huh7 cells
36293151	YTHDC1	S308			Class 1	H	Profiling	Hepatotoxicity	TMT	TiO2	LTQ-Orbitrap Velos	['Present', 'Present', 'Present', 'Present']	Alpha-AMA(12h)@Huh7 cells
36293151	YTHDC1	T148			Class 1	H	Profiling	Hepatotoxicity	TMT	TiO2	LTQ-Orbitrap Velos	['Present', 'Present', 'Present', 'Present']	Alpha-AMA(12h)@Huh7 cells
36293151	YTHDC1	S146			Class 1	H	Profiling	Hepatotoxicity	TMT	TiO2	LTQ-Orbitrap Velos	['Present', 'Present', 'Present', 'Present']	Alpha-AMA(1h)@Huh7 cells
36293151	YTHDC1	T148			Class 1	H	Profiling	Hepatotoxicity	TMT	TiO2	LTQ-Orbitrap Velos	['Present', 'Present', 'Present', 'Present']	Alpha-AMA(1h)@Huh7 cells
36293151	YTHDC1	S308			Class 1	H	Profiling	Hepatotoxicity	TMT	TiO2	LTQ-Orbitrap Velos	['Present', 'Present', 'Present', 'Present']	Alpha-AMA(1h)@Huh7 cells
36293151	YTHDC1	S308			Class 1	H	Profiling	Hepatotoxicity	TMT	TiO2	LTQ-Orbitrap Velos	['Present', 'Present', 'Present', 'Present']	Alpha-AMA(3h)@Huh7 cells
36293151	YTHDC1	T148			Class 1	H	Profiling	Hepatotoxicity	TMT	TiO2	LTQ-Orbitrap Velos	['Present', 'Present', 'Present', 'Present']	Alpha-AMA(3h)@Huh7 cells
36293151	YTHDC1	S146			Class 1	H	Profiling	Hepatotoxicity	TMT	TiO2	LTQ-Orbitrap Velos	['Present', 'Present', 'Present', 'Present']	Alpha-AMA(3h)@Huh7 cells
36293151	YTHDC1	S146			Class 1	H	Profiling	Hepatotoxicity	TMT	TiO2	LTQ-Orbitrap Velos	['Present', 'Present', 'Present', 'Present']	Alpha-AMA(6h)@Huh7 cells
36293151	YTHDC1	S308			Class 1	H	Profiling	Hepatotoxicity	TMT	TiO2	LTQ-Orbitrap Velos	['Present', 'Present', 'Present', 'Present']	Alpha-AMA(6h)@Huh7 cells
36293151	YTHDC1	T148			Class 1	H	Profiling	Hepatotoxicity	TMT	TiO2	LTQ-Orbitrap Velos	['Present', 'Present', 'Present', 'Present']	Alpha-AMA(6h)@Huh7 cells
36293151	YTHDC1	S308			Class 1	H	Profiling	Hepatotoxicity	TMT	TiO2	LTQ-Orbitrap Velos	['Present', 'Present', 'Present', 'Present']	Alpha-AMA+ERKi@Huh7 cells
36293151	YTHDC1	S308			Class 1	H	Profiling	Hepatotoxicity	TMT	TiO2	LTQ-Orbitrap Velos	['Present', 'Present', 'Present', 'Present']	Alpha-AMA(inh-exp)@Huh7 cells
36293151	YTHDC1	S308			Class 1	H	Profiling	Hepatotoxicity	TMT	TiO2	LTQ-Orbitrap Velos	['Present', 'Present', 'Present', 'Present']	Untreated@Huh7 cells
36357940	YTHDC1	S152			Class 1	H	Profiling	Signaling	TMT	IMAC	Q-Exactive-orbitrap	['Present', 'Present', 'Present', 'Present']	JPH203 (15min)@KKU-055-BTC cell line
36357940	YTHDC1	T148			Class 1	H	Profiling	Signaling	TMT	IMAC	Q-Exactive-orbitrap	['Present', 'Present', 'Present', 'Present']	JPH203 (15min)@KKU-100-BTC cell line
36357940	YTHDC1	S119			Class 1	H	Profiling	Signaling	TMT	IMAC	Q-Exactive-orbitrap	['Present', 'Present', 'Present', 'Present']	JPH203 (15min)@KKU-213-BTC cell line
36357940	YTHDC1	T148			Class 1	H	Profiling	Signaling	TMT	IMAC	Q-Exactive-orbitrap	['Present', 'Present', 'Present', 'Present']	JPH203 (30min)@KKU-055-BTC cell line
36357940	YTHDC1	S118			Class 1	H	Profiling	Signaling	TMT	IMAC	Q-Exactive-orbitrap	['Present', 'Present', 'Present', 'Present']	JPH203 (30min)@KKU-100-BTC cell line
36357940	YTHDC1	T148			Class 1	H	Profiling	Signaling	TMT	IMAC	Q-Exactive-orbitrap	['Present', 'Present', 'Present', 'Present']	JPH203 (30min)@KKU-100-BTC cell line
36357940	YTHDC1	S120			Class 1	H	Profiling	Signaling	TMT	IMAC	Q-Exactive-orbitrap	['Present', 'Present', 'Present', 'Present']	JPH203 (30min)@KKU-213-BTC cell line
36357940	YTHDC1	S146			Class 1	H	Profiling	Signaling	TMT	IMAC	Q-Exactive-orbitrap	['Present', 'Present', 'Present', 'Present']	JPH203 (30min)@KKU-213-BTC cell line
36357940	YTHDC1	S152			Class 1	H	Profiling	Signaling	TMT	IMAC	Q-Exactive-orbitrap	['Present', 'Present', 'Present', 'Present']	DMSO@KKU-055-BTC cell line
36357940	YTHDC1	T148			Class 1	H	Profiling	Signaling	TMT	IMAC	Q-Exactive-orbitrap	['Present', 'Present', 'Present', 'Present']	DMSO@KKU-055-BTC cell line
36357940	YTHDC1	T148			Class 1	H	Profiling	Signaling	TMT	IMAC	Q-Exactive-orbitrap	['Present', 'Present', 'Present', 'Present']	DMSO@KKU-100-BTC cell line
36357940	YTHDC1	S118			Class 1	H	Profiling	Signaling	TMT	IMAC	Q-Exactive-orbitrap	['Present', 'Present', 'Present', 'Present']	DMSO@KKU-100-BTC cell line
36357940	YTHDC1	T148			Class 1	H	Profiling	Signaling	TMT	IMAC	Q-Exactive-orbitrap	['Present', 'Present', 'Present', 'Present']	DMSO@KKU-100-BTC cell line
36357940	YTHDC1	S146			Class 1	H	Profiling	Signaling	TMT	IMAC	Q-Exactive-orbitrap	['Present', 'Present', 'Present', 'Present']	DMSO@KKU-213-BTC cell line
36357940	YTHDC1	S119			Class 1	H	Profiling	Signaling	TMT	IMAC	Q-Exactive-orbitrap	['Present', 'Present', 'Present', 'Present']	DMSO@KKU-213-BTC cell line
36357940	YTHDC1	S120			Class 1	H	Profiling	Signaling	TMT	IMAC	Q-Exactive-orbitrap	['Present', 'Present', 'Present', 'Present']	DMSO@KKU-213-BTC cell line
36483536	YTHDC1	S424		ISSESHHGGS(ph)PIHWVIPAGMSAK	Class 1	H	Profiling	ACKR2 signaling	SILAC	TiO2	LTQ Orbitrap Velos	['Present']	ACKR2 constitutive activity
36483536	YTHDC1	S424		LSSESHHGGS(ph)PIHWVLPAGMSAK	Class 1	H	Profiling	CCR5 signaling	SILAC	TiO2	LTQ Orbitrap Velos	['Present']	CCR5 constitutive activity
36645220	YTHDC1	S119		LSS(ph)SASREPYK	Class 1	H	Profiling	Esophageal squamous cell carcinoma	Not mentioned	IMAC	Not mentioned	[0.712954333643989]	DMSO@KYSE150 cells_36645220
36645220	YTHDC1	S119		LSS(ph)SASREPYK	Class 1	H	Profiling	Esophageal squamous cell carcinoma	Not mentioned	IMAC	Not mentioned	[1.39331896551724]	Daurisoline@KYSE150 cells
19651622	YTHDC1	S146	PERRAKSPTPDGS	AKS(ph)PT(ph)PDGSER	Class 1	H	Profiling	Lung cancer	SILAC	TiO2	LTQ-Orbitrap	['Present', 'Present ', 'Present', 'Present']	DMSO(1h)@K562 cell line
19651622	YTHDC1	S146	PERRAKSPTPDGS	AKS(ph)PT(ph)PDGSER	Class 1	H	Profiling	Lung cancer	SILAC	TiO2	LTQ-Orbitrap	['Present', 'Present ', 'Present', 'Present']	Dasatinib(50nm)@K562 cell line
19651622	YTHDC1	S146	PERRAKSPTPDGS	AKS(ph)PT(ph)PDGSER	Class 1	H	Profiling	Lung cancer	SILAC	TiO2	LTQ-Orbitrap	['Present', 'Present ', 'Present', 'Present']	Dasatinib(5nm)@K562 cell line
26434776	YTHDC1	S406	FQGFARLSSESHHGGSPIHWVLPAGMSAKML	LSSESHHGGS(ph)PIHWVLPAGMSAK	Class 1	H	profiling	Bone cancer	SILAC	IMAC+pY-1000	LTQ-Orbitrap Elite	[39686000.0]	DMSO-CID1@H929 cells
26434776	YTHDC1	S406	FQGFARLSSESHHGGSPIHWVLPAGMSAKML	LSSESHHGGS(ph)PIHWVLPAGMSAK	Class 1	H	profiling	Bone cancer	SILAC	IMAC+pY-1000	LTQ-Orbitrap Elite	[39686000.0]	DMSO-CID1@H929 cells
26434776	YTHDC1	S406	FQGFARLSSESHHGGSPIHWVLPAGMSAKML	LSSESHHGGS(ph)PIHWVLPAGMSAK	Class 1	H	profiling	Bone cancer	SILAC	IMAC+pY-1000	LTQ-Orbitrap Elite	[27474000.0]	Imatinib-CID1@H929 cells
26434776	YTHDC1	S406	FQGFARLSSESHHGGSPIHWVLPAGMSAKML	LSSESHHGGS(ph)PIHWVLPAGMSAK	Class 1	H	profiling	Bone cancer	SILAC	IMAC+pY-1000	LTQ-Orbitrap Elite	[27474000.0]	Imatinib-CID1@H929 cells
26434776	YTHDC1	S406	FQGFARLSSESHHGGSPIHWVLPAGMSAKML	LSSESHHGGS(ph)PIHWVLPAGMSAK	Class 1	H	profiling	Bone cancer	SILAC	IMAC+pY-1000	LTQ-Orbitrap Elite	[27474000.0]	Imatinib@H929 cells
26434776	YTHDC1	S406	FQGFARLSSESHHGGSPIHWVLPAGMSAKML	LSSESHHGGS(ph)PIHWVLPAGMSAK	Class 1	H	profiling	Bone cancer	SILAC	IMAC+pY-1000	LTQ-Orbitrap Elite	[27474000.0]	Imatinib@H929 cells
26434776	YTHDC1	S406	FQGFARLSSESHHGGSPIHWVLPAGMSAKML	LSSESHHGGS(ph)PIHWVLPAGMSAK	Class 1	H	profiling	Bone cancer	SILAC	IMAC+pY-1000	LTQ-Orbitrap Elite	[30253000.0]	Bortezomib-CID1@H929 cells
26434776	YTHDC1	S406	FQGFARLSSESHHGGSPIHWVLPAGMSAKML	LSSESHHGGS(ph)PIHWVLPAGMSAK	Class 1	H	profiling	Bone cancer	SILAC	IMAC+pY-1000	LTQ-Orbitrap Elite	[30253000.0]	Bortezomib-CID1@H929 cells
26434776	YTHDC1	S406	FQGFARLSSESHHGGSPIHWVLPAGMSAKML	LSSESHHGGS(ph)PIHWVLPAGMSAK	Class 1	H	profiling	Bone cancer	SILAC	IMAC+pY-1000	LTQ-Orbitrap Elite	[30253000.0]	Bortezomib@H929 cells
26434776	YTHDC1	S406	FQGFARLSSESHHGGSPIHWVLPAGMSAKML	LSSESHHGGS(ph)PIHWVLPAGMSAK	Class 1	H	profiling	Bone cancer	SILAC	IMAC+pY-1000	LTQ-Orbitrap Elite	[30253000.0]	Bortezomib@H929 cells
26434776	YTHDC1	S406	FQGFARLSSESHHGGSPIHWVLPAGMSAKML	LSSESHHGGS(ph)PIHWVLPAGMSAK	Class 1	H	profiling	Bone cancer	SILAC	IMAC+pY-1000	LTQ-Orbitrap Elite	[39686000.0]	DMSO@H929 cells
26434776	YTHDC1	S406	FQGFARLSSESHHGGSPIHWVLPAGMSAKML	LSSESHHGGS(ph)PIHWVLPAGMSAK	Class 1	H	profiling	Bone cancer	SILAC	IMAC+pY-1000	LTQ-Orbitrap Elite	[39686000.0]	DMSO@H929 cells
27050516	YTHDC1	S146	EKTCVRKRDPERRAKSPTPDGSERIGLEVDR	AKS(ph)PTPDGSER	Class 1	H	Profiling	Inflammation	SILAC	TiO2	Orbitrap LTQ	[431480]	Cortistatin A@HCT116 cells
27050516	YTHDC1	S146	EKTCVRKRDPERRAKSPTPDGSERIGLEVDR	AKS(ph)PTPDGSER	Class 1	H	Profiling	Inflammation	SILAC	TiO2	Orbitrap LTQ	[431480]	DMSO@HCT116 cells_27050516
27732954	YTHDC1	S406	FQGFARLSSESHHGGSPIHWVLPAGMSAKML	LSSESHHGGS(ph)PIHWVLPAGMSAK	Class 1	H	Profiling	Inhibition	SILAC	IMAC	LTQ-Orbitrap Elite	[4543900, 4606700]	Crizotinib@SHSY5Y cell-line
27732954	YTHDC1	S406	FQGFARLSSESHHGGSPIHWVLPAGMSAKML	LSSESHHGGS(ph)PIHWVLPAGMSAK	Class 1	H	Profiling	Inhibition	SILAC	IMAC	LTQ-Orbitrap Elite	[3896481.75, 0]	DMSO@SHSY5Y cell-line
27762562	YTHDC1	S308	GSDEKKKERKRARGISPIVFDRSGSSASESY		Class 1	H	Profiling	Infection	SILAC	TiO2+P-Tyr-100	LTQ Orbitrap Velos Pro hybrid	['Present ', 'Present', 'Present', 'Present']	S. aureus@16HBE14o-cell line
29083192	YTHDC1	S118	SERNKRLDADRKIRLSSSASREPYKNQPEKT	IRLS(ph)SSASREPYK	Class 1	H	Profile	Fractionation-study	TMT	TiO2	LTQ Orbitrap Velos	[651620.0, '-', '-', '-']	CSCX-TiO2@HeLa cell line
29083192	YTHDC1	S119	ERNKRLDADRKIRLSSSASREPYKNQPEKTC	LSS(ph)SASREPYK	Class 1	H	Profile	Fractionation-study	TMT	TiO2	LTQ Orbitrap Velos	[17522000.0, '-', '-', '-']	CSCX-TiO2@HeLa cell line
29083192	YTHDC1	S119	ERNKRLDADRKIRLSSSASREPYKNQPEKTC	LSS(ph)SASREPYK	Class 1	H	Profile	Fractionation-study	TMT	TiO2	LTQ Orbitrap Velos	[3154900.0, '-', '-', '-']	TiO2-CSCX@HeLa cell line
29514088	YTHDC1	S406	FQGFARLSSESHHGGSPIHWVLPAGMSAKML	FQGFARLSSESHHGGS(ph)PIHWVLPAGMSAK	Class 1	H	Profiling	Retinal pigment epithelial	SILAC	TiO2	Orbitrap HF	[188920000, '-', '-', '-']	TGF-beta@RPE-1 cell line
29514088	YTHDC1	S120	RNKRLDADRKIRLSSSASREPYKNQPEKTCV	IRLSSS(ph)ASREPYK	Class 1	H	Profiling	Retinal pigment epithelial	SILAC	TiO2	Orbitrap HF	[6622700, '-', '-', '-']	TGF-beta@RPE-1 cell line
29514088	YTHDC1	S406	FQGFARLSSESHHGGSPIHWVLPAGMSAKML	FQGFARLSSESHHGGS(ph)PIHWVLPAGMSAK	Class 1	H	Profiling	Retinal pigment epithelial	SILAC	TiO2	Orbitrap HF	[192780000, '-', '-', '-']	Unstimulated@RPE-1 cell line
29514088	YTHDC1	S120	RNKRLDADRKIRLSSSASREPYKNQPEKTCV	IRLSSS(ph)ASREPYK	Class 1	H	Profiling	Retinal pigment epithelial	SILAC	TiO2	Orbitrap HF	[8083600, '-', '-', '-']	Unstimulated@RPE-1 cell line
32405972	YTHDC1	S406	FQGFARLSSESHHGGSPIHWVLPAGMSAKML	LS(ph)S(ph)ES(ph)HHGGS(ph)PIHWVLPAGMSAK	Class 1	H	Profiling	Kinase-study	Label-free	TiO2	LTQ Orbitrap Velos	[23.0643428, 22.8917837, '-', '-']	Untreated control(10min)@NCIH125 cell line
32405972	YTHDC1	S406	FQGFARLSSESHHGGSPIHWVLPAGMSAKML	LS(ph)S(ph)ES(ph)HHGGS(ph)PIHWVLPAGMSAK	Class 1	H	Profiling	Kinase-study	Label-free	TiO2	LTQ Orbitrap Velos	[21.37087255, 20.91925325, '-', '-']	CIGB-300(10min)@NCIH125 cell line
32405972	YTHDC1	S406	FQGFARLSSESHHGGSPIHWVLPAGMSAKML	LS(ph)S(ph)ES(ph)HHGGS(ph)PIHWVLPAGMSAK	Class 1	H	Profiling	Kinase-study	Label-free	TiO2	LTQ Orbitrap Velos	[22.60231828, 21.86996729, '-', '-']	CIGB-300(30min)@NCIH125 cell line
33755436	YTHDC1	S152	KSPTPDGSERIGLEV	KSPTPDGs(ph)ERIGLEV	Class 1	H	Profile	Breast cancer	TMT	LTQ Orbitrap Elite	Fe-IMAC	[14.56454, '-', '-', '-']	DMSO@BT-474 cell line R2
33755436	YTHDC1	S152	KSPTPDGSERIGLEV	KSPTPDGs(ph)ERIGLEV	Class 1	H	Profile	Breast cancer	TMT	LTQ Orbitrap Elite	Fe-IMAC	[13.49642, '-', '-', '-']	AZD5363@BT-474 cell line R2
33755436	YTHDC1	S152	KSPTPDGSERIGLEV	KSPTPDGs(ph)ERIGLEV	Class 1	H	Profile	Breast cancer	TMT	LTQ Orbitrap Elite	Fe-IMAC	[15.83215, '-', '-', '-']	GSK2110183@BT-474 cell line R2
33755436	YTHDC1	S152	KSPTPDGSERIGLEV	KSPTPDGs(ph)ERIGLEV	Class 1	H	Profile	Breast cancer	TMT	LTQ Orbitrap Elite	Fe-IMAC	[15.30141, '-', '-', '-']	GSK690693@BT-474 cell line R2
33755436	YTHDC1	S152	KSPTPDGSERIGLEV	KSPTPDGs(ph)ERIGLEV	Class 1	H	Profile	Breast cancer	TMT	LTQ Orbitrap Elite	Fe-IMAC	[14.68211, '-', '-', '-']	Ipatasertib@BT-474 cell line R2
33755436	YTHDC1	S152	KSPTPDGSERIGLEV	KSPTPDGs(ph)ERIGLEV	Class 1	H	Profile	Breast cancer	TMT	LTQ Orbitrap Elite	Fe-IMAC	[15.48011, '-', '-', '-']	MK-2206@BT-474 cell line R2
33819647	YTHDC1	S406	FQGFARLSSESHHGGSPIHWVLPAGMSAKML	LSSESHHGGS(ph)PIHWVLPAGMSAK	Class 1	H	Profiling	osteosarcoma	Label free	TiO2	Q Exactive HF	[22.9021829898728, 23.3885869876526, 24.0323174342474, 24.1822750164582, 24.1580979487123, 24.2350526956049]	IR-Urea@U2OS cell
34124911	YTHDC1	S406	FQGFARLSSESHHGGSPIHWVLPAGMSAKML	LSSESHHGGS(ph)PIHWVLPAGMSAK	Class 1	H	Profiling	Inflammation	Label free	TiO2	Q Exactive Orbitrap	[23.77555, 23.66568, 18.98164, 24.00898, 24.07161, 24.34962]	TGF+BMS-345541(0d)@hSAECs
34124911	YTHDC1	S406	FQGFARLSSESHHGGSPIHWVLPAGMSAKML	LSSESHHGGS(ph)PIHWVLPAGMSAK	Class 1	H	Profiling	Inflammation	Label free	TiO2	Q Exactive Orbitrap	[19.24669, 23.44771, 23.3507, 23.78387, 23.51701, 23.06574]	TGF+BMS-345541(1d)@hSAECs
34124911	YTHDC1	S406	FQGFARLSSESHHGGSPIHWVLPAGMSAKML	LSSESHHGGS(ph)PIHWVLPAGMSAK	Class 1	H	Profiling	Inflammation	Label free	TiO2	Q Exactive Orbitrap	[18.65834, 21.75234, 21.78157, 22.01519, 21.96339, 22.41046]	TGF+BMS-345541(3d)@hSAECs
34124911	YTHDC1	S406	FQGFARLSSESHHGGSPIHWVLPAGMSAKML	LSSESHHGGS(ph)PIHWVLPAGMSAK	Class 1	H	Profiling	Inflammation	Label free	TiO2	Q Exactive Orbitrap	[23.08083, 18.87257, 23.26585, 25.56183, 24.76613, 24.9574]	TGF-beta(0d)@hSAECs
34124911	YTHDC1	S406	FQGFARLSSESHHGGSPIHWVLPAGMSAKML	LSSESHHGGS(ph)PIHWVLPAGMSAK	Class 1	H	Profiling	Inflammation	Label free	TiO2	Q Exactive Orbitrap	[22.99903, 23.62723, 18.89306, 23.74479, 19.6654, 22.96751]	TGF-beta(1d)@hSAECs
34124911	YTHDC1	S406	FQGFARLSSESHHGGSPIHWVLPAGMSAKML	LSSESHHGGS(ph)PIHWVLPAGMSAK	Class 1	H	Profiling	Inflammation	Label free	TiO2	Q Exactive Orbitrap	[19.24848, 18.92412, 18.26156, 20.43639, 19.61008, 23.18115]	TGF-beta(3d)@hSAECs
28539327	YTHDC1	S308	KRARGISPIVFDR	GIS(ph)PIVFDR	Class 1	H	Profiling	Lung carcinoma	TMT	TiO2	Orbitrap Fusion	[08880806844053842,09116900778217753,0.11605984011470095,]	Birinipant(15min)+TNF-alpha(10min)@H1299 cells
28539327	YTHDC1	S308	KRARGISPIVFDR	GIS(ph)PIVFDR	Class 1	H	Profiling	Lung carcinoma	TMT	TiO2	Orbitrap Fusion	[0.10674719029590748,09859621327882734,0.10977800129893553,0.10690495164114809]	DMSO@H1299 cells
28539327	YTHDC1	S308	KRARGISPIVFDR	GIS(ph)PIVFDR	Class 1	H	Profiling	Lung carcinoma	TMT	TiO2	Orbitrap Fusion	[0754661259198784,0.1111535616125045,0953170396153817,]	TNF-alpha@H1299 cells
29449344	YTHDC1	T148	TCVRKRDPERRAKSPTPDGSERIGLEVDRRA	AKS(ph)PT(ph)PDGSER	Class 1	H	Profiling	Benzonase digestion		Fe3+-IMAC	Orbitrap Q- Exactive HF	Present	Optimised cell lysis@HEK cells
29449344	YTHDC1	S152	KRDPERRAKSPTPDGSERIGLEVDRRASRSS	RAKS(ph)PTPDGS(ph)ER	Class 1	H	Profiling	Benzonase digestion		Fe3+-IMAC	Orbitrap Q- Exactive HF	Present	Optimised cell lysis@HeLa cells
29449344	YTHDC1	S424	FQGFARLSSESHHGGSPIHWVLPAGMSAKML	LSSESHHGGS(ph)PIHWVLPAGMSAK	Class 1	H	Profiling	Benzonase digestion		Fe3+-IMAC	Orbitrap Q- Exactive HF	Present	Optimised cell lysis@HeLa cells
29449344	YTHDC1	T148	TCVRKRDPERRAKSPTPDGSERIGLEVDRRA	AKS(ph)PT(ph)PDGSER	Class 1	H	Profiling	Benzonase digestion		Fe3+-IMAC	Orbitrap Q- Exactive HF	Present	Optimised cell lysis@HeLa cells
29449344	YTHDC1	S424	FQGFARLSSESHHGGSPIHWVLPAGMSAKML	LSSESHHGGS(ph)PIHWVLPAGMSAK	Class 1	H	Profiling	Benzonase digestion	NOT MENTIONED	Fe3+-IMAC	Orbitrap Q- Exactive HF	Present	Standard cell lysis@HeLa cells
21406692	YTHDC1	S315	GISPIVFDRSGSSASESYAGSEK	GISPIVFDRS(ph)GS(ph)S(ph)AS(ph)ESYAGSEK	Class 1	H	Profiling	no disease	Label free	TiO2	Q Exactive HF	['Presnt']	NCM(1h)@HUES9 cell
21406692	YTHDC1	S317	GISPIVFDRSGSSASESYAGSEK	GISPIVFDRS(ph)GS(ph)S(ph)AS(ph)ESYAGSEK	Class 1	H	Profiling	no disease	Label free	TiO2	Q Exactive HF	['Presnt']	NCM(1h)@HUES9 cell
21406692	YTHDC1	S318	GISPIVFDRSGSSASESYAGSEK	GISPIVFDRS(ph)GS(ph)S(ph)AS(ph)ESYAGSEK	Class 1	H	Profiling	no disease	Label free	TiO2	Q Exactive HF	['Presnt']	NCM(1h)@HUES9 cell
21406692	YTHDC1	S320	GISPIVFDRSGSSASESYAGSEK	GISPIVFDRS(ph)GS(ph)S(ph)AS(ph)ESYAGSEK	Class 1	H	Profiling	no disease	Label free	TiO2	Q Exactive HF	['Presnt']	NCM(1h)@HUES9 cell
21406692	YTHDC1	S315	GISPIVFDRSGSSASESYAGSEK	GISPIVFDRS(ph)GS(ph)S(ph)AS(ph)ESYAGSEK	Class 1	H	Profiling	no disease	Label free	TiO2	Q Exactive HF	['Presnt']	NCM(1h)@HUES9 cell
21406692	YTHDC1	S317	GISPIVFDRSGSSASESYAGSEK	GISPIVFDRS(ph)GS(ph)S(ph)AS(ph)ESYAGSEK	Class 1	H	Profiling	no disease	Label free	TiO2	Q Exactive HF	['Presnt']	NCM(1h)@HUES9 cell
21406692	YTHDC1	S318	GISPIVFDRSGSSASESYAGSEK	GISPIVFDRS(ph)GS(ph)S(ph)AS(ph)ESYAGSEK	Class 1	H	Profiling	no disease	Label free	TiO2	Q Exactive HF	['Presnt']	NCM(1h)@HUES9 cell
21406692	YTHDC1	S320	GISPIVFDRSGSSASESYAGSEK	GISPIVFDRS(ph)GS(ph)S(ph)AS(ph)ESYAGSEK	Class 1	H	Profiling	no disease	Label free	TiO2	Q Exactive HF	['Presnt']	NCM(1h)@HUES9 cell
21406692	YTHDC1	S315	GISPIVFDRSGSSASESYAGSEK	GISPIVFDRS(ph)GS(ph)S(ph)AS(ph)ESYAGSEK	Class 1	H	Profiling	no disease	Label free	TiO2	Q Exactive HF	['Presnt']	NCM(24h)@HUES9 cell
21406692	YTHDC1	S317	GISPIVFDRSGSSASESYAGSEK	GISPIVFDRS(ph)GS(ph)S(ph)AS(ph)ESYAGSEK	Class 1	H	Profiling	no disease	Label free	TiO2	Q Exactive HF	['Presnt']	NCM(24h)@HUES9 cell
21406692	YTHDC1	S318	GISPIVFDRSGSSASESYAGSEK	GISPIVFDRS(ph)GS(ph)S(ph)AS(ph)ESYAGSEK	Class 1	H	Profiling	no disease	Label free	TiO2	Q Exactive HF	['Presnt']	NCM(24h)@HUES9 cell
21406692	YTHDC1	S320	GISPIVFDRSGSSASESYAGSEK	GISPIVFDRS(ph)GS(ph)S(ph)AS(ph)ESYAGSEK	Class 1	H	Profiling	no disease	Label free	TiO2	Q Exactive HF	['Presnt']	NCM(24h)@HUES9 cell
21406692	YTHDC1	S315	GISPIVFDRSGSSASESYAGSEK	GISPIVFDRS(ph)GS(ph)S(ph)AS(ph)ESYAGSEK	Class 1	H	Profiling	no disease	Label free	TiO2	Q Exactive HF	['Presnt']	NCM(24h)@HUES9 cell
21406692	YTHDC1	S317	GISPIVFDRSGSSASESYAGSEK	GISPIVFDRS(ph)GS(ph)S(ph)AS(ph)ESYAGSEK	Class 1	H	Profiling	no disease	Label free	TiO2	Q Exactive HF	['Presnt']	NCM(24h)@HUES9 cell
21406692	YTHDC1	S318	GISPIVFDRSGSSASESYAGSEK	GISPIVFDRS(ph)GS(ph)S(ph)AS(ph)ESYAGSEK	Class 1	H	Profiling	no disease	Label free	TiO2	Q Exactive HF	['Presnt']	NCM(24h)@HUES9 cell
21406692	YTHDC1	S320	GISPIVFDRSGSSASESYAGSEK	GISPIVFDRS(ph)GS(ph)S(ph)AS(ph)ESYAGSEK	Class 1	H	Profiling	no disease	Label free	TiO2	Q Exactive HF	['Presnt']	NCM(24h)@HUES9 cell
21406692	YTHDC1	S315	GISPIVFDRSGSSASESYAGSEK	GISPIVFDRS(ph)GS(ph)S(ph)AS(ph)ESYAGSEK	Class 1	H	Profiling	no disease	Label free	TiO2	Q Exactive HF	['Presnt']	NCM(6h)@HUES9 cell
21406692	YTHDC1	S317	GISPIVFDRSGSSASESYAGSEK	GISPIVFDRS(ph)GS(ph)S(ph)AS(ph)ESYAGSEK	Class 1	H	Profiling	no disease	Label free	TiO2	Q Exactive HF	['Presnt']	NCM(6h)@HUES9 cell
21406692	YTHDC1	S318	GISPIVFDRSGSSASESYAGSEK	GISPIVFDRS(ph)GS(ph)S(ph)AS(ph)ESYAGSEK	Class 1	H	Profiling	no disease	Label free	TiO2	Q Exactive HF	['Presnt']	NCM(6h)@HUES9 cell
21406692	YTHDC1	S320	GISPIVFDRSGSSASESYAGSEK	GISPIVFDRS(ph)GS(ph)S(ph)AS(ph)ESYAGSEK	Class 1	H	Profiling	no disease	Label free	TiO2	Q Exactive HF	['Presnt']	NCM(6h)@HUES9 cell
21406692	YTHDC1	S315	GISPIVFDRSGSSASESYAGSEK	GISPIVFDRS(ph)GS(ph)S(ph)AS(ph)ESYAGSEK	Class 1	H	Profiling	no disease	Label free	TiO2	Q Exactive HF	['Presnt']	NCM(6h)@HUES9 cell
21406692	YTHDC1	S317	GISPIVFDRSGSSASESYAGSEK	GISPIVFDRS(ph)GS(ph)S(ph)AS(ph)ESYAGSEK	Class 1	H	Profiling	no disease	Label free	TiO2	Q Exactive HF	['Presnt']	NCM(6h)@HUES9 cell
21406692	YTHDC1	S318	GISPIVFDRSGSSASESYAGSEK	GISPIVFDRS(ph)GS(ph)S(ph)AS(ph)ESYAGSEK	Class 1	H	Profiling	no disease	Label free	TiO2	Q Exactive HF	['Presnt']	NCM(6h)@HUES9 cell
21406692	YTHDC1	S320	GISPIVFDRSGSSASESYAGSEK	GISPIVFDRS(ph)GS(ph)S(ph)AS(ph)ESYAGSEK	Class 1	H	Profiling	no disease	Label free	TiO2	Q Exactive HF	['Presnt']	NCM(6h)@HUES9 cell
21406692	YTHDC1	S315	GISPIVFDRSGSSASESYAGSEK	GISPIVFDRS(ph)GS(ph)S(ph)AS(ph)ESYAGSEK	Class 1	H	Profiling	no disease	Label free	TiO2	Q Exactive HF	['Present']	PMA(1h)@HUES9 cell
21406692	YTHDC1	S317	GISPIVFDRSGSSASESYAGSEK	GISPIVFDRS(ph)GS(ph)S(ph)AS(ph)ESYAGSEK	Class 1	H	Profiling	no disease	Label free	TiO2	Q Exactive HF	['Present']	PMA(1h)@HUES9 cell
21406692	YTHDC1	S318	GISPIVFDRSGSSASESYAGSEK	GISPIVFDRS(ph)GS(ph)S(ph)AS(ph)ESYAGSEK	Class 1	H	Profiling	no disease	Label free	TiO2	Q Exactive HF	['Present']	PMA(1h)@HUES9 cell
21406692	YTHDC1	S320	GISPIVFDRSGSSASESYAGSEK	GISPIVFDRS(ph)GS(ph)S(ph)AS(ph)ESYAGSEK	Class 1	H	Profiling	no disease	Label free	TiO2	Q Exactive HF	['Present']	PMA(1h)@HUES9 cell
21406692	YTHDC1	S315	GISPIVFDRSGSSASESYAGSEK	GISPIVFDRS(ph)GS(ph)S(ph)AS(ph)ESYAGSEK	Class 1	H	Profiling	no disease	Label free	TiO2	Q Exactive HF	['Present']	PMA(1h)@HUES9 cell
21406692	YTHDC1	S317	GISPIVFDRSGSSASESYAGSEK	GISPIVFDRS(ph)GS(ph)S(ph)AS(ph)ESYAGSEK	Class 1	H	Profiling	no disease	Label free	TiO2	Q Exactive HF	['Present']	PMA(1h)@HUES9 cell
21406692	YTHDC1	S318	GISPIVFDRSGSSASESYAGSEK	GISPIVFDRS(ph)GS(ph)S(ph)AS(ph)ESYAGSEK	Class 1	H	Profiling	no disease	Label free	TiO2	Q Exactive HF	['Present']	PMA(1h)@HUES9 cell
21406692	YTHDC1	S320	GISPIVFDRSGSSASESYAGSEK	GISPIVFDRS(ph)GS(ph)S(ph)AS(ph)ESYAGSEK	Class 1	H	Profiling	no disease	Label free	TiO2	Q Exactive HF	['Present']	PMA(1h)@HUES9 cell
21406692	YTHDC1	S315	GISPIVFDRSGSSASESYAGSEK	GISPIVFDRS(ph)GS(ph)S(ph)AS(ph)ESYAGSEK	Class 1	H	Profiling	no disease	Label free	TiO2	Q Exactive HF	['Present']	PMA(24h)@HUES9 cell
21406692	YTHDC1	S317	GISPIVFDRSGSSASESYAGSEK	GISPIVFDRS(ph)GS(ph)S(ph)AS(ph)ESYAGSEK	Class 1	H	Profiling	no disease	Label free	TiO2	Q Exactive HF	['Present']	PMA(24h)@HUES9 cell
21406692	YTHDC1	S318	GISPIVFDRSGSSASESYAGSEK	GISPIVFDRS(ph)GS(ph)S(ph)AS(ph)ESYAGSEK	Class 1	H	Profiling	no disease	Label free	TiO2	Q Exactive HF	['Present']	PMA(24h)@HUES9 cell
21406692	YTHDC1	S320	GISPIVFDRSGSSASESYAGSEK	GISPIVFDRS(ph)GS(ph)S(ph)AS(ph)ESYAGSEK	Class 1	H	Profiling	no disease	Label free	TiO2	Q Exactive HF	['Present']	PMA(24h)@HUES9 cell
21406692	YTHDC1	S315	GISPIVFDRSGSSASESYAGSEK	GISPIVFDRS(ph)GS(ph)S(ph)AS(ph)ESYAGSEK	Class 1	H	Profiling	no disease	Label free	TiO2	Q Exactive HF	['Present']	PMA(24h)@HUES9 cell
21406692	YTHDC1	S317	GISPIVFDRSGSSASESYAGSEK	GISPIVFDRS(ph)GS(ph)S(ph)AS(ph)ESYAGSEK	Class 1	H	Profiling	no disease	Label free	TiO2	Q Exactive HF	['Present']	PMA(24h)@HUES9 cell
21406692	YTHDC1	S318	GISPIVFDRSGSSASESYAGSEK	GISPIVFDRS(ph)GS(ph)S(ph)AS(ph)ESYAGSEK	Class 1	H	Profiling	no disease	Label free	TiO2	Q Exactive HF	['Present']	PMA(24h)@HUES9 cell
21406692	YTHDC1	S320	GISPIVFDRSGSSASESYAGSEK	GISPIVFDRS(ph)GS(ph)S(ph)AS(ph)ESYAGSEK	Class 1	H	Profiling	no disease	Label free	TiO2	Q Exactive HF	['Present']	PMA(24h)@HUES9 cell
21406692	YTHDC1	S315	GISPIVFDRSGSSASESYAGSEK	GISPIVFDRS(ph)GS(ph)S(ph)AS(ph)ESYAGSEK	Class 1	H	Profiling	no disease	Label free	TiO2	Q Exactive HF	['Present']	PMA(30min)@HUES9 cell
21406692	YTHDC1	S317	GISPIVFDRSGSSASESYAGSEK	GISPIVFDRS(ph)GS(ph)S(ph)AS(ph)ESYAGSEK	Class 1	H	Profiling	no disease	Label free	TiO2	Q Exactive HF	['Present']	PMA(30min)@HUES9 cell
21406692	YTHDC1	S318	GISPIVFDRSGSSASESYAGSEK	GISPIVFDRS(ph)GS(ph)S(ph)AS(ph)ESYAGSEK	Class 1	H	Profiling	no disease	Label free	TiO2	Q Exactive HF	['Present']	PMA(30min)@HUES9 cell
21406692	YTHDC1	S320	GISPIVFDRSGSSASESYAGSEK	GISPIVFDRS(ph)GS(ph)S(ph)AS(ph)ESYAGSEK	Class 1	H	Profiling	no disease	Label free	TiO2	Q Exactive HF	['Present']	PMA(30min)@HUES9 cell
21406692	YTHDC1	S315	GISPIVFDRSGSSASESYAGSEK	GISPIVFDRS(ph)GS(ph)S(ph)AS(ph)ESYAGSEK	Class 1	H	Profiling	no disease	Label free	TiO2	Q Exactive HF	['Present']	PMA(30min)@HUES9 cell
21406692	YTHDC1	S317	GISPIVFDRSGSSASESYAGSEK	GISPIVFDRS(ph)GS(ph)S(ph)AS(ph)ESYAGSEK	Class 1	H	Profiling	no disease	Label free	TiO2	Q Exactive HF	['Present']	PMA(30min)@HUES9 cell
21406692	YTHDC1	S318	GISPIVFDRSGSSASESYAGSEK	GISPIVFDRS(ph)GS(ph)S(ph)AS(ph)ESYAGSEK	Class 1	H	Profiling	no disease	Label free	TiO2	Q Exactive HF	['Present']	PMA(30min)@HUES9 cell
21406692	YTHDC1	S320	GISPIVFDRSGSSASESYAGSEK	GISPIVFDRS(ph)GS(ph)S(ph)AS(ph)ESYAGSEK	Class 1	H	Profiling	no disease	Label free	TiO2	Q Exactive HF	['Present']	PMA(30min)@HUES9 cell
21406692	YTHDC1	S315	GISPIVFDRSGSSASESYAGSEK	GISPIVFDRS(ph)GS(ph)S(ph)AS(ph)ESYAGSEK	Class 1	H	Profiling	no disease	Label free	TiO2	Q Exactive HF	['Present']	PMA(6h)@HUES9 cell
21406692	YTHDC1	S317	GISPIVFDRSGSSASESYAGSEK	GISPIVFDRS(ph)GS(ph)S(ph)AS(ph)ESYAGSEK	Class 1	H	Profiling	no disease	Label free	TiO2	Q Exactive HF	['Present']	PMA(6h)@HUES9 cell
21406692	YTHDC1	S318	GISPIVFDRSGSSASESYAGSEK	GISPIVFDRS(ph)GS(ph)S(ph)AS(ph)ESYAGSEK	Class 1	H	Profiling	no disease	Label free	TiO2	Q Exactive HF	['Present']	PMA(6h)@HUES9 cell
21406692	YTHDC1	S320	GISPIVFDRSGSSASESYAGSEK	GISPIVFDRS(ph)GS(ph)S(ph)AS(ph)ESYAGSEK	Class 1	H	Profiling	no disease	Label free	TiO2	Q Exactive HF	['Present']	PMA(6h)@HUES9 cell
21406692	YTHDC1	S315	GISPIVFDRSGSSASESYAGSEK	GISPIVFDRS(ph)GS(ph)S(ph)AS(ph)ESYAGSEK	Class 1	H	Profiling	no disease	Label free	TiO2	Q Exactive HF	['Present']	PMA(6h)@HUES9 cell
21406692	YTHDC1	S317	GISPIVFDRSGSSASESYAGSEK	GISPIVFDRS(ph)GS(ph)S(ph)AS(ph)ESYAGSEK	Class 1	H	Profiling	no disease	Label free	TiO2	Q Exactive HF	['Present']	PMA(6h)@HUES9 cell
21406692	YTHDC1	S318	GISPIVFDRSGSSASESYAGSEK	GISPIVFDRS(ph)GS(ph)S(ph)AS(ph)ESYAGSEK	Class 1	H	Profiling	no disease	Label free	TiO2	Q Exactive HF	['Present']	PMA(6h)@HUES9 cell
21406692	YTHDC1	S320	GISPIVFDRSGSSASESYAGSEK	GISPIVFDRS(ph)GS(ph)S(ph)AS(ph)ESYAGSEK	Class 1	H	Profiling	no disease	Label free	TiO2	Q Exactive HF	['Present']	PMA(6h)@HUES9 cell
25002506	YTHDC1	S119		LSS(ph)SAS(ph)REPYK	Class 1	H	Profiling	skin cancer	SILAC	TiO2	Orbitrap	['Present', 'Present', 'Present', 'Present', 'Present']	PD184352+ PMA(30min)@HEK293 cells
25002506	YTHDC1	S122		LSS(ph)SAS(ph)REPYK	Class 1	H	Profiling	skin cancer	SILAC	TiO2	Orbitrap	['Present', 'Present', 'Present', 'Present', 'Present']	PD184352+ PMA(30min)@HEK293 cells
25002506	YTHDC1	S119		LSS(ph)SAS(ph)REPYK	Class 1	H	Profiling	skin cancer	SILAC	TiO2	Orbitrap	['Present', 'Present', 'Present', 'Present', 'Present']	BI-D1870+ PMA(30min)@HEK293 cells
25002506	YTHDC1	S122		LSS(ph)SAS(ph)REPYK	Class 1	H	Profiling	skin cancer	SILAC	TiO2	Orbitrap	['Present', 'Present', 'Present', 'Present', 'Present']	BI-D1870+ PMA(30min)@HEK293 cells
25002506	YTHDC1	S119		LSS(ph)SAS(ph)REPYK	Class 1	H	Profiling	skin cancer	SILAC	TiO2	Orbitrap	['Present', 'Present', 'Present', 'Present', 'Present']	BI-D1870(2h)@A375 cells
25002506	YTHDC1	S122		LSS(ph)SAS(ph)REPYK	Class 1	H	Profiling	skin cancer	SILAC	TiO2	Orbitrap	['Present', 'Present', 'Present', 'Present', 'Present']	BI-D1870(2h)@A375 cells
25002506	YTHDC1	S119		LSS(ph)SAS(ph)REPYK	Class 1	H	Profiling	skin cancer	SILAC	TiO2	Orbitrap	['Present', 'Present', 'Present', 'Present', 'Present']	Control RNAi@A375 cells
25002506	YTHDC1	S122		LSS(ph)SAS(ph)REPYK	Class 1	H	Profiling	skin cancer	SILAC	TiO2	Orbitrap	['Present', 'Present', 'Present', 'Present', 'Present']	Control RNAi@A375 cells
25002506	YTHDC1	S119		LSS(ph)SAS(ph)REPYK	Class 1	H	Profiling	skin cancer	SILAC	TiO2	Orbitrap	['Present', 'Present', 'Present', 'Present', 'Present']	Control RNAi + PMA(30min)@HEK293 cells
25002506	YTHDC1	S122		LSS(ph)SAS(ph)REPYK	Class 1	H	Profiling	skin cancer	SILAC	TiO2	Orbitrap	['Present', 'Present', 'Present', 'Present', 'Present']	Control RNAi + PMA(30min)@HEK293 cells
25002506	YTHDC1	S119		LSS(ph)SAS(ph)REPYK	Class 1	H	Profiling	skin cancer	SILAC	TiO2	Orbitrap	['Present', 'Present', 'Present', 'Present', 'Present']	DMSO@A375 cells
25002506	YTHDC1	S122		LSS(ph)SAS(ph)REPYK	Class 1	H	Profiling	skin cancer	SILAC	TiO2	Orbitrap	['Present', 'Present', 'Present', 'Present', 'Present']	DMSO@A375 cells
25002506	YTHDC1	S119		LSS(ph)SAS(ph)REPYK	Class 1	H	Profiling	skin cancer	SILAC	TiO2	Orbitrap	['Present', 'Present', 'Present', 'Present', 'Present']	PD184352(2h)@A375 cells
25002506	YTHDC1	S122		LSS(ph)SAS(ph)REPYK	Class 1	H	Profiling	skin cancer	SILAC	TiO2	Orbitrap	['Present', 'Present', 'Present', 'Present', 'Present']	PD184352(2h)@A375 cells
25002506	YTHDC1	S119		LSS(ph)SAS(ph)REPYK	Class 1	H	Profiling	skin cancer	SILAC	TiO2	Orbitrap	['Present', 'Present', 'Present', 'Present', 'Present']	PMA(30min)@HEK293 cells
25002506	YTHDC1	S122		LSS(ph)SAS(ph)REPYK	Class 1	H	Profiling	skin cancer	SILAC	TiO2	Orbitrap	['Present', 'Present', 'Present', 'Present', 'Present']	PMA(30min)@HEK293 cells
25002506	YTHDC1	S119		LSS(ph)SAS(ph)REPYK	Class 1	H	Profiling	skin cancer	SILAC	TiO2	Orbitrap	['Present', 'Present', 'Present', 'Present', 'Present']	RSK1/2 RNAi@A375 cells
25002506	YTHDC1	S122		LSS(ph)SAS(ph)REPYK	Class 1	H	Profiling	skin cancer	SILAC	TiO2	Orbitrap	['Present', 'Present', 'Present', 'Present', 'Present']	RSK1/2 RNAi@A375 cells
25002506	YTHDC1	S119		LSS(ph)SAS(ph)REPYK	Class 1	H	Profiling	skin cancer	SILAC	TiO2	Orbitrap	['Present', 'Present', 'Present', 'Present', 'Present']	RSK1/2 RNAi + PMA (30min)@HEK293 cells
25002506	YTHDC1	S122		LSS(ph)SAS(ph)REPYK	Class 1	H	Profiling	skin cancer	SILAC	TiO2	Orbitrap	['Present', 'Present', 'Present', 'Present', 'Present']	RSK1/2 RNAi + PMA (30min)@HEK293 cells
25311616	YTHDC1	S146		AKS(ph)PT(ph)PDGSER	Class 1	H	Profiling	Autophagy inhibition	SILAC	IMAC	Linear ion trap-orbitrap hybrid	['Present', 'Present', 'Present', 'Present']	Resveratrol@MCF7 cells
25311616	YTHDC1	T148		AKS(ph)PT(ph)PDGSER	Class 1	H	Profiling	Autophagy inhibition	SILAC	IMAC	Linear ion trap-orbitrap hybrid	['Present', 'Present', 'Present', 'Present']	Resveratrol@MCF7 cells
25311616	YTHDC1	S146		AKS(ph)PT(ph)PDGSER	Class 1	H	Profiling	Autophagy inhibition	SILAC	IMAC	Linear ion trap-orbitrap hybrid	['Present', 'Present', 'Present', 'Present']	Serum starvation@MCF7 cells
25311616	YTHDC1	T148		AKS(ph)PT(ph)PDGSER	Class 1	H	Profiling	Autophagy inhibition	SILAC	IMAC	Linear ion trap-orbitrap hybrid	['Present', 'Present', 'Present', 'Present']	Serum starvation@MCF7 cells
30177828	YTHDC1	S308	RARGISPIVFDRSGSSASESYAGSEKKHEKL	GIS(ph)PIVFDRS(ph)GS(ph)S(ph)AS(ph)ESYAGSEK	Class 1	H	Profiling	Infection	Label free	EasyPhos	LTQ-Orbitrap XL + Orbitrap Q Exactive HF	[22.73]	Mock(24h)@SK-N-BE2 cells
30177828	YTHDC1	S315	RARGISPIVFDRSGSSASESYAGSEKKHEKL	GIS(ph)PIVFDRS(ph)GS(ph)S(ph)AS(ph)ESYAGSEK	Class 1	H	Profiling	Infection	Label free	EasyPhos	LTQ-Orbitrap XL + Orbitrap Q Exactive HF	[22.73]	Mock(24h)@SK-N-BE2 cells
30177828	YTHDC1	S317	RARGISPIVFDRSGSSASESYAGSEKKHEKL	GIS(ph)PIVFDRS(ph)GS(ph)S(ph)AS(ph)ESYAGSEK	Class 1	H	Profiling	Infection	Label free	EasyPhos	LTQ-Orbitrap XL + Orbitrap Q Exactive HF	[22.73]	Mock(24h)@SK-N-BE2 cells
30177828	YTHDC1	S318	RARGISPIVFDRSGSSASESYAGSEKKHEKL	GIS(ph)PIVFDRS(ph)GS(ph)S(ph)AS(ph)ESYAGSEK	Class 1	H	Profiling	Infection	Label free	EasyPhos	LTQ-Orbitrap XL + Orbitrap Q Exactive HF	[22.73]	Mock(24h)@SK-N-BE2 cells
30177828	YTHDC1	S320	RARGISPIVFDRSGSSASESYAGSEKKHEKL	GIS(ph)PIVFDRS(ph)GS(ph)S(ph)AS(ph)ESYAGSEK	Class 1	H	Profiling	Infection	Label free	EasyPhos	LTQ-Orbitrap XL + Orbitrap Q Exactive HF	[22.73]	Mock(24h)@SK-N-BE2 cells
30177828	YTHDC1	S308	RARGISPIVFDRSGSSASESYAGSEKKHEKL	GIS(ph)PIVFDRS(ph)GS(ph)S(ph)AS(ph)ESYAGSEK	Class 1	H	Profiling	Infection	Label free	EasyPhos	LTQ-Orbitrap XL + Orbitrap Q Exactive HF	[22.95]	Mock(48h)@SK-N-BE2 cells
30177828	YTHDC1	S315	RARGISPIVFDRSGSSASESYAGSEKKHEKL	GIS(ph)PIVFDRS(ph)GS(ph)S(ph)AS(ph)ESYAGSEK	Class 1	H	Profiling	Infection	Label free	EasyPhos	LTQ-Orbitrap XL + Orbitrap Q Exactive HF	[22.95]	Mock(48h)@SK-N-BE2 cells
30177828	YTHDC1	S317	RARGISPIVFDRSGSSASESYAGSEKKHEKL	GIS(ph)PIVFDRS(ph)GS(ph)S(ph)AS(ph)ESYAGSEK	Class 1	H	Profiling	Infection	Label free	EasyPhos	LTQ-Orbitrap XL + Orbitrap Q Exactive HF	[22.95]	Mock(48h)@SK-N-BE2 cells
30177828	YTHDC1	S318	RARGISPIVFDRSGSSASESYAGSEKKHEKL	GIS(ph)PIVFDRS(ph)GS(ph)S(ph)AS(ph)ESYAGSEK	Class 1	H	Profiling	Infection	Label free	EasyPhos	LTQ-Orbitrap XL + Orbitrap Q Exactive HF	[22.95]	Mock(48h)@SK-N-BE2 cells
30177828	YTHDC1	S320	RARGISPIVFDRSGSSASESYAGSEKKHEKL	GIS(ph)PIVFDRS(ph)GS(ph)S(ph)AS(ph)ESYAGSEK	Class 1	H	Profiling	Infection	Label free	EasyPhos	LTQ-Orbitrap XL + Orbitrap Q Exactive HF	[22.95]	Mock(48h)@SK-N-BE2 cells
30177828	YTHDC1	S308	RARGISPIVFDRSGSSASESYAGSEKKHEKL	GIS(ph)PIVFDRS(ph)GS(ph)S(ph)AS(ph)ESYAGSEK	Class 1	H	Profiling	Infection	Label free	EasyPhos	LTQ-Orbitrap XL + Orbitrap Q Exactive HF	[23.45]	Mock(72h)@SK-N-BE2 cells
30177828	YTHDC1	S315	RARGISPIVFDRSGSSASESYAGSEKKHEKL	GIS(ph)PIVFDRS(ph)GS(ph)S(ph)AS(ph)ESYAGSEK	Class 1	H	Profiling	Infection	Label free	EasyPhos	LTQ-Orbitrap XL + Orbitrap Q Exactive HF	[23.45]	Mock(72h)@SK-N-BE2 cells
30177828	YTHDC1	S317	RARGISPIVFDRSGSSASESYAGSEKKHEKL	GIS(ph)PIVFDRS(ph)GS(ph)S(ph)AS(ph)ESYAGSEK	Class 1	H	Profiling	Infection	Label free	EasyPhos	LTQ-Orbitrap XL + Orbitrap Q Exactive HF	[23.45]	Mock(72h)@SK-N-BE2 cells
30177828	YTHDC1	S318	RARGISPIVFDRSGSSASESYAGSEKKHEKL	GIS(ph)PIVFDRS(ph)GS(ph)S(ph)AS(ph)ESYAGSEK	Class 1	H	Profiling	Infection	Label free	EasyPhos	LTQ-Orbitrap XL + Orbitrap Q Exactive HF	[23.45]	Mock(72h)@SK-N-BE2 cells
30177828	YTHDC1	S320	RARGISPIVFDRSGSSASESYAGSEKKHEKL	GIS(ph)PIVFDRS(ph)GS(ph)S(ph)AS(ph)ESYAGSEK	Class 1	H	Profiling	Infection	Label free	EasyPhos	LTQ-Orbitrap XL + Orbitrap Q Exactive HF	[23.45]	Mock(72h)@SK-N-BE2 cells
30177828	YTHDC1	S308	RARGISPIVFDRSGSSASESYAGSEKKHEKL	GIS(ph)PIVFDRS(ph)GS(ph)S(ph)AS(ph)ESYAGSEK	Class 1	H	Profiling	Infection	Label free	EasyPhos	LTQ-Orbitrap XL + Orbitrap Q Exactive HF	[22.89]	ZIKV(24h)@SK-N-BE2 cells
30177828	YTHDC1	S315	RARGISPIVFDRSGSSASESYAGSEKKHEKL	GIS(ph)PIVFDRS(ph)GS(ph)S(ph)AS(ph)ESYAGSEK	Class 1	H	Profiling	Infection	Label free	EasyPhos	LTQ-Orbitrap XL + Orbitrap Q Exactive HF	[22.89]	ZIKV(24h)@SK-N-BE2 cells
30177828	YTHDC1	S317	RARGISPIVFDRSGSSASESYAGSEKKHEKL	GIS(ph)PIVFDRS(ph)GS(ph)S(ph)AS(ph)ESYAGSEK	Class 1	H	Profiling	Infection	Label free	EasyPhos	LTQ-Orbitrap XL + Orbitrap Q Exactive HF	[22.89]	ZIKV(24h)@SK-N-BE2 cells
30177828	YTHDC1	S318	RARGISPIVFDRSGSSASESYAGSEKKHEKL	GIS(ph)PIVFDRS(ph)GS(ph)S(ph)AS(ph)ESYAGSEK	Class 1	H	Profiling	Infection	Label free	EasyPhos	LTQ-Orbitrap XL + Orbitrap Q Exactive HF	[22.89]	ZIKV(24h)@SK-N-BE2 cells
30177828	YTHDC1	S320	RARGISPIVFDRSGSSASESYAGSEKKHEKL	GIS(ph)PIVFDRS(ph)GS(ph)S(ph)AS(ph)ESYAGSEK	Class 1	H	Profiling	Infection	Label free	EasyPhos	LTQ-Orbitrap XL + Orbitrap Q Exactive HF	[22.89]	ZIKV(24h)@SK-N-BE2 cells
30177828	YTHDC1	S308	RARGISPIVFDRSGSSASESYAGSEKKHEKL	GIS(ph)PIVFDRS(ph)GS(ph)S(ph)AS(ph)ESYAGSEK	Class 1	H	Profiling	Infection	Label free	EasyPhos	LTQ-Orbitrap XL + Orbitrap Q Exactive HF	[23.39]	ZIKV(48h)@SK-N-BE2 cells
30177828	YTHDC1	S315	RARGISPIVFDRSGSSASESYAGSEKKHEKL	GIS(ph)PIVFDRS(ph)GS(ph)S(ph)AS(ph)ESYAGSEK	Class 1	H	Profiling	Infection	Label free	EasyPhos	LTQ-Orbitrap XL + Orbitrap Q Exactive HF	[23.39]	ZIKV(48h)@SK-N-BE2 cells
30177828	YTHDC1	S317	RARGISPIVFDRSGSSASESYAGSEKKHEKL	GIS(ph)PIVFDRS(ph)GS(ph)S(ph)AS(ph)ESYAGSEK	Class 1	H	Profiling	Infection	Label free	EasyPhos	LTQ-Orbitrap XL + Orbitrap Q Exactive HF	[23.39]	ZIKV(48h)@SK-N-BE2 cells
30177828	YTHDC1	S318	RARGISPIVFDRSGSSASESYAGSEKKHEKL	GIS(ph)PIVFDRS(ph)GS(ph)S(ph)AS(ph)ESYAGSEK	Class 1	H	Profiling	Infection	Label free	EasyPhos	LTQ-Orbitrap XL + Orbitrap Q Exactive HF	[23.39]	ZIKV(48h)@SK-N-BE2 cells
30177828	YTHDC1	S320	RARGISPIVFDRSGSSASESYAGSEKKHEKL	GIS(ph)PIVFDRS(ph)GS(ph)S(ph)AS(ph)ESYAGSEK	Class 1	H	Profiling	Infection	Label free	EasyPhos	LTQ-Orbitrap XL + Orbitrap Q Exactive HF	[23.39]	ZIKV(48h)@SK-N-BE2 cells
30177828	YTHDC1	S308	RARGISPIVFDRSGSSASESYAGSEKKHEKL	GIS(ph)PIVFDRS(ph)GS(ph)S(ph)AS(ph)ESYAGSEK	Class 1	H	Profiling	Infection	Label free	EasyPhos	LTQ-Orbitrap XL + Orbitrap Q Exactive HF	[22.84]	ZIKV(72h)@SK-N-BE2 cells
30177828	YTHDC1	S315	RARGISPIVFDRSGSSASESYAGSEKKHEKL	GIS(ph)PIVFDRS(ph)GS(ph)S(ph)AS(ph)ESYAGSEK	Class 1	H	Profiling	Infection	Label free	EasyPhos	LTQ-Orbitrap XL + Orbitrap Q Exactive HF	[22.84]	ZIKV(72h)@SK-N-BE2 cells
30177828	YTHDC1	S317	RARGISPIVFDRSGSSASESYAGSEKKHEKL	GIS(ph)PIVFDRS(ph)GS(ph)S(ph)AS(ph)ESYAGSEK	Class 1	H	Profiling	Infection	Label free	EasyPhos	LTQ-Orbitrap XL + Orbitrap Q Exactive HF	[22.84]	ZIKV(72h)@SK-N-BE2 cells
30177828	YTHDC1	S318	RARGISPIVFDRSGSSASESYAGSEKKHEKL	GIS(ph)PIVFDRS(ph)GS(ph)S(ph)AS(ph)ESYAGSEK	Class 1	H	Profiling	Infection	Label free	EasyPhos	LTQ-Orbitrap XL + Orbitrap Q Exactive HF	[22.84]	ZIKV(72h)@SK-N-BE2 cells
30177828	YTHDC1	S320	RARGISPIVFDRSGSSASESYAGSEKKHEKL	GIS(ph)PIVFDRS(ph)GS(ph)S(ph)AS(ph)ESYAGSEK	Class 1	H	Profiling	Infection	Label free	EasyPhos	LTQ-Orbitrap XL + Orbitrap Q Exactive HF	[22.84]	ZIKV(72h)@SK-N-BE2 cells
31350469	YTHDC1	S146		AKS(ph)PT(ph)PDGSER	Class 1	H	Profiling	Skin cancer	SILAC	TiO2	Q Exactive	[0.01255, 0.0, 0.19055]	Dabrafenib@A375 cell line
31350469	YTHDC1	T148		AKS(ph)PT(ph)PDGSER	Class 1	H	Profiling	Skin cancer	SILAC	TiO2	Q Exactive	[0.01255, 0.0, 0.19055]	Dabrafenib@A375 cell line
31350469	YTHDC1	S146		AKS(ph)PT(ph)PDGSER	Class 1	H	Profiling	Skin cancer	SILAC	TiO2	Q Exactive	[0.01255, 0.0, 0.19055]	Dabrafenib@A375 cell line
31350469	YTHDC1	T148		AKS(ph)PT(ph)PDGSER	Class 1	H	Profiling	Skin cancer	SILAC	TiO2	Q Exactive	[0.01255, 0.0, 0.19055]	Dabrafenib@A375 cell line
20097925	YTHDC1	S146	PERRAKSPTPDGS	AKS(ph)PTPDGSER	Class 1	H	Profiling	mitotic progression	SILAC	TiO2	LTQ-Orbitrap	['Present', 'Present', 'Present', 'Present']	Telophase@HeLa S cells
20097925	YTHDC1	S146	PERRAKSPTPDGS	AKS(ph)PTPDGSER	Class 1	H	Profiling	mitotic progression	SILAC	TiO2	LTQ-Orbitrap	['Present', 'Present', 'Present', 'Present']	Metaphase@HeLa S cells
20097925	YTHDC1	S146	PERRAKSPTPDGS	AKS(ph)PTPDGSER	Class 1	H	Profiling	mitotic progression	SILAC	TiO2	LTQ-Orbitrap	['Present', 'Present', 'Present', 'Present']	Prometaphase@HeLa S cells
20363803	YTHDC1	S152	SPTPDGSERIGLE	AKS(ph)PTPDGS(ph)ER	Class 1	H	Profiling	Signaling network	SILAC	TIO2	LTQ-Orbitrap	[1.0869, 0.93962]	Ang II(15min)@AT1R-HEK cell line
20363803	YTHDC1	S152	SPTPDGSERIGLE	AKS(ph)PTPDGS(ph)ER	Class 1	H	Profiling	Signaling network	SILAC	TIO2	LTQ-Orbitrap	[1.0461]	Ang II(153min)@AT1R-HEK cell line
20363803	YTHDC1	S152	SPTPDGSERIGLE	AKS(ph)PTPDGS(ph)ER	Class 1	H	Profiling	Signaling network	SILAC	TIO2	LTQ-Orbitrap	[1.1975, 0.84117]	SII Ang II(15min)@AT1R-HEK cell line
20363803	YTHDC1	S152	SPTPDGSERIGLE	AKS(ph)PTPDGS(ph)ER	Class 1	H	Profiling	Signaling network	SILAC	TIO2	LTQ-Orbitrap	[1.1905]	SII Ang II(3min)@AT1R-HEK cell line
20873877	YTHDC1	S35	ELYNPESEQDKNE	DGELNVLDDILTEVPEQDDELYNPES(ph)EQDKNEK	Class 1	H	Profiling	No Disease	Label free	TiO2	LTQ-Orbitrap Velos instrument	[3142100.0]	Collisional induced dissociation-CID1@HeLa S3 cells
20873877	YTHDC1	S315	PIVFDRSGSSASE	GISPIVFDRS(ph)GS(ph)S(ph)AS(ph)ESYAGSEK	Class 1	H	Profiling	No Disease	Label free	TiO2	LTQ-Orbitrap Velos instrument	[1553500.0]	Collisional induced dissociation-CID1@HeLa S3 cells
22424773	YTHDC1	S315	PIVFDRSGSSASE	S(ph)GSSASESYAGSEK	Class 1	H	Profiling	DNA damage response	SILAC	TiO2	LTQ Orbitrap	['Present', 'Present', 'Present', 'Present']	Etoposide(24h)@U2OS cells
22424773	YTHDC1	S424	ESHHGGSPIHWVL	LSSESHHGGS(ph)PIHWVLPAGMSAK	Class 1	H	Profiling	DNA damage response	SILAC	TiO2	LTQ Orbitrap	['Present', 'Present', 'Present', 'Present']	Etoposide(24h)@U2OS cells
22424773	YTHDC1	S320	RSGSSASESYAGS	GISPIVFDRS(ph)GSSAS(ph)ESYAGSEK	Class 1	H	Profiling	DNA damage response	SILAC	TiO2	LTQ Orbitrap	['Present', 'Present', 'Present', 'Present']	Etoposide(24h)@U2OS cells
22424773	YTHDC1	S317	VFDRSGSSASESY	GIS(ph)PIVFDRSGS(ph)SASESYAGSEK	Class 1	H	Profiling	DNA damage response	SILAC	TiO2	LTQ Orbitrap	['Present', 'Present', 'Present', 'Present']	Etoposide(24h)@U2OS cells
22424773	YTHDC1	S152	SPTPDGSERIGLE	RAKS(ph)PTPDGS(ph)ER	Class 1	H	Profiling	DNA damage response	SILAC	TiO2	LTQ Orbitrap	['Present', 'Present', 'Present', 'Present']	Etoposide(24h)@U2OS cells
22424773	YTHDC1	S273	RSEASDSGSESVS	SEASDS(ph)GS(ph)ESVSFTDGSVR	Class 1	H	Profiling	DNA damage response	SILAC	TiO2	LTQ Orbitrap	['Present', 'Present', 'Present', 'Present']	Etoposide(24h)@U2OS cells
22424773	YTHDC1	S315	PIVFDRSGSSASE	S(ph)GSSASESYAGSEK	Class 1	H	Profiling	DNA damage response	SILAC	TiO2	LTQ Orbitrap	['Present', 'Present', 'Present', 'Present']	DMSO@U2OS cells_22424773
22424773	YTHDC1	S424	ESHHGGSPIHWVL	LSSESHHGGS(ph)PIHWVLPAGMSAK	Class 1	H	Profiling	DNA damage response	SILAC	TiO2	LTQ Orbitrap	['Present', 'Present', 'Present', 'Present']	DMSO@U2OS cells_22424773
22424773	YTHDC1	S320	RSGSSASESYAGS	GISPIVFDRS(ph)GSSAS(ph)ESYAGSEK	Class 1	H	Profiling	DNA damage response	SILAC	TiO2	LTQ Orbitrap	['Present', 'Present', 'Present', 'Present']	DMSO@U2OS cells_22424773
22424773	YTHDC1	S317	VFDRSGSSASESY	GIS(ph)PIVFDRSGS(ph)SASESYAGSEK	Class 1	H	Profiling	DNA damage response	SILAC	TiO2	LTQ Orbitrap	['Present', 'Present', 'Present', 'Present']	DMSO@U2OS cells_22424773
22424773	YTHDC1	S152	SPTPDGSERIGLE	RAKS(ph)PTPDGS(ph)ER	Class 1	H	Profiling	DNA damage response	SILAC	TiO2	LTQ Orbitrap	['Present', 'Present', 'Present', 'Present']	DMSO@U2OS cells_22424773
22424773	YTHDC1	S273	RSEASDSGSESVS	SEASDS(ph)GS(ph)ESVSFTDGSVR	Class 1	H	Profiling	DNA damage response	SILAC	TiO2	LTQ Orbitrap	['Present', 'Present', 'Present', 'Present']	DMSO@U2OS cells_22424773
23898821	YTHDC1	S146	PERRAKSPTPDGS		Class 1	H	Profiling	Lung cancer	mTRAQ	IMAC	Q Exactive	['Present']	Untreated@H3122 cell line
23898821	YTHDC1	S118	DRKIRLSSSASRE		Class 1	H	Profiling	Lung cancer	mTRAQ	IMAC	Q Exactive	['Present']	Untreated@H3122 cell line
23898821	YTHDC1	S119	RKIRLSSSASREP		Class 1	H	Profiling	Lung cancer	mTRAQ	IMAC	Q Exactive	['Present']	Untreated@H3122 cell line
23898821	YTHDC1	S120	KIRLSSSASREPY		Class 1	H	Profiling	Lung cancer	mTRAQ	IMAC	Q Exactive	['Present']	Untreated@H3122 cell line
23898821	YTHDC1	S424	ESHHGGSPIHWVL		Class 1	H	Profiling	Lung cancer	mTRAQ	IMAC	Q Exactive	['Present']	Untreated@H3122 cell line
23898821	YTHDC1	T148	RRAKSPTPDGSER		Class 1	H	Profiling	Lung cancer	mTRAQ	IMAC	Q Exactive	['Present']	Untreated@H3122 cell line
23898821	YTHDC1	S308	KRARGISPIVFDR		Class 1	H	Profiling	Lung cancer	mTRAQ	IMAC	Q Exactive	['Present']	Untreated@H3122 cell line
23898821	YTHDC1	S146	PERRAKSPTPDGS		Class 1	H	Profiling	Lung cancer	SILAC	IMAC	Q Exactive	['Present']	Untreated@H3122 cell line
23898821	YTHDC1	S118	DRKIRLSSSASRE		Class 1	H	Profiling	Lung cancer	SILAC	IMAC	Q Exactive	['Present']	Untreated@H3122 cell line
23898821	YTHDC1	S119	RKIRLSSSASREP		Class 1	H	Profiling	Lung cancer	SILAC	IMAC	Q Exactive	['Present']	Untreated@H3122 cell line
23898821	YTHDC1	S120	KIRLSSSASREPY		Class 1	H	Profiling	Lung cancer	SILAC	IMAC	Q Exactive	['Present']	Untreated@H3122 cell line
23898821	YTHDC1	S424	ESHHGGSPIHWVL		Class 1	H	Profiling	Lung cancer	SILAC	IMAC	Q Exactive	['Present']	Untreated@H3122 cell line
23898821	YTHDC1	T148	RRAKSPTPDGSER		Class 1	H	Profiling	Lung cancer	SILAC	IMAC	Q Exactive	['Present']	Untreated@H3122 cell line
23898821	YTHDC1	S308	KRARGISPIVFDR		Class 1	H	Profiling	Lung cancer	SILAC	IMAC	Q Exactive	['Present']	Untreated@H3122 cell line
23898821	YTHDC1	S146	PERRAKSPTPDGS		Class 1	H	Profiling	Lung cancer	mTRAQ	IMAC	Q Exactive	['Present']	Crizotinib@H3122 cell line
23898821	YTHDC1	S118	DRKIRLSSSASRE		Class 1	H	Profiling	Lung cancer	mTRAQ	IMAC	Q Exactive	['Present']	Crizotinib@H3122 cell line
23898821	YTHDC1	S119	RKIRLSSSASREP		Class 1	H	Profiling	Lung cancer	mTRAQ	IMAC	Q Exactive	['Present']	Crizotinib@H3122 cell line
23898821	YTHDC1	S120	KIRLSSSASREPY		Class 1	H	Profiling	Lung cancer	mTRAQ	IMAC	Q Exactive	['Present']	Crizotinib@H3122 cell line
23898821	YTHDC1	S424	ESHHGGSPIHWVL		Class 1	H	Profiling	Lung cancer	mTRAQ	IMAC	Q Exactive	['Present']	Crizotinib@H3122 cell line
23898821	YTHDC1	T148	RRAKSPTPDGSER		Class 1	H	Profiling	Lung cancer	mTRAQ	IMAC	Q Exactive	['Present']	Crizotinib@H3122 cell line
23898821	YTHDC1	S308	KRARGISPIVFDR		Class 1	H	Profiling	Lung cancer	mTRAQ	IMAC	Q Exactive	['Present']	Crizotinib@H3122 cell line
23898821	YTHDC1	S146	PERRAKSPTPDGS		Class 1	H	Profiling	Lung cancer	SILAC	IMAC	Q Exactive	['Present']	Crizotinib@H3122 cell line
23898821	YTHDC1	S118	DRKIRLSSSASRE		Class 1	H	Profiling	Lung cancer	SILAC	IMAC	Q Exactive	['Present']	Crizotinib@H3122 cell line
23898821	YTHDC1	S119	RKIRLSSSASREP		Class 1	H	Profiling	Lung cancer	SILAC	IMAC	Q Exactive	['Present']	Crizotinib@H3122 cell line
23898821	YTHDC1	S120	KIRLSSSASREPY		Class 1	H	Profiling	Lung cancer	SILAC	IMAC	Q Exactive	['Present']	Crizotinib@H3122 cell line
23898821	YTHDC1	S424	ESHHGGSPIHWVL		Class 1	H	Profiling	Lung cancer	SILAC	IMAC	Q Exactive	['Present']	Crizotinib@H3122 cell line
23898821	YTHDC1	T148	RRAKSPTPDGSER		Class 1	H	Profiling	Lung cancer	SILAC	IMAC	Q Exactive	['Present']	Crizotinib@H3122 cell line
23898821	YTHDC1	S308	KRARGISPIVFDR		Class 1	H	Profiling	Lung cancer	SILAC	IMAC	Q Exactive	['Present']	Crizotinib@H3122 cell line
24144214	YTHDC1	S424	LSSESHHGGSPIHWVLPAGMSAK	LSSESHHGGS(ph)PIHWVLPAGMSAK	Class 1	H	Profiling	fractionation experiments	Label free	TiO2	LTQ Orbitrap XL	[18685000.0]	ERLIC-PE & SCX-PE fractionation exp@HeLa cell line
24144214	YTHDC1	T148	AKSPTPDGSER	AKSPT(ph)PDGSER	Class 1	H	Profiling	fractionation experiments	Label free	TiO2	LTQ Orbitrap XL	[329980.0]	ERLIC-PE & SCX-PE fractionation exp@HeLa cell line
24144214	YTHDC1	S320	GISPIVFDRSGSSASESYAGSEK	GISPIVFDRSGSSAS(ph)ESYAGSEK	Class 1	H	Profiling	fractionation experiments	Label free	TiO2	LTQ Orbitrap XL	[4094800.0]	ERLIC-SCX-SPE fractionation exp@HeLa cell line
24144214	YTHDC1	S424	LSSESHHGGSPIHWVLPAGMSAK	LSSESHHGGS(ph)PIHWVLPAGMSAK	Class 1	H	Profiling	fractionation experiments	Label free	TiO2	LTQ Orbitrap XL	[9645600.0]	ERLIC-SCX-SPE fractionation exp@HeLa cell line
24144214	YTHDC1	S146	AKSPTPDGSER	AKS(ph)PTPDGSER	Class 1	H	Profiling	fractionation experiments	Label free	TiO2	LTQ Orbitrap XL	[67535.0]	ERLIC-SCX-SPE fractionation exp@HeLa cell line
24144214	YTHDC1	T148	AKSPTPDGSER	AKSPT(ph)PDGSER	Class 1	H	Profiling	fractionation experiments	Label free	TiO2	LTQ Orbitrap XL	[1345700.0]	ERLIC-SCX-SPE fractionation exp@HeLa cell line
24144214	YTHDC1	T148	RAKSPTPDGSER	RAKSPT(ph)PDGSER	Class 1	H	Profiling	fractionation experiments	Label free	TiO2	LTQ Orbitrap XL	[2418500.0]	ERLIC-SCX-SPE fractionation exp@HeLa cell line
24144214	YTHDC1	S146	RAKSPTPDGSER	RAKS(ph)PTPDGSER	Class 1	H	Profiling	fractionation experiments	Label free	TiO2	LTQ Orbitrap XL	[449430.0]	ERLIC-SCX-SPE fractionation exp@HeLa cell line
24144214	YTHDC1	T148	AKSPTPDGSER	AKSPT(ph)PDGSER	Class 1	H	Profiling	fractionation experiments	Label free	TiO2	LTQ Orbitrap XL	[106330.0]	ERLIC-SPE fractionation exp@HeLa cell line
24144214	YTHDC1	S320	GISPIVFDRSGSSASESYAGSEK	GISPIVFDRSGSSAS(ph)ESYAGSEK	Class 1	H	Profiling	fractionation experiments	Label free	TiO2	LTQ Orbitrap XL	[4094800.0]	ERLIC-SPE fractionation exp@HeLa cell line
24144214	YTHDC1	S424	LSSESHHGGSPIHWVLPAGMSAK	LSSESHHGGS(ph)PIHWVLPAGMSAK	Class 1	H	Profiling	fractionation experiments	Label free	TiO2	LTQ Orbitrap XL	[9645600.0]	SCX-SPE fractionation exp@HeLa cell line
24144214	YTHDC1	S146	AKSPTPDGSER	AKS(ph)PTPDGSER	Class 1	H	Profiling	fractionation experiments	Label free	TiO2	LTQ Orbitrap XL	[67535.0]	SCX-SPE fractionation exp@HeLa cell line
24144214	YTHDC1	T148	AKSPTPDGSER	AKSPT(ph)PDGSER	Class 1	H	Profiling	fractionation experiments	Label free	TiO2	LTQ Orbitrap XL	[1345700.0]	SCX-SPE fractionation exp@HeLa cell line
24144214	YTHDC1	T148	RAKSPTPDGSER	RAKSPT(ph)PDGSER	Class 1	H	Profiling	fractionation experiments	Label free	TiO2	LTQ Orbitrap XL	[2418500.0]	SCX-SPE fractionation exp@HeLa cell line
24144214	YTHDC1	S146	RAKSPTPDGSER	RAKS(ph)PTPDGSER	Class 1	H	Profiling	fractionation experiments	Label free	TiO2	LTQ Orbitrap XL	[449430.0]	SCX-SPE fractionation exp@HeLa cell line
24173317	YTHDC1	S146		AKS(ph)PTPDGSER	Class 1	H	Profiling	Neurological disorders	Dimethy labeling	SIMAC+TiO2	LTQ-Orbitrap Velos	['Present', 'Present', 'Present', 'Present', 'Present', 'Present']	Human embryonic stem cells (hESCs)
24173317	YTHDC1	S308		GIS(ph)PIVFDR	Class 1	H	Profiling	Neurological disorders	Dimethy labeling	SIMAC+TiO2	LTQ-Orbitrap Velos	['Present', 'Present', 'Present', 'Present', 'Present', 'Present']	Human embryonic stem cells (hESCs)
24173317	YTHDC1	S146		AKS(ph)PTPDGSER	Class 1	H	Profiling	Neurological disorders	Dimethy labeling	SIMAC+TiO2	LTQ-Orbitrap Velos	['Present', 'Present', 'Present', 'Present', 'Present', 'Present']	Parental neural stem cells (NSCs)
24173317	YTHDC1	S308		GIS(ph)PIVFDR	Class 1	H	Profiling	Neurological disorders	Dimethy labeling	SIMAC+TiO2	LTQ-Orbitrap Velos	['Present', 'Present', 'Present', 'Present', 'Present', 'Present']	Parental neural stem cells (NSCs)
24275748	YTHDC1	T148	RRAKSPTPDGSER		Class 1	H	Profiling	Autophagy	SILAC	TiO2	LTQ-Orbitrap XL	['Present ', 'Present', 'Present', 'Present', 'Present', 'Present']	Rapamycin(15min)@MCF7 cells
24275748	YTHDC1	T148	RRAKSPTPDGSER		Class 1	H	Profiling	Autophagy	SILAC	TiO2	LTQ-Orbitrap XL	['Present ', 'Present', 'Present', 'Present', 'Present', 'Present']	Rapamycin(2min)@MCF7 cells
24275748	YTHDC1	T148	RRAKSPTPDGSER		Class 1	H	Profiling	Autophagy	SILAC	TiO2	LTQ-Orbitrap XL	['Present ', 'Present', 'Present', 'Present', 'Present', 'Present']	Rapamycin(30min)@MCF7 cells
24275748	YTHDC1	T148	RRAKSPTPDGSER		Class 1	H	Profiling	Autophagy	SILAC	TiO2	LTQ-Orbitrap XL	['Present ', 'Present', 'Present', 'Present', 'Present', 'Present']	Rapamycin(7min)@MCF7 cells
24275748	YTHDC1	T148	RRAKSPTPDGSER		Class 1	H	Profiling	Autophagy	SILAC	TiO2	LTQ-Orbitrap XL	['Present ', 'Present', 'Present', 'Present', 'Present', 'Present']	Starvation(15min)@MCF7 cells
24275748	YTHDC1	T148	RRAKSPTPDGSER		Class 1	H	Profiling	Autophagy	SILAC	TiO2	LTQ-Orbitrap XL	['Present ', 'Present', 'Present', 'Present', 'Present', 'Present']	Starvation(2min)@MCF7 cells
24275748	YTHDC1	T148	RRAKSPTPDGSER		Class 1	H	Profiling	Autophagy	SILAC	TiO2	LTQ-Orbitrap XL	['Present ', 'Present', 'Present', 'Present', 'Present', 'Present']	Starvation(30min)@MCF7 cells
24275748	YTHDC1	T148	RRAKSPTPDGSER		Class 1	H	Profiling	Autophagy	SILAC	TiO2	LTQ-Orbitrap XL	['Present ', 'Present', 'Present', 'Present', 'Present', 'Present']	Starvation(7min)@MCF7 cells
24961811	YTHDC1	S308	RKRARGISPIVFDRS	GIS(ph)PIVFDR	Class 1	H	Profiling	Cancer	Label free	Ti4+-IMAC	LTQ-Orbitrap Velos	['Present', 'Present', 'Present', 'Present', 'Present', 'Present']	BRAFV600E+OISb(3d)@HDF cells
24961811	YTHDC1	S308	RKRARGISPIVFDRS	GIS(ph)PIVFDR	Class 1	H	Profiling	Cancer	Label free	Ti4+-IMAC	LTQ-Orbitrap Velos	['Present', 'Present', 'Present', 'Present', 'Present', 'Present']	BRAFV600E+OIS(3d)@HDF cells
24961811	YTHDC1	S118	ADRKIRLSSSASREP	IRLS(ph)SSASREY(ph)K	Class 1	H	Profiling	Cancer	Label free	Ti4+-IMAC	LTQ-Orbitrap Velos	['Present', 'Present', 'Present', 'Present', 'Present', 'Present']	BRAFV600E+OISb(9d)@HDF cells
24961811	YTHDC1	S120	RKIRLSSSASREPYK	IRLSSS(ph)ASREY(ph)K	Class 1	H	Profiling	Cancer	Label free	Ti4+-IMAC	LTQ-Orbitrap Velos	['Present', 'Present', 'Present', 'Present', 'Present', 'Present']	BRAFV600E+OISb(9d)@HDF cells
24961811	YTHDC1	S308	RKRARGISPIVFDRS	GIS(ph)PIVFDR	Class 1	H	Profiling	Cancer	Label free	Ti4+-IMAC	LTQ-Orbitrap Velos	['Present', 'Present', 'Present', 'Present', 'Present', 'Present']	BRAFV600E+OISb(9d)@HDF cells
24961811	YTHDC1	S118	ADRKIRLSSSASREP	IRLS(ph)SSASREY(ph)K	Class 1	H	Profiling	Cancer	Label free	Ti4+-IMAC	LTQ-Orbitrap Velos	['Present', 'Present', 'Present', 'Present', 'Present', 'Present']	BRAFV600E+OIS(9d)@HDF cells
24961811	YTHDC1	S120	RKIRLSSSASREPYK	IRLSSS(ph)ASREY(ph)K	Class 1	H	Profiling	Cancer	Label free	Ti4+-IMAC	LTQ-Orbitrap Velos	['Present', 'Present', 'Present', 'Present', 'Present', 'Present']	BRAFV600E+OIS(9d)@HDF cells
24961811	YTHDC1	S308	RKRARGISPIVFDRS	GIS(ph)PIVFDR	Class 1	H	Profiling	Cancer	Label free	Ti4+-IMAC	LTQ-Orbitrap Velos	['Present', 'Present', 'Present', 'Present', 'Present', 'Present']	BRAFV600E+OIS(9d)@HDF cells
24961811	YTHDC1	S308	RKRARGISPIVFDRS	GIS(ph)PIVFDR	Class 1	H	Profiling	Cancer	Label free	Ti4+-IMAC	LTQ-Orbitrap Velos	['Present', 'Present', 'Present', 'Present', 'Present', 'Present']	Cycling control(3d)@HDF cells
24961811	YTHDC1	S118	ADRKIRLSSSASREP	IRLS(ph)SSASREY(ph)K	Class 1	H	Profiling	Cancer	Label free	Ti4+-IMAC	LTQ-Orbitrap Velos	['Present', 'Present', 'Present', 'Present', 'Present', 'Present']	Cycling control(9d)@HDF cells
24961811	YTHDC1	S120	RKIRLSSSASREPYK	IRLSSS(ph)ASREY(ph)K	Class 1	H	Profiling	Cancer	Label free	Ti4+-IMAC	LTQ-Orbitrap Velos	['Present', 'Present', 'Present', 'Present', 'Present', 'Present']	Cycling control(9d)@HDF cells
24961811	YTHDC1	S308	RKRARGISPIVFDRS	GIS(ph)PIVFDR	Class 1	H	Profiling	Cancer	Label free	Ti4+-IMAC	LTQ-Orbitrap Velos	['Present', 'Present', 'Present', 'Present', 'Present', 'Present']	Cycling control(9d)@HDF cells
25002506	YTHDC1	S118		IRLS(ph)SSASR	Class 1	H	Profiling	skin cancer	SILAC	TiO2	Orbitrap	['Present', 'Present', 'Present', 'Present', 'Present']	PD184352+ PMA(30min)@HEK293 cells
25002506	YTHDC1	S118		IRLS(ph)SSASR	Class 1	H	Profiling	skin cancer	SILAC	TiO2	Orbitrap	['Present', 'Present', 'Present', 'Present', 'Present']	BI-D1870+ PMA(30min)@HEK293 cells
25002506	YTHDC1	S118		IRLS(ph)SSASR	Class 1	H	Profiling	skin cancer	SILAC	TiO2	Orbitrap	['Present', 'Present', 'Present', 'Present', 'Present']	BI-D1870(2h)@A375 cells
25002506	YTHDC1	S118		IRLS(ph)SSASR	Class 1	H	Profiling	skin cancer	SILAC	TiO2	Orbitrap	['Present', 'Present', 'Present', 'Present', 'Present']	Control RNAi@A375 cells
25002506	YTHDC1	S118		IRLS(ph)SSASR	Class 1	H	Profiling	skin cancer	SILAC	TiO2	Orbitrap	['Present', 'Present', 'Present', 'Present', 'Present']	Control RNAi + PMA(30min)@HEK293 cells
25002506	YTHDC1	S118		IRLS(ph)SSASR	Class 1	H	Profiling	skin cancer	SILAC	TiO2	Orbitrap	['Present', 'Present', 'Present', 'Present', 'Present']	DMSO@A375 cells
25002506	YTHDC1	S118		IRLS(ph)SSASR	Class 1	H	Profiling	skin cancer	SILAC	TiO2	Orbitrap	['Present', 'Present', 'Present', 'Present', 'Present']	PD184352(2h)@A375 cells
25002506	YTHDC1	S118		IRLS(ph)SSASR	Class 1	H	Profiling	skin cancer	SILAC	TiO2	Orbitrap	['Present', 'Present', 'Present', 'Present', 'Present']	PMA(30min)@HEK293 cells
25002506	YTHDC1	S118		IRLS(ph)SSASR	Class 1	H	Profiling	skin cancer	SILAC	TiO2	Orbitrap	['Present', 'Present', 'Present', 'Present', 'Present']	RSK1/2 RNAi@A375 cells
25002506	YTHDC1	S118		IRLS(ph)SSASR	Class 1	H	Profiling	skin cancer	SILAC	TiO2	Orbitrap	['Present', 'Present', 'Present', 'Present', 'Present']	RSK1/2 RNAi + PMA (30min)@HEK293 cells
25003641	YTHDC1	S119	ERNKRLDADRKIRLSSSASREPYKNQPEKTC	LSS(ph)SASREPYK	Class 1	H	Profiling	leukemia	SILAC	TiO2	Q Exactive	['Present', 'Present', 'Present', 'Present', 'Present', 'Present']	DMSO@HL-60 cells
25003641	YTHDC1	S119	ERNKRLDADRKIRLSSSASREPYKNQPEKTC	LSS(ph)SASREPYK	Class 1	H	Profiling	leukemia	SILAC	TiO2	Q Exactive	['Present', 'Present', 'Present', 'Present', 'Present', 'Present']	VE-821@HL-60 cells
25056879	YTHDC1	S120	RNKRLDADRKIRLSSSASREPYKNQPEKTCV		Class 1	H	Profiling	TGF-beta signaling	SILAC	TiO2	Q Exactive	['Present', 'Present', 'Present', 'Present']	TGF-b(10min)@HaCaT cell line
25056879	YTHDC1	S120	RNKRLDADRKIRLSSSASREPYKNQPEKTCV		Class 1	H	Profiling	TGF-beta signaling	SILAC	TiO2	Q Exactive	['Present', 'Present', 'Present', 'Present']	TGF-b(15min)@HaCaT cell line
25056879	YTHDC1	S120	RNKRLDADRKIRLSSSASREPYKNQPEKTCV		Class 1	H	Profiling	TGF-beta signaling	SILAC	TiO2	Q Exactive	['Present', 'Present', 'Present', 'Present']	TGF-b(20min)@HaCaT cell line
25056879	YTHDC1	S120	RNKRLDADRKIRLSSSASREPYKNQPEKTCV		Class 1	H	Profiling	TGF-beta signaling	SILAC	TiO2	Q Exactive	['Present', 'Present', 'Present', 'Present']	TGF-b(5min)@HaCaT cell line
25311616	YTHDC1	S424		LSSESHHGGS(ph)PIHWVLPAGMSAK	Class 1	H	Profiling	Autophagy inhibition	SILAC	IMAC	Linear ion trap-orbitrap hybrid	['Present', 'Present', 'Present', 'Present']	Resveratrol@MCF7 cells
25311616	YTHDC1	S424		LSSESHHGGS(ph)PIHWVLPAGMSAK	Class 1	H	Profiling	Autophagy inhibition	SILAC	IMAC	Linear ion trap-orbitrap hybrid	['Present', 'Present', 'Present', 'Present']	Resveratrol@MCF7 cells
25311616	YTHDC1	S424		LSSESHHGGS(ph)PIHWVLPAGMSAK	Class 1	H	Profiling	Autophagy inhibition	SILAC	IMAC	Linear ion trap-orbitrap hybrid	['Present', 'Present', 'Present', 'Present']	Serum starvation@MCF7 cells
25311616	YTHDC1	S424		LSSESHHGGS(ph)PIHWVLPAGMSAK	Class 1	H	Profiling	Autophagy inhibition	SILAC	IMAC	Linear ion trap-orbitrap hybrid	['Present', 'Present', 'Present', 'Present']	Serum starvation@MCF7 cells
25816343	YTHDC1	S424			Class 1	H	Profiling	Infection	SILAC	TiO2	LTQ Orbitrap Velos hybrid	['Present', 'Present', 'Present', 'Present']	Mock treated@16HBE14o- cells
25816343	YTHDC1	S424			Class 1	H	Profiling	Infection	SILAC	TiO2	LTQ Orbitrap Velos hybrid	['Present', 'Present', 'Present', 'Present']	Mock treated@S9 cells
25816343	YTHDC1	S424			Class 1	H	Profiling	Infection	SILAC	TiO2	LTQ Orbitrap Velos hybrid	['Present', 'Present', 'Present', 'Present']	rHla@16HBE14o- cells
25816343	YTHDC1	S424			Class 1	H	Profiling	Infection	SILAC	TiO2	LTQ Orbitrap Velos hybrid	['Present', 'Present', 'Present', 'Present']	rHla@S9 cells
26471730	YTHDC1	T148	RRAKSPTPDGSER	SPT(ph)PDGSER	Class 1	H	Profiling	Parkinson's disease (PD)	SILAC	TiO2	LTQ-Orbitrap Velos Pro	['Present', 'Present ', 'Present ', 'Present', 'Present', 'Present']	PINK1 KO@HEK293 cells
26471730	YTHDC1	T148	RRAKSPTPDGSER	SPT(ph)PDGSER	Class 1	H	Profiling	Parkinson's disease (PD)	SILAC	TiO2	LTQ-Orbitrap Velos Pro	['Present', 'Present ', 'Present ', 'Present', 'Present', 'Present']	PINK1 WT@HEK293 cells
27067055	YTHDC1	S118		IRLS(ph)S(ph)SASREPYK	Class 1	H	Profiling	Cytokine stimulation	SILAC	TiO2	Q Exactive HF	['Present', 'Present', 'Present']	IL2@Kit225 T cells
27067055	YTHDC1	S152		AKS(ph)PTPDGS(ph)ERIGLEVDR	Class 1	H	Profiling	Cytokine stimulation	SILAC	TiO2	Q Exactive HF	['Present', 'Present', 'Present']	IL2@Kit225 T cells
27067055	YTHDC1	S118		IRLS(ph)S(ph)SASREPYK	Class 1	H	Profiling	Cytokine stimulation	SILAC	TiO2	Q Exactive HF	['Present', 'Present', 'Present']	Untreated@Kit225 T cells
27067055	YTHDC1	S152		AKS(ph)PTPDGS(ph)ERIGLEVDR	Class 1	H	Profiling	Cytokine stimulation	SILAC	TiO2	Q Exactive HF	['Present', 'Present', 'Present']	Untreated@Kit225 T cells
27135362	YTHDC1	S119	ERNKRLDADRKIRLSSSASREPYKNQPEKTC		Class 1	H	Profiling	Breast Cancer	Label free	TiO2	Q Exactive	[24.62327, 26.01397, 26.41516]	Metformin@MCF7 cells
27135362	YTHDC1	S118	SERNKRLDADRKIRLSSSASREPYKNQPEKT		Class 1	H	Profiling	Breast Cancer	Label free	TiO2	Q Exactive	[24.32444, 24.31907, 22.27213]	Metformin@MCF7 cells
27135362	YTHDC1	S119	ERNKRLDADRKIRLSSSASREPYKNQPEKTC		Class 1	H	Profiling	Breast Cancer	Label free	TiO2	Q Exactive	[22.92358, 24.18986, 24.7759]	Untreated@MCF7 cells
27301801	YTHDC1	S146	AKSPTPDGSER		Class 1	H	Profiling	EGF stimulation	Label free	TiO2	Orbitrap fusion	[11765373, 15669922, 14778445]	EGF(20min)@HeLa cells
27301801	YTHDC1	S308	GISPIVFDR		Class 1	H	Profiling	EGF stimulation	Label free	TiO2	Orbitrap fusion	[11765373, 15669922, 14778445]	EGF(20min)@HeLa cells
27301801	YTHDC1	S146	AKSPTPDGSER		Class 1	H	Profiling	EGF stimulation	Label free	TiO2	Orbitrap fusion	[32602512, 35105044, 33547958]	EGF(5min)@HeLa cells
27301801	YTHDC1	S308	GISPIVFDR		Class 1	H	Profiling	EGF stimulation	Label free	TiO2	Orbitrap fusion	[32602512, 35105044, 33547958]	EGF(5min)@HeLa cells
27301801	YTHDC1	S308	GISPIVFDR		Class 1	H	Profiling	EGF stimulation	Label free	TiO2	Orbitrap fusion	[13809492, 12625710, 11600250]	Unstimulated@HeLa cells
27301801	YTHDC1	S146	AKSPTPDGSER		Class 1	H	Profiling	EGF stimulation	Label free	TiO2	Orbitrap fusion	[13809492, 12625710, 11600250]	Unstimulated@HeLa cells
27642862	YTHDC1	Y100	VSTKGKSATEYKNEEYQRSERNKRLDADRKI	SATEYKNEEY(ph)QR	Class 1	H	Profile	Enrichment-study	Label-free	Src superbinder+Ti-IMAC	LTQ-Orbitrap Velos	[107320.0, 0.0, 0.0]	Pervanadate@JURKAT cell line
27642862	YTHDC1	Y569	PPEFHQRPGYLKDPRYQEVDRRFSGVRRDVF	Y(ph)QEVDRR	Class 1	H	Profile	Enrichment-study	Label-free	Src superbinder+Ti-IMAC	LTQ-Orbitrap Velos	[165400.0, 0.0, 0.0]	Pervanadate@JURKAT cell line
27690223	YTHDC1	S308	GISPIVFDR		Class 1	H	Profiling	Infection	TMT	TiO2	Orbitrap Fusion	['Present', 'Present', 'Present', 'Present']	WT HIV@CEM-T4 T cells
27690223	YTHDC1	S308	GISPIVFDR		Class 1	H	Profiling	Infection	TMT	TiO2	Orbitrap Fusion	['Present', 'Present', 'Present', 'Present']	HIV delta_Vif@CEM-T4 T cells
27690223	YTHDC1	S308	GISPIVFDR		Class 1	H	Profiling	Infection	TMT	TiO2	Orbitrap Fusion	['Present', 'Present', 'Present', 'Present']	Mock infected@CEM-T4 T cells
27732954	YTHDC1	S424	FQGFARLSSESHHGGSPIHWVLPAGMSAKML	LSSESHHGGS(ph)PIHWVLPAGMSAK	Class 1	H	Profiling	Inhibition	SILAC	IMAC	LTQ-Orbitrap Elite	[0, 357110000]	Crizotinib@NB1 cell-line
27732954	YTHDC1	S424	FQGFARLSSESHHGGSPIHWVLPAGMSAKML	LSSESHHGGS(ph)PIHWVLPAGMSAK	Class 1	H	Profiling	Inhibition	SILAC	IMAC	LTQ-Orbitrap Elite	[0, 340437950]	DMSO@NB1 cell-line
27794612	YTHDC1	T266		EEGNDYDT(ph)R	Class 1	H	Profiling	Squamous cell carcinoma	TMT	Fe IMAC	Q Exactive	[16.4937, 16.3318, 16.3993]	Gefitinib+FGF2@A431cell line
27794612	YTHDC1	S308		GIS(ph)PIVFDR	Class 1	H	Profiling	Squamous cell carcinoma	TMT	Fe IMAC	Q Exactive	[15.5827, 15.5265, 15.5804]	Gefitinib+FGF2@A431cell line
27794612	YTHDC1	S424		LSSESHHGGS(ph)PIHWVLPAGMSAK	Class 1	H	Profiling	Squamous cell carcinoma	TMT	Fe IMAC	Q Exactive	[13.3337, 13.7872, 13.5575]	Gefitinib+FGF2@A431cell line
27794612	YTHDC1	S320		SGSSAS(ph)ESYAGSEK	Class 1	H	Profiling	Squamous cell carcinoma	TMT	Fe IMAC	Q Exactive	[18.8984, 18.8867, 18.9783]	Gefitinib+FGF2@A431cell line
27794612	YTHDC1	S435		LSSESHHGGSPIHWVLPAGMS(ph)AK	Class 1	H	Profiling	Squamous cell carcinoma	TMT	Fe IMAC	Q Exactive	[17.0443, 17.1539, 17.0778]	Gefitinib+FGF2@A431cell line
27794612	YTHDC1	T266		EEGNDYDT(ph)R	Class 1	H	Profiling	Squamous cell carcinoma	TMT	Fe IMAC	Q Exactive	[16.6145, 16.6735, 16.6885]	Gefitinib@A431cell line
27794612	YTHDC1	S308		GIS(ph)PIVFDR	Class 1	H	Profiling	Squamous cell carcinoma	TMT	Fe IMAC	Q Exactive	[15.9353, 15.9651, 15.9835]	Gefitinib@A431cell line
27794612	YTHDC1	S424		LSSESHHGGS(ph)PIHWVLPAGMSAK	Class 1	H	Profiling	Squamous cell carcinoma	TMT	Fe IMAC	Q Exactive	[14.3385, 14.8494, 15.0017]	Gefitinib@A431cell line
27794612	YTHDC1	S320		SGSSAS(ph)ESYAGSEK	Class 1	H	Profiling	Squamous cell carcinoma	TMT	Fe IMAC	Q Exactive	[18.8875, 18.8568, 18.809]	Gefitinib@A431cell line
27794612	YTHDC1	S435		LSSESHHGGSPIHWVLPAGMS(ph)AK	Class 1	H	Profiling	Squamous cell carcinoma	TMT	Fe IMAC	Q Exactive	[17.1502, 17.1291, 17.1415]	Gefitinib@A431cell line
27794612	YTHDC1	T266		EEGNDYDT(ph)R	Class 1	H	Profiling	Squamous cell carcinoma	TMT	Fe IMAC	Q Exactive	[16.4518, 16.505, 16.4646, 'Na']	DMSO@A431cell line
27794612	YTHDC1	S308		GIS(ph)PIVFDR	Class 1	H	Profiling	Squamous cell carcinoma	TMT	Fe IMAC	Q Exactive	[15.4315, 15.2815, 15.2885, 'Na']	DMSO@A431cell line
27794612	YTHDC1	S424		LSSESHHGGS(ph)PIHWVLPAGMSAK	Class 1	H	Profiling	Squamous cell carcinoma	TMT	Fe IMAC	Q Exactive	[13.5288, 13.5432, 13.5384, 'Na']	DMSO@A431cell line
27794612	YTHDC1	S320		SGSSAS(ph)ESYAGSEK	Class 1	H	Profiling	Squamous cell carcinoma	TMT	Fe IMAC	Q Exactive	[18.7924, 18.9558, 18.9146, 'Na']	DMSO@A431cell line
27794612	YTHDC1	S435		LSSESHHGGSPIHWVLPAGMS(ph)AK	Class 1	H	Profiling	Squamous cell carcinoma	TMT	Fe IMAC	Q Exactive	[17.1222, 17.1244, 17.0754, 'Na']	DMSO@A431cell line
28176443	YTHDC1	S287		S(ph)GSGTDGSDEK	Class 1	H	Profiling	Skin squamous cell carcinoma	TMT	TiO2	Orbitrap fusion Tribrid	['Present']	K8-GFP-WT@A431 cell line
28176443	YTHDC1	S146		AKS(ph)PTPDGSER	Class 1	H	Profiling	Skin squamous cell carcinoma	TMT	TiO2	Orbitrap fusion Tribrid	['Present']	K8-GFP-WT@A431 cell line
28176443	YTHDC1	S308		GIS(ph)PIVFDR	Class 1	H	Profiling	Skin squamous cell carcinoma	TMT	TiO2	Orbitrap fusion Tribrid	['Present']	K8-GFP-WT@A431 cell line
28176443	YTHDC1	S424		LSSESHHGGS(ph)PIHWVLPAGMSAK	Class 1	H	Profiling	Skin squamous cell carcinoma	TMT	TiO2	Orbitrap fusion Tribrid	['Present']	K8-GFP-WT@A431 cell line
28176443	YTHDC1	S287		S(ph)GSGTDGSDEK	Class 1	H	Profiling	Skin squamous cell carcinoma	TMT	TiO2	Orbitrap fusion Tribrid	['Present']	KD8S431A@A431 cell line
28176443	YTHDC1	S146		AKS(ph)PTPDGSER	Class 1	H	Profiling	Skin squamous cell carcinoma	TMT	TiO2	Orbitrap fusion Tribrid	['Present']	KD8S431A@A431 cell line
28176443	YTHDC1	S308		GIS(ph)PIVFDR	Class 1	H	Profiling	Skin squamous cell carcinoma	TMT	TiO2	Orbitrap fusion Tribrid	['Present']	KD8S431A@A431 cell line
28176443	YTHDC1	S424		LSSESHHGGS(ph)PIHWVLPAGMSAK	Class 1	H	Profiling	Skin squamous cell carcinoma	TMT	TiO2	Orbitrap fusion Tribrid	['Present']	KD8S431A@A431 cell line
28176443	YTHDC1	S287		S(ph)GSGTDGSDEK	Class 1	H	Profiling	Skin squamous cell carcinoma	TMT	TiO2	Orbitrap fusion Tribrid	['Present']	KD8S73D@A431 cell line
28176443	YTHDC1	S146		AKS(ph)PTPDGSER	Class 1	H	Profiling	Skin squamous cell carcinoma	TMT	TiO2	Orbitrap fusion Tribrid	['Present']	KD8S73D@A431 cell line
28176443	YTHDC1	S308		GIS(ph)PIVFDR	Class 1	H	Profiling	Skin squamous cell carcinoma	TMT	TiO2	Orbitrap fusion Tribrid	['Present']	KD8S73D@A431 cell line
28176443	YTHDC1	S424		LSSESHHGGS(ph)PIHWVLPAGMSAK	Class 1	H	Profiling	Skin squamous cell carcinoma	TMT	TiO2	Orbitrap fusion Tribrid	['Present']	KD8S73D@A431 cell line
28176443	YTHDC1	S287		S(ph)GSGTDGSDEK	Class 1	H	Profiling	Skin squamous cell carcinoma	TMT	TiO2	Orbitrap fusion Tribrid	['Present']	KD8WT@A431 cell line
28176443	YTHDC1	S146		AKS(ph)PTPDGSER	Class 1	H	Profiling	Skin squamous cell carcinoma	TMT	TiO2	Orbitrap fusion Tribrid	['Present']	KD8WT@A431 cell line
28176443	YTHDC1	S308		GIS(ph)PIVFDR	Class 1	H	Profiling	Skin squamous cell carcinoma	TMT	TiO2	Orbitrap fusion Tribrid	['Present']	KD8WT@A431 cell line
28176443	YTHDC1	S424		LSSESHHGGS(ph)PIHWVLPAGMSAK	Class 1	H	Profiling	Skin squamous cell carcinoma	TMT	TiO2	Orbitrap fusion Tribrid	['Present']	KD8WT@A431 cell line
28176443	YTHDC1	S287		S(ph)GSGTDGSDEK	Class 1	H	Profiling	Skin squamous cell carcinoma	TMT	TiO2	Orbitrap fusion Tribrid	['Present']	shRNA resistant K8-WT@A431 cell line
28176443	YTHDC1	S146		AKS(ph)PTPDGSER	Class 1	H	Profiling	Skin squamous cell carcinoma	TMT	TiO2	Orbitrap fusion Tribrid	['Present']	shRNA resistant K8-WT@A431 cell line
28176443	YTHDC1	S308		GIS(ph)PIVFDR	Class 1	H	Profiling	Skin squamous cell carcinoma	TMT	TiO2	Orbitrap fusion Tribrid	['Present']	shRNA resistant K8-WT@A431 cell line
28176443	YTHDC1	S424		LSSESHHGGS(ph)PIHWVLPAGMSAK	Class 1	H	Profiling	Skin squamous cell carcinoma	TMT	TiO2	Orbitrap fusion Tribrid	['Present']	shRNA resistant K8-WT@A431 cell line
28176443	YTHDC1	S287		S(ph)GSGTDGSDEK	Class 1	H	Profiling	Skin squamous cell carcinoma	TMT	TiO2	Orbitrap fusion Tribrid	['Present']	shRNA resistant K8-WT@A431 cell line
28176443	YTHDC1	S146		AKS(ph)PTPDGSER	Class 1	H	Profiling	Skin squamous cell carcinoma	TMT	TiO2	Orbitrap fusion Tribrid	['Present']	shRNA resistant K8-WT@A431 cell line
28176443	YTHDC1	S308		GIS(ph)PIVFDR	Class 1	H	Profiling	Skin squamous cell carcinoma	TMT	TiO2	Orbitrap fusion Tribrid	['Present']	shRNA resistant K8-WT@A431 cell line
28176443	YTHDC1	S424		LSSESHHGGS(ph)PIHWVLPAGMSAK	Class 1	H	Profiling	Skin squamous cell carcinoma	TMT	TiO2	Orbitrap fusion Tribrid	['Present']	shRNA resistant K8-WT@A431 cell line
28176443	YTHDC1	S287		S(ph)GSGTDGSDEK	Class 1	H	Profiling	Skin squamous cell carcinoma	TMT	TiO2	Orbitrap fusion Tribrid	['Present']	KD8S431A@A431 cell line
28176443	YTHDC1	S146		AKS(ph)PTPDGSER	Class 1	H	Profiling	Skin squamous cell carcinoma	TMT	TiO2	Orbitrap fusion Tribrid	['Present']	KD8S431A@A431 cell line
28176443	YTHDC1	S308		GIS(ph)PIVFDR	Class 1	H	Profiling	Skin squamous cell carcinoma	TMT	TiO2	Orbitrap fusion Tribrid	['Present']	KD8S431A@A431 cell line
28176443	YTHDC1	S424		LSSESHHGGS(ph)PIHWVLPAGMSAK	Class 1	H	Profiling	Skin squamous cell carcinoma	TMT	TiO2	Orbitrap fusion Tribrid	['Present']	KD8S431A@A431 cell line
28176443	YTHDC1	S287		S(ph)GSGTDGSDEK	Class 1	H	Profiling	Skin squamous cell carcinoma	TMT	TiO2	Orbitrap fusion Tribrid	['Present']	KD8S431A@A431 cell line
28176443	YTHDC1	S146		AKS(ph)PTPDGSER	Class 1	H	Profiling	Skin squamous cell carcinoma	TMT	TiO2	Orbitrap fusion Tribrid	['Present']	KD8S431A@A431 cell line
28176443	YTHDC1	S308		GIS(ph)PIVFDR	Class 1	H	Profiling	Skin squamous cell carcinoma	TMT	TiO2	Orbitrap fusion Tribrid	['Present']	KD8S431A@A431 cell line
28176443	YTHDC1	S424		LSSESHHGGS(ph)PIHWVLPAGMSAK	Class 1	H	Profiling	Skin squamous cell carcinoma	TMT	TiO2	Orbitrap fusion Tribrid	['Present']	KD8S431A@A431 cell line
28176443	YTHDC1	S287		S(ph)GSGTDGSDEK	Class 1	H	Profiling	Skin squamous cell carcinoma	TMT	TiO2	Orbitrap fusion Tribrid	['Present']	KD8S431D@A431 cell line
28176443	YTHDC1	S146		AKS(ph)PTPDGSER	Class 1	H	Profiling	Skin squamous cell carcinoma	TMT	TiO2	Orbitrap fusion Tribrid	['Present']	KD8S431D@A431 cell line
28176443	YTHDC1	S308		GIS(ph)PIVFDR	Class 1	H	Profiling	Skin squamous cell carcinoma	TMT	TiO2	Orbitrap fusion Tribrid	['Present']	KD8S431D@A431 cell line
28176443	YTHDC1	S424		LSSESHHGGS(ph)PIHWVLPAGMSAK	Class 1	H	Profiling	Skin squamous cell carcinoma	TMT	TiO2	Orbitrap fusion Tribrid	['Present']	KD8S431D@A431 cell line
28176443	YTHDC1	S287		S(ph)GSGTDGSDEK	Class 1	H	Profiling	Skin squamous cell carcinoma	TMT	TiO2	Orbitrap fusion Tribrid	['Present']	KD8S431D@A431 cell line
28176443	YTHDC1	S146		AKS(ph)PTPDGSER	Class 1	H	Profiling	Skin squamous cell carcinoma	TMT	TiO2	Orbitrap fusion Tribrid	['Present']	KD8S431D@A431 cell line
28176443	YTHDC1	S308		GIS(ph)PIVFDR	Class 1	H	Profiling	Skin squamous cell carcinoma	TMT	TiO2	Orbitrap fusion Tribrid	['Present']	KD8S431D@A431 cell line
28176443	YTHDC1	S424		LSSESHHGGS(ph)PIHWVLPAGMSAK	Class 1	H	Profiling	Skin squamous cell carcinoma	TMT	TiO2	Orbitrap fusion Tribrid	['Present']	KD8S431D@A431 cell line
28176443	YTHDC1	S287		S(ph)GSGTDGSDEK	Class 1	H	Profiling	Skin squamous cell carcinoma	TMT	TiO2	Orbitrap fusion Tribrid	['Present']	KD8S73A@A431 cell line
28176443	YTHDC1	S146		AKS(ph)PTPDGSER	Class 1	H	Profiling	Skin squamous cell carcinoma	TMT	TiO2	Orbitrap fusion Tribrid	['Present']	KD8S73A@A431 cell line
28176443	YTHDC1	S308		GIS(ph)PIVFDR	Class 1	H	Profiling	Skin squamous cell carcinoma	TMT	TiO2	Orbitrap fusion Tribrid	['Present']	KD8S73A@A431 cell line
28176443	YTHDC1	S424		LSSESHHGGS(ph)PIHWVLPAGMSAK	Class 1	H	Profiling	Skin squamous cell carcinoma	TMT	TiO2	Orbitrap fusion Tribrid	['Present']	KD8S73A@A431 cell line
28176443	YTHDC1	S287		S(ph)GSGTDGSDEK	Class 1	H	Profiling	Skin squamous cell carcinoma	TMT	TiO2	Orbitrap fusion Tribrid	['Present']	KD8S73D@A431 cell line
28176443	YTHDC1	S146		AKS(ph)PTPDGSER	Class 1	H	Profiling	Skin squamous cell carcinoma	TMT	TiO2	Orbitrap fusion Tribrid	['Present']	KD8S73D@A431 cell line
28176443	YTHDC1	S308		GIS(ph)PIVFDR	Class 1	H	Profiling	Skin squamous cell carcinoma	TMT	TiO2	Orbitrap fusion Tribrid	['Present']	KD8S73D@A431 cell line
28176443	YTHDC1	S424		LSSESHHGGS(ph)PIHWVLPAGMSAK	Class 1	H	Profiling	Skin squamous cell carcinoma	TMT	TiO2	Orbitrap fusion Tribrid	['Present']	KD8S73D@A431 cell line
28176443	YTHDC1	S287		S(ph)GSGTDGSDEK	Class 1	H	Profiling	Skin squamous cell carcinoma	TMT	TiO2	Orbitrap fusion Tribrid	['Present']	KD8S73D@A431 cell line
28176443	YTHDC1	S146		AKS(ph)PTPDGSER	Class 1	H	Profiling	Skin squamous cell carcinoma	TMT	TiO2	Orbitrap fusion Tribrid	['Present']	KD8S73D@A431 cell line
28176443	YTHDC1	S308		GIS(ph)PIVFDR	Class 1	H	Profiling	Skin squamous cell carcinoma	TMT	TiO2	Orbitrap fusion Tribrid	['Present']	KD8S73D@A431 cell line
28176443	YTHDC1	S424		LSSESHHGGS(ph)PIHWVLPAGMSAK	Class 1	H	Profiling	Skin squamous cell carcinoma	TMT	TiO2	Orbitrap fusion Tribrid	['Present']	KD8S73D@A431 cell line
28176443	YTHDC1	S287		S(ph)GSGTDGSDEK	Class 1	H	Profiling	Skin squamous cell carcinoma	TMT	TiO2	Orbitrap fusion Tribrid	['Present']	KD8S73D phosphosead@A431 cell line
28176443	YTHDC1	S146		AKS(ph)PTPDGSER	Class 1	H	Profiling	Skin squamous cell carcinoma	TMT	TiO2	Orbitrap fusion Tribrid	['Present']	KD8S73D phosphosead@A431 cell line
28176443	YTHDC1	S308		GIS(ph)PIVFDR	Class 1	H	Profiling	Skin squamous cell carcinoma	TMT	TiO2	Orbitrap fusion Tribrid	['Present']	KD8S73D phosphosead@A431 cell line
28176443	YTHDC1	S424		LSSESHHGGS(ph)PIHWVLPAGMSAK	Class 1	H	Profiling	Skin squamous cell carcinoma	TMT	TiO2	Orbitrap fusion Tribrid	['Present']	KD8S73D phosphosead@A431 cell line
28176443	YTHDC1	S287		S(ph)GSGTDGSDEK	Class 1	H	Profiling	Skin squamous cell carcinoma	TMT	TiO2	Orbitrap fusion Tribrid	['Present']	KD8S431A phosphosead@A431 cell line
28176443	YTHDC1	S146		AKS(ph)PTPDGSER	Class 1	H	Profiling	Skin squamous cell carcinoma	TMT	TiO2	Orbitrap fusion Tribrid	['Present']	KD8S431A phosphosead@A431 cell line
28176443	YTHDC1	S308		GIS(ph)PIVFDR	Class 1	H	Profiling	Skin squamous cell carcinoma	TMT	TiO2	Orbitrap fusion Tribrid	['Present']	KD8S431A phosphosead@A431 cell line
28176443	YTHDC1	S424		LSSESHHGGS(ph)PIHWVLPAGMSAK	Class 1	H	Profiling	Skin squamous cell carcinoma	TMT	TiO2	Orbitrap fusion Tribrid	['Present']	KD8S431A phosphosead@A431 cell line
28176443	YTHDC1	S287		S(ph)GSGTDGSDEK	Class 1	H	Profiling	Skin squamous cell carcinoma	TMT	TiO2	Orbitrap fusion Tribrid	['Present']	KD8S431D phosphosead@A431 cell line
28176443	YTHDC1	S146		AKS(ph)PTPDGSER	Class 1	H	Profiling	Skin squamous cell carcinoma	TMT	TiO2	Orbitrap fusion Tribrid	['Present']	KD8S431D phosphosead@A431 cell line
28176443	YTHDC1	S308		GIS(ph)PIVFDR	Class 1	H	Profiling	Skin squamous cell carcinoma	TMT	TiO2	Orbitrap fusion Tribrid	['Present']	KD8S431D phosphosead@A431 cell line
28176443	YTHDC1	S424		LSSESHHGGS(ph)PIHWVLPAGMSAK	Class 1	H	Profiling	Skin squamous cell carcinoma	TMT	TiO2	Orbitrap fusion Tribrid	['Present']	KD8S431D phosphosead@A431 cell line
28176443	YTHDC1	S287		S(ph)GSGTDGSDEK	Class 1	H	Profiling	Skin squamous cell carcinoma	TMT	TiO2	Orbitrap fusion Tribrid	['Present']	KD8S73A phosphosead@A431 cell line
28176443	YTHDC1	S146		AKS(ph)PTPDGSER	Class 1	H	Profiling	Skin squamous cell carcinoma	TMT	TiO2	Orbitrap fusion Tribrid	['Present']	KD8S73A phosphosead@A431 cell line
28176443	YTHDC1	S308		GIS(ph)PIVFDR	Class 1	H	Profiling	Skin squamous cell carcinoma	TMT	TiO2	Orbitrap fusion Tribrid	['Present']	KD8S73A phosphosead@A431 cell line
28176443	YTHDC1	S424		LSSESHHGGS(ph)PIHWVLPAGMSAK	Class 1	H	Profiling	Skin squamous cell carcinoma	TMT	TiO2	Orbitrap fusion Tribrid	['Present']	KD8S73A phosphosead@A431 cell line
28176443	YTHDC1	S287		S(ph)GSGTDGSDEK	Class 1	H	Profiling	Skin squamous cell carcinoma	TMT	TiO2	Orbitrap fusion Tribrid	['Present']	KD8S431A@A431 cell line
28176443	YTHDC1	S146		AKS(ph)PTPDGSER	Class 1	H	Profiling	Skin squamous cell carcinoma	TMT	TiO2	Orbitrap fusion Tribrid	['Present']	KD8S431A@A431 cell line
28176443	YTHDC1	S308		GIS(ph)PIVFDR	Class 1	H	Profiling	Skin squamous cell carcinoma	TMT	TiO2	Orbitrap fusion Tribrid	['Present']	KD8S431A@A431 cell line
28176443	YTHDC1	S424		LSSESHHGGS(ph)PIHWVLPAGMSAK	Class 1	H	Profiling	Skin squamous cell carcinoma	TMT	TiO2	Orbitrap fusion Tribrid	['Present']	KD8S431A@A431 cell line
28188228	YTHDC1	S118		IRLS(ph)SSASR	Class 1	H	Profiling	Colon cancer	SILAC	TiO2	Q-Exactive plus	[6.688837459]	Vemurafenib@HCT116 cell line
28188228	YTHDC1	S308		GIS(ph)PIVFDR	Class 1	H	Profiling	Colon cancer	SILAC	TiO2	Q-Exactive plus	[8.540900244]	Vemurafenib@HCT116 cell line
28188228	YTHDC1	S424		LSSESHHGGS(ph)PIHWVLPAGMSAK	Class 1	H	Profiling	Colon cancer	SILAC	TiO2	Q-Exactive plus	[8.047480544]	Vemurafenib@HCT116 cell line
28188228	YTHDC1	S308		GIS(ph)PIVFDR	Class 1	H	Profiling	Colon cancer	SILAC	TiO2	Q-Exactive plus	[8.012850573]	Vemurafenib@Colo205 cell line
28302921	YTHDC1	S308	GISPIVFDR	GIS(ph)PIVFDR	Class 1	H	Profiling	Lung cancer	SILAC	FeCl3-TiO2	LTQ-Orbitrap XL	['Present', 'Present', 'Present', 'Present']	Sham irradiated@A549 cell line
29083192	YTHDC1	S424	FQGFARLSSESHHGGSPIHWVLPAGMSAKML	LSSESHHGGS(ph)PIHWVLPAGMSAK	Class 1	H	Profile	Fractionation-study	TMT	TiO2	LTQ Orbitrap Velos	[250070000.0, '-', '-', '-']	CSCX@HeLa cell line R1
29083192	YTHDC1	S424	FQGFARLSSESHHGGSPIHWVLPAGMSAKML	LSSESHHGGS(ph)PIHWVLPAGMSAK	Class 1	H	Profile	Fractionation-study	TMT	TiO2	LTQ Orbitrap Velos	[332510000.0, '-', '-', '-']	SAX@HeLa cell line R3
29083192	YTHDC1	S320	RGISPIVFDRSGSSASESYAGSEKKHEKLSS	SGSSAS(ph)ESYAGSEK	Class 1	H	Profile	Fractionation-study	TMT	TiO2	LTQ Orbitrap Velos	[324880.0, '-', '-', '-']	SCX@HeLa cell line R1
29083192	YTHDC1	S317	KRARGISPIVFDRSGSSASESYAGSEKKHEK	SGS(ph)SASESYAGSEK	Class 1	H	Profile	Fractionation-study	TMT	TiO2	LTQ Orbitrap Velos	[384530.0, '-', '-', '-']	SCX@HeLa cell line R2
29083192	YTHDC1	T148	TCVRKRDPERRAKSPTPDGSERIGLEVDRRA	AKS(ph)PT(ph)PDGSER	Class 1	H	Profile	Fractionation-study	TMT	TiO2	LTQ Orbitrap Velos	[887680.0, '-', '-', '-']	SCX@HeLa cell line R2
29083192	YTHDC1	S320	RGISPIVFDRSGSSASESYAGSEKKHEKLSS	SGSSAS(ph)ESYAGSEK	Class 1	H	Profile	Fractionation-study	TMT	TiO2	LTQ Orbitrap Velos	[361610.0, '-', '-', '-']	SCX@HeLa cell line R3
29136377	YTHDC1	S308		GIS(ph)PIVFDR	Class 1	H	Profiling	protease subtilisin Study	iTRAQ	TiO2	Orbitrap fusion Lumos and Q Exactive HF	[100454.828125, 86093.1874999999, 88987.2421875, 76723.9140624999, 51591.2265625, 34944.453125, 26900.142578125, 14937.6689453125]	Trypsin digestion@A431 cell pellet
29255136	YTHDC1	S308	GSDEKKKERKRARGISPIVFDRSGSSASESY	-	Class 1	H	Profiling	Metastatic Melanoma	SILAC	TiO2	Orbitrap Fusion	['Present', 'Present', 'Present', 'Present']	DMSO@WM239A Cell line
29255136	YTHDC1	S146	EKTCVRKRDPERRAKSPTPDGSERIGLEVDR	-	Class 1	H	Profiling	Metastatic Melanoma	SILAC	TiO2	Orbitrap Fusion	['Present', 'Present', 'Present', 'Present']	DMSO@WM239A Cell line
29255136	YTHDC1	T148	TCVRKRDPERRAKSPTPDGSERIGLEVDRRA	-	Class 1	H	Profiling	Metastatic Melanoma	SILAC	TiO2	Orbitrap Fusion	['Present', 'Present', 'Present', 'Present']	DMSO@WM239A Cell line
29255136	YTHDC1	S308	GSDEKKKERKRARGISPIVFDRSGSSASESY	-	Class 1	H	Profiling	Metastatic Melanoma	SILAC	TiO2	Orbitrap Fusion	['Present', 'Present', 'Present', 'Present']	GDC0994@WM239A Cell line
29255136	YTHDC1	S146	EKTCVRKRDPERRAKSPTPDGSERIGLEVDR	-	Class 1	H	Profiling	Metastatic Melanoma	SILAC	TiO2	Orbitrap Fusion	['Present', 'Present', 'Present', 'Present']	GDC0994@WM239A Cell line
29255136	YTHDC1	S308	GSDEKKKERKRARGISPIVFDRSGSSASESY	-	Class 1	H	Profiling	Metastatic Melanoma	SILAC	TiO2	Orbitrap Fusion	['Present', 'Present', 'Present', 'Present']	SCH772984@WM239A Cell line
29255136	YTHDC1	S146	EKTCVRKRDPERRAKSPTPDGSERIGLEVDR	-	Class 1	H	Profiling	Metastatic Melanoma	SILAC	TiO2	Orbitrap Fusion	['Present', 'Present', 'Present', 'Present']	SCH772984@WM239A Cell line
29255136	YTHDC1	S308	GSDEKKKERKRARGISPIVFDRSGSSASESY	-	Class 1	H	Profiling	Metastatic Melanoma	SILAC	TiO2	Orbitrap Fusion	['Present', 'Present', 'Present', 'Present']	Trametinib@WM239A Cell line
29255136	YTHDC1	S146	EKTCVRKRDPERRAKSPTPDGSERIGLEVDR	-	Class 1	H	Profiling	Metastatic Melanoma	SILAC	TiO2	Orbitrap Fusion	['Present', 'Present', 'Present', 'Present']	Trametinib@WM239A Cell line
29255136	YTHDC1	T148	TCVRKRDPERRAKSPTPDGSERIGLEVDRRA	-	Class 1	H	Profiling	Metastatic Melanoma	SILAC	TiO2	Orbitrap Fusion	['Present', 'Present', 'Present', 'Present']	Trametinib@WM239A Cell line
29523821	YTHDC1	S308	GSDEKKKERKRARGISPIVFDRSGSSASESY	GIS(ph)PIVFDR	Class 1	H	Profiling	Stimuli	SILAC	TiO2	Q Exactive or Q Exactive Plus	['Present', 'Present', 'Present', 'Present']	PF-3644022+IR-UV@U2OS cells
29523821	YTHDC1	S308	GSDEKKKERKRARGISPIVFDRSGSSASESY	GIS(ph)PIVFDR	Class 1	H	Profiling	Stimuli	SILAC	TiO2	Q Exactive or Q Exactive Plus	['Present', 'Present', 'Present', 'Present']	SB203580+IR-UV@U2OS cells
29523821	YTHDC1	S308	GSDEKKKERKRARGISPIVFDRSGSSASESY	GIS(ph)PIVFDR	Class 1	H	Profiling	Stimuli	SILAC	TiO2	Q Exactive or Q Exactive Plus	['Present', 'Present', 'Present', 'Present']	SB203580+IR-UV@U2OS cells
29523821	YTHDC1	S308	GSDEKKKERKRARGISPIVFDRSGSSASESY	GIS(ph)PIVFDR	Class 1	H	Profiling	Stimuli	SILAC	TiO2	Q Exactive or Q Exactive Plus	['Present', 'Present', 'Present', 'Present']	DMSO@U2OS cells_29523821
29622655	YTHDC1	S308	GSDEKKKERKRARGISPIVFDRSGSSASESY	GIS(ph)PIVFDR	Class 1	H	Profiling	Multiple myeloma	not mentioned	IMAC	Q-Exactive Plus	[10618000.0]	DMSOcoculture@MM.1S cells
29622655	YTHDC1	S308	GSDEKKKERKRARGISPIVFDRSGSSASESY	GIS(ph)PIVFDR	Class 1	H	Profiling	Multiple myeloma	not mentioned	IMAC	Q-Exactive Plus	[5272068.212656136]	Tofactinib (1.5h)@MM.1S cells
29622655	YTHDC1	S424	FQGFARLSSESHHGGSPIHWVLPAGMSAKML	LSSESHHGGS(ph)PIHWVLPAGMSAK	Class 1	H	Profiling	Multiple myeloma	not mentioned	IMAC	Q-Exactive Plus	[992926.3178203406]	Tofactinib (1.5h)@MM.1S cells
29622655	YTHDC1	S119	ERNKRLDADRKIRLSSSASREPYKNQPEKTC	LSS(ph)SASREPYK	Class 1	H	Profiling	Multiple myeloma	not mentioned	IMAC	Q-Exactive Plus	[3367885.4224283854]	Tofactinib (1.5h)@MM.1S cells
29622655	YTHDC1	S308	GSDEKKKERKRARGISPIVFDRSGSSASESY	GIS(ph)PIVFDR	Class 1	H	Profiling	Multiple myeloma	not mentioned	IMAC	Q-Exactive Plus	[4608592.509733562]	Tofactinib (24h)@MM.1S cells
29622655	YTHDC1	S308	GSDEKKKERKRARGISPIVFDRSGSSASESY	GIS(ph)PIVFDR	Class 1	H	Profiling	Multiple myeloma	not mentioned	IMAC	Q-Exactive Plus	[5960697.506409158]	Monoculture@MM.1S cells
30061712	YTHDC1	T148			Class 1	H	Profiling	Colorectal Cancer	TMT	IMAC	Q Exactive	[-5.120752]	2D cultured HCT116 spheroids-R1
30061712	YTHDC1	S424			Class 1	H	Profiling	Colorectal Cancer	TMT	IMAC	Q Exactive	[3.563734]	2D cultured(Acetone)HCT116 spheroids-R3
30061712	YTHDC1	S118			Class 1	H	Profiling	Colorectal Cancer	TMT	IMAC	Q Exactive	[-0.3186722]	3D cultured(Dispase)HCT116 spheroids-R1
30061712	YTHDC1	S120			Class 1	H	Profiling	Colorectal Cancer	TMT	IMAC	Q Exactive	[-0.303812]	3D cultured(Dispase)HCT116 spheroids-R1
30061712	YTHDC1	S146			Class 1	H	Profiling	Colorectal Cancer	TMT	IMAC	Q Exactive	[-1.988819]	3D cultured(Dispase)HCT116 spheroids-R2
30061712	YTHDC1	S119			Class 1	H	Profiling	Colorectal Cancer	TMT	IMAC	Q Exactive	[0.4153595]	3D cultured(Dispase)HCT116 spheroids-R2
30459283	YTHDC1	S424	ESHHGGSPIHWVL		Class 1	H	Profiling	Neuroblastoma cancer	SILAC	TiO2	Q Exactive HF-X	['Present', 'Present']	DMSO@NB1 cell line
30459283	YTHDC1	S424	ESHHGGSPIHWVL		Class 1	H	Profiling	Neuroblastoma cancer	SILAC	TiO2	Q Exactive HF-X	['Present', 'Present']	LDK378@NB1 cell line
30459283	YTHDC1	S424	ESHHGGSPIHWVL		Class 1	H	Profiling	Neuroblastoma cancer	SILAC	TiO2	Q Exactive HF-X	['Present', 'Present']	TAE684@NB1 cell line
30459283	YTHDC1	S424	ESHHGGSPIHWVL		Class 1	H	Profiling	Neuroblastoma cancer	SILAC	TiO2	Q Exactive HF-X	['Present', 'Present']	Crizotinib@NB1 cell line
30843680	YTHDC1	S120	RNKRLDADRKIRLSSSASREPYKNQPEKTCV		Class 1	H	Profiling	breast cancer	TMT	IMAC-Fe3+	Orbitrap fusion lumos tribrid	[13.0721, 12.5071, 13.4127, 13.0037, 12.6798, 13.3514, 12.6281, 16.1374, 13.2057]	With boosting channel@AML cells
30843680	YTHDC1	S146	EKTCVRKRDPERRAKSPTPDGSERIGLEVDR		Class 1	H	Profiling	breast cancer	TMT	IMAC-Fe3+	Orbitrap fusion lumos tribrid	[13.1983, 13.3453, 13.3353, 13.4635, 13.4836, 13.4207, 13.5156, 13.7354, 13.5929]	Without boosting channel@AML cells
30865897	YTHDC1	S315	ERKRARGISPIVFDRSGSSASESYAGSEKKH	GISPIVFDRS(ph)GSSASESYAGSEK	Class 1	H	Profiling	Cervix carcinoma	Label free	Ti4+-IMAC	LTQ-Orbitrap Elite	[49621000.0, 28806000.0, 16496000.0]	CD8-sub loc DM@HeLa cells
30865897	YTHDC1	S318	RARGISPIVFDRSGSSASESYAGSEKKHEKI	GISPIVFDRSGS(ph)S(ph)ASESYAGSEK	Class 1	H	Profiling	Cervix carcinoma	Label free	Ti4+-IMAC	LTQ-Orbitrap Elite	[40963000.0, 33999000.0, 14892000.0]	CD8-sub loc DM@HeLa cells
30865897	YTHDC1	S320	RGISPIVFDRSGSSASESYAGSEKKHEKISS	GISPIVFDRS(ph)GSSAS(ph)ESYAGSEK	Class 1	H	Profiling	Cervix carcinoma	Label free	Ti4+-IMAC	LTQ-Orbitrap Elite	[2607800.0, 23679000.0, 5672000.0]	CD8-sub loc DM@HeLa cells
30865897	YTHDC1	S317	KRARGISPIVFDRSGSSASESYAGSEKKHEK	GIS(ph)PIVFDRS(ph)GS(ph)SASESYAGSEK	Class 1	H	Profiling	Cervix carcinoma	Label free	Ti4+-IMAC	LTQ-Orbitrap Elite	[19166000.0, 21595000.0, 12286000.0]	CD8-sub loc DM@HeLa cells
30865897	YTHDC1	S308	GSDEKKKERKRARGISPIVFDRSGSSASESY	GIS(ph)PIVFDRS(ph)GS(ph)SASESYAGSEK	Class 1	H	Profiling	Cervix carcinoma	Label free	Ti4+-IMAC	LTQ-Orbitrap Elite	[99429000.0, 117440000.0, 64975000.0]	CD8-sub loc DM@HeLa cells
30865897	YTHDC1	S315	ERKRARGISPIVFDRSGSSASESYAGSEKKH	GISPIVFDRS(ph)GSSASESYAGSEK	Class 1	H	Profiling	Cervix carcinoma	Label free	Ti4+-IMAC	LTQ-Orbitrap Elite	[883500.0, 11635000.0, 15389000.0]	KDEL-sub loc GA@HeLa cells
30865897	YTHDC1	S318	RARGISPIVFDRSGSSASESYAGSEKKHEKI	GISPIVFDRSGS(ph)S(ph)ASESYAGSEK	Class 1	H	Profiling	Cervix carcinoma	Label free	Ti4+-IMAC	LTQ-Orbitrap Elite	[2044900.0, 9309500.0, 15156000.0]	KDEL-sub loc GA@HeLa cells
30865897	YTHDC1	S320	RGISPIVFDRSGSSASESYAGSEKKHEKISS	GISPIVFDRS(ph)GSSAS(ph)ESYAGSEK	Class 1	H	Profiling	Cervix carcinoma	Label free	Ti4+-IMAC	LTQ-Orbitrap Elite	[2613100.0, 5460000.0]	KDEL-sub loc GA@HeLa cells
30865897	YTHDC1	S317	KRARGISPIVFDRSGSSASESYAGSEKKHEK	GIS(ph)PIVFDRS(ph)GS(ph)SASESYAGSEK	Class 1	H	Profiling	Cervix carcinoma	Label free	Ti4+-IMAC	LTQ-Orbitrap Elite	[2731300.0, 7784300.0, 5447500.0]	KDEL-sub loc GA@HeLa cells
30865897	YTHDC1	S308	GSDEKKKERKRARGISPIVFDRSGSSASESY	GIS(ph)PIVFDRS(ph)GS(ph)SASESYAGSEK	Class 1	H	Profiling	Cervix carcinoma	Label free	Ti4+-IMAC	LTQ-Orbitrap Elite	[11503000.0, 21730000.0, 16200000.0]	KDEL-sub loc GA@HeLa cells
30865897	YTHDC1	S315	ERKRARGISPIVFDRSGSSASESYAGSEKKH	GISPIVFDRS(ph)GSSASESYAGSEK	Class 1	H	Profiling	Cervix carcinoma	Label free	Ti4+-IMAC	LTQ-Orbitrap Elite	[20115000.0, 20736000.0, 13804000.0]	LCR-sub loc LR@HeLa cells
30865897	YTHDC1	S318	RARGISPIVFDRSGSSASESYAGSEKKHEKI	GISPIVFDRSGS(ph)S(ph)ASESYAGSEK	Class 1	H	Profiling	Cervix carcinoma	Label free	Ti4+-IMAC	LTQ-Orbitrap Elite	[15770000.0, 19201000.0, 12119000.0]	LCR-sub loc LR@HeLa cells
30865897	YTHDC1	S320	RGISPIVFDRSGSSASESYAGSEKKHEKISS	GISPIVFDRS(ph)GSSAS(ph)ESYAGSEK	Class 1	H	Profiling	Cervix carcinoma	Label free	Ti4+-IMAC	LTQ-Orbitrap Elite	[2112700.0, 3335600.0]	LCR-sub loc LR@HeLa cells
30865897	YTHDC1	S317	KRARGISPIVFDRSGSSASESYAGSEKKHEK	GIS(ph)PIVFDRS(ph)GS(ph)SASESYAGSEK	Class 1	H	Profiling	Cervix carcinoma	Label free	Ti4+-IMAC	LTQ-Orbitrap Elite	[17460000.0, 12864000.0, 10074000.0]	LCR-sub loc LR@HeLa cells
30865897	YTHDC1	S308	GSDEKKKERKRARGISPIVFDRSGSSASESY	GIS(ph)PIVFDRS(ph)GS(ph)SASESYAGSEK	Class 1	H	Profiling	Cervix carcinoma	Label free	Ti4+-IMAC	LTQ-Orbitrap Elite	[105660000.0, 80632000.0, 50785000.0]	LCR-sub loc LR@HeLa cells
30865897	YTHDC1	S315	ERKRARGISPIVFDRSGSSASESYAGSEKKH	GISPIVFDRS(ph)GSSASESYAGSEK	Class 1	H	Profiling	Cervix carcinoma	Label free	Ti4+-IMAC	LTQ-Orbitrap Elite	[9412300.0, 699640.0, 520260.0]	MI-sub loc ER@HeLa cells
30865897	YTHDC1	S318	RARGISPIVFDRSGSSASESYAGSEKKHEKI	GISPIVFDRSGS(ph)S(ph)ASESYAGSEK	Class 1	H	Profiling	Cervix carcinoma	Label free	Ti4+-IMAC	LTQ-Orbitrap Elite	[8720400.0, 460060.0, 520260.0]	MI-sub loc ER@HeLa cells
30865897	YTHDC1	S320	RGISPIVFDRSGSSASESYAGSEKKHEKISS	GISPIVFDRS(ph)GSSAS(ph)ESYAGSEK	Class 1	H	Profiling	Cervix carcinoma	Label free	Ti4+-IMAC	LTQ-Orbitrap Elite	[3453100.0, 1335000.0]	MI-sub loc ER@HeLa cells
30865897	YTHDC1	S317	KRARGISPIVFDRSGSSASESYAGSEKKHEK	GIS(ph)PIVFDRS(ph)GS(ph)SASESYAGSEK	Class 1	H	Profiling	Cervix carcinoma	Label free	Ti4+-IMAC	LTQ-Orbitrap Elite	[2147000.0, 2410900.0, 520260.0]	MI-sub loc ER@HeLa cells
30865897	YTHDC1	S308	GSDEKKKERKRARGISPIVFDRSGSSASESY	GIS(ph)PIVFDRS(ph)GS(ph)SASESYAGSEK	Class 1	H	Profiling	Cervix carcinoma	Label free	Ti4+-IMAC	LTQ-Orbitrap Elite	[8673200.0, 8022200.0, 5422100.0]	MI-sub loc ER@HeLa cells
30865897	YTHDC1	S315	ERKRARGISPIVFDRSGSSASESYAGSEKKH	GISPIVFDRS(ph)GSSASESYAGSEK	Class 1	H	Profiling	Cervix carcinoma	Label free	Ti4+-IMAC	LTQ-Orbitrap Elite	[13535000.0, 3238800.0, 749630.0]	WT@HeLa cells
30865897	YTHDC1	S318	RARGISPIVFDRSGSSASESYAGSEKKHEKI	GISPIVFDRSGS(ph)S(ph)ASESYAGSEK	Class 1	H	Profiling	Cervix carcinoma	Label free	Ti4+-IMAC	LTQ-Orbitrap Elite	[11631000.0, 6137400.0, 1814100.0]	WT@HeLa cells
30865897	YTHDC1	S320	RGISPIVFDRSGSSASESYAGSEKKHEKISS	GISPIVFDRS(ph)GSSAS(ph)ESYAGSEK	Class 1	H	Profiling	Cervix carcinoma	Label free	Ti4+-IMAC	LTQ-Orbitrap Elite	[7348100.0, 4255200.0, 2192300.0]	WT@HeLa cells
30865897	YTHDC1	S317	KRARGISPIVFDRSGSSASESYAGSEKKHEK	GIS(ph)PIVFDRS(ph)GS(ph)SASESYAGSEK	Class 1	H	Profiling	Cervix carcinoma	Label free	Ti4+-IMAC	LTQ-Orbitrap Elite	[11738000.0, 6963100.0, 1823500.0]	WT@HeLa cells
30865897	YTHDC1	S308	GSDEKKKERKRARGISPIVFDRSGSSASESY	GIS(ph)PIVFDRS(ph)GS(ph)SASESYAGSEK	Class 1	H	Profiling	Cervix carcinoma	Label free	Ti4+-IMAC	LTQ-Orbitrap Elite	[27501000.0, 11832000.0, 4905900.0]	WT@HeLa cells
30865897	YTHDC1	S315	ERKRARGISPIVFDRSGSSASESYAGSEKKH	GISPIVFDRS(ph)GSSASESYAGSEK	Class 1	H	Profiling	Cervix carcinoma	Label free	Ti4+-IMAC	LTQ-Orbitrap Elite	[2582100.0, 4064000.0, 5036100.0]	Empty vectors-Flag-CDC25@HeLa cells
30865897	YTHDC1	S318	RARGISPIVFDRSGSSASESYAGSEKKHEKI	GISPIVFDRSGS(ph)S(ph)ASESYAGSEK	Class 1	H	Profiling	Cervix carcinoma	Label free	Ti4+-IMAC	LTQ-Orbitrap Elite	[3480400.0, 4822800.0, 3407300.0]	Empty vectors-Flag-CDC25@HeLa cells
30865897	YTHDC1	S317	KRARGISPIVFDRSGSSASESYAGSEKKHEK	GIS(ph)PIVFDRS(ph)GS(ph)SASESYAGSEK	Class 1	H	Profiling	Cervix carcinoma	Label free	Ti4+-IMAC	LTQ-Orbitrap Elite	[3965300.0, 7650500.0, 5479600.0]	Empty vectors-Flag-CDC25@HeLa cells
30865897	YTHDC1	S308	GSDEKKKERKRARGISPIVFDRSGSSASESY	GIS(ph)PIVFDRS(ph)GS(ph)SASESYAGSEK	Class 1	H	Profiling	Cervix carcinoma	Label free	Ti4+-IMAC	LTQ-Orbitrap Elite	[10464000.0, 13316000.0, 15556000.0]	Empty vectors-Flag-CDC25@HeLa cells
31108958	YTHDC1	S287		S(ph)GSGTDGSDEK	Class 1	H	Profiling	Bladder carcinoma	SILAC	TiO2	LTQ Orbitrap Elite	['Present', 'Present', 'Present']	TERT-NHUC@VMCUB-1 cell line R1
31108958	YTHDC1	S287		S(ph)GSGTDGSDEK	Class 1	H	Profiling	Bladder carcinoma	SILAC	TiO2	LTQ Orbitrap Elite	['Present', 'Present', 'Present']	TERT-NHUC@J82 cell line R1
31108958	YTHDC1	S287		S(ph)GSGTDGSDEK	Class 1	H	Profiling	Bladder carcinoma	SILAC	TiO2	LTQ Orbitrap Elite	['Present', 'Present', 'Present']	TERT-NHUC@J82 cell line R2
31108958	YTHDC1	S287		S(ph)GSGTDGSDEK	Class 1	H	Profiling	Bladder carcinoma	SILAC	TiO2	LTQ Orbitrap Elite	['Present', 'Present', 'Present']	TERT-NHUC@RT112 cell line R1
31108958	YTHDC1	S287		S(ph)GSGTDGSDEK	Class 1	H	Profiling	Bladder carcinoma	SILAC	TiO2	LTQ Orbitrap Elite	['Present', 'Present', 'Present']	TERT-NHUC@RT112 cell line R2
31108958	YTHDC1	S287		S(ph)GSGTDGSDEK	Class 1	H	Profiling	Bladder carcinoma	SILAC	TiO2	LTQ Orbitrap Elite	['Present', 'Present', 'Present']	TERT-NHUC@SW780 cell line R1
31108958	YTHDC1	S287		S(ph)GSGTDGSDEK	Class 1	H	Profiling	Bladder carcinoma	SILAC	TiO2	LTQ Orbitrap Elite	['Present', 'Present', 'Present']	TERT-NHUC@SW780 cell line R2
31108958	YTHDC1	S287		S(ph)GSGTDGSDEK	Class 1	H	Profiling	Bladder carcinoma	SILAC	TiO2	LTQ Orbitrap Elite	['Present', 'Present', 'Present']	TERT-NHUC@T24 cell line R1
31108958	YTHDC1	S287		S(ph)GSGTDGSDEK	Class 1	H	Profiling	Bladder carcinoma	SILAC	TiO2	LTQ Orbitrap Elite	['Present', 'Present', 'Present']	TERT-NHUC@T24 cell line R2
31108958	YTHDC1	S287		S(ph)GSGTDGSDEK	Class 1	H	Profiling	Bladder carcinoma	SILAC	TiO2	LTQ Orbitrap Elite	['Present', 'Present', 'Present']	TERT-NHUC@UMUC3 cell line R2
31108958	YTHDC1	S287		S(ph)GSGTDGSDEK	Class 1	H	Profiling	Bladder carcinoma	SILAC	TiO2	LTQ Orbitrap Elite	['Present', 'Present', 'Present']	TERT-NHUC@UMUC3 cell line R1
31108958	YTHDC1	S287		S(ph)GSGTDGSDEK	Class 1	H	Profiling	Bladder carcinoma	SILAC	TiO2	LTQ Orbitrap Elite	['Present', 'Present', 'Present']	TERT-NHUC@VMCUB-1 cell line R2
31665227	YTHDC1	T148	TCVRKRDPERRAKSPTPDGSERIGLEVDRRA		Class 1	H	Profiling	Cancer	TMT	TiO2	Orbitrap Fusion Tribrid	[20.90932, 20.66179, 21.47308]	14H@HEK293 cells
31665227	YTHDC1	S320	RGISPIVFDRSGSSASESYAGSEKKHEKLSS		Class 1	H	Profiling	Cancer	TMT	TiO2	Orbitrap Fusion Tribrid	[17.16859, 17.22572, 17.18098]	14H@HEK293 cells
31665227	YTHDC1	T148	TCVRKRDPERRAKSPTPDGSERIGLEVDRRA		Class 1	H	Profiling	Cancer	TMT	TiO2	Orbitrap Fusion Tribrid	[20.75352, 20.27991, 20.65631]	DMSO@HEK293 cells
31665227	YTHDC1	S320	RGISPIVFDRSGSSASESYAGSEKKHEKLSS		Class 1	H	Profiling	Cancer	TMT	TiO2	Orbitrap Fusion Tribrid	[17.25626, 17.76824, 17.79513]	DMSO@HEK293 cells
31665227	YTHDC1	T148	TCVRKRDPERRAKSPTPDGSERIGLEVDRRA		Class 1	H	Profiling	Cancer	TMT	TiO2	Orbitrap Fusion Tribrid	[20.45904, 20.47862, 20.24598]	MK2206@HEK293
31665227	YTHDC1	S320	RGISPIVFDRSGSSASESYAGSEKKHEKLSS		Class 1	H	Profiling	Cancer	TMT	TiO2	Orbitrap Fusion Tribrid	[17.27394, 17.27631, 17.62763]	MK2206@HEK293
31994402	YTHDC1	T148	TCVRKRDPERRAKSPTPDGSERIGLEVDRRA	AKS(ph)PT(ph)PDGSER	Class 1	H	Profiling	Cancer-study	Label-free	TiO2	Q-Exactive HF	[177017333.3, 166246966.7, '-', '-']	PCDH-empty vector@Huh7 cell line
31994402	YTHDC1	T148	TCVRKRDPERRAKSPTPDGSERIGLEVDRRA	AKS(ph)PT(ph)PDGSER	Class 1	H	Profiling	Cancer-study	Label-free	TiO2	Q-Exactive HF	[181459200.0, 150564566.7, '-', '-']	PIM@Huh7 cell line
32156701	YTHDC1	S146	EKTCVRKRDPERRAKSPTPDGSERIGLEVDR		Class 1	H	Profiling	Dephosphorylation	TMT	Ti-MAC	QExactive HF	[18508.43373]	Dox +isoproterenol@RE cell line
32156701	YTHDC1	S146	EKTCVRKRDPERRAKSPTPDGSERIGLEVDR		Class 1	H	Profiling	Dephosphorylation	TMT	Ti-MAC	QExactive HF	[4223.975786]	Dox +isoproterenol@RE cell line
32156701	YTHDC1	T148	TCVRKRDPERRAKSPTPDGSERIGLEVDRRA		Class 1	H	Profiling	Dephosphorylation	TMT	Ti-MAC	QExactive HF	[4186.385483]	Dox +isoproterenol@RE cell line
32156701	YTHDC1	T148	TCVRKRDPERRAKSPTPDGSERIGLEVDRRA		Class 1	H	Profiling	Dephosphorylation	TMT	Ti-MAC	QExactive HF	[9547.229151]	Dox +isoproterenol@RE cell line
32156701	YTHDC1	S146	EKTCVRKRDPERRAKSPTPDGSERIGLEVDR		Class 1	H	Profiling	Dephosphorylation	TMT	Ti-MAC	QExactive HF	[15520]	Dox basal@OE cell line
32156701	YTHDC1	S146	EKTCVRKRDPERRAKSPTPDGSERIGLEVDR		Class 1	H	Profiling	Dephosphorylation	TMT	Ti-MAC	QExactive HF	[3559.882238]	Dox basal@OE cell line
32156701	YTHDC1	T148	TCVRKRDPERRAKSPTPDGSERIGLEVDRRA		Class 1	H	Profiling	Dephosphorylation	TMT	Ti-MAC	QExactive HF	[3675.882353]	Dox basal@OE cell line
32156701	YTHDC1	T148	TCVRKRDPERRAKSPTPDGSERIGLEVDRRA		Class 1	H	Profiling	Dephosphorylation	TMT	Ti-MAC	QExactive HF	[7109.764476]	Dox basal@OE cell line
32156701	YTHDC1	S146	EKTCVRKRDPERRAKSPTPDGSERIGLEVDR		Class 1	H	Profiling	Dephosphorylation	TMT	Ti-MAC	QExactive HF	[17521.68675]	Dox basal@RE cell line
32156701	YTHDC1	S146	EKTCVRKRDPERRAKSPTPDGSERIGLEVDR		Class 1	H	Profiling	Dephosphorylation	TMT	Ti-MAC	QExactive HF	[3756.385601]	Dox basal@RE cell line
32156701	YTHDC1	T148	TCVRKRDPERRAKSPTPDGSERIGLEVDRRA		Class 1	H	Profiling	Dephosphorylation	TMT	Ti-MAC	QExactive HF	[4180.361387]	Dox basal@RE cell line
32156701	YTHDC1	T148	TCVRKRDPERRAKSPTPDGSERIGLEVDRRA		Class 1	H	Profiling	Dephosphorylation	TMT	Ti-MAC	QExactive HF	[8724.457596]	Dox basal@RE cell line
32156701	YTHDC1	S146	EKTCVRKRDPERRAKSPTPDGSERIGLEVDR		Class 1	H	Profiling	Dephosphorylation	TMT	Ti-MAC	QExactive HF	[16820.73171]	Dox+isoproterenol@OE cell line
32156701	YTHDC1	S146	EKTCVRKRDPERRAKSPTPDGSERIGLEVDR		Class 1	H	Profiling	Dephosphorylation	TMT	Ti-MAC	QExactive HF	[3995.609637]	Dox+isoproterenol@OE cell line
32156701	YTHDC1	T148	TCVRKRDPERRAKSPTPDGSERIGLEVDRRA		Class 1	H	Profiling	Dephosphorylation	TMT	Ti-MAC	QExactive HF	[4390.121832]	Dox+isoproterenol@OE cell line
32156701	YTHDC1	T148	TCVRKRDPERRAKSPTPDGSERIGLEVDRRA		Class 1	H	Profiling	Dephosphorylation	TMT	Ti-MAC	QExactive HF	[8624.512314]	Dox+isoproterenol@OE cell line
32156701	YTHDC1	S146	EKTCVRKRDPERRAKSPTPDGSERIGLEVDR		Class 1	H	Profiling	Dephosphorylation	TMT	Ti-MAC	QExactive HF	[14117]	Isoproterenol@OE cell line
32156701	YTHDC1	S146	EKTCVRKRDPERRAKSPTPDGSERIGLEVDR		Class 1	H	Profiling	Dephosphorylation	TMT	Ti-MAC	QExactive HF	[2672]	Isoproterenol@OE cell line
32156701	YTHDC1	T148	TCVRKRDPERRAKSPTPDGSERIGLEVDRRA		Class 1	H	Profiling	Dephosphorylation	TMT	Ti-MAC	QExactive HF	[2890]	Isoproterenol@OE cell line
32156701	YTHDC1	T148	TCVRKRDPERRAKSPTPDGSERIGLEVDRRA		Class 1	H	Profiling	Dephosphorylation	TMT	Ti-MAC	QExactive HF	[7135.100098]	Isoproterenol@OE cell line
32156701	YTHDC1	S146	EKTCVRKRDPERRAKSPTPDGSERIGLEVDR		Class 1	H	Profiling	Dephosphorylation	TMT	Ti-MAC	QExactive HF	[14563.80983]	Basal@OE cell line
32156701	YTHDC1	S146	EKTCVRKRDPERRAKSPTPDGSERIGLEVDR		Class 1	H	Profiling	Dephosphorylation	TMT	Ti-MAC	QExactive HF	[4364.603097]	Basal@OE cell line
32156701	YTHDC1	T148	TCVRKRDPERRAKSPTPDGSERIGLEVDRRA		Class 1	H	Profiling	Dephosphorylation	TMT	Ti-MAC	QExactive HF	[5628.888811]	Basal@OE cell line
32156701	YTHDC1	T148	TCVRKRDPERRAKSPTPDGSERIGLEVDRRA		Class 1	H	Profiling	Dephosphorylation	TMT	Ti-MAC	QExactive HF	[7505.714441]	Basal@OE cell line
32156701	YTHDC1	S146	EKTCVRKRDPERRAKSPTPDGSERIGLEVDR		Class 1	H	Profiling	Dephosphorylation	TMT	Ti-MAC	QExactive HF	[17655.95238]	Isoproterenol@RE cell line
32156701	YTHDC1	S146	EKTCVRKRDPERRAKSPTPDGSERIGLEVDR		Class 1	H	Profiling	Dephosphorylation	TMT	Ti-MAC	QExactive HF	[4338.571312]	Isoproterenol@RE cell line
32156701	YTHDC1	T148	TCVRKRDPERRAKSPTPDGSERIGLEVDRRA		Class 1	H	Profiling	Dephosphorylation	TMT	Ti-MAC	QExactive HF	[4209.285772]	Isoproterenol@RE cell line
32156701	YTHDC1	T148	TCVRKRDPERRAKSPTPDGSERIGLEVDRRA		Class 1	H	Profiling	Dephosphorylation	TMT	Ti-MAC	QExactive HF	[8765.357027]	Isoproterenol@RE cell line
32156701	YTHDC1	S146	EKTCVRKRDPERRAKSPTPDGSERIGLEVDR		Class 1	H	Profiling	Dephosphorylation	TMT	Ti-MAC	QExactive HF	[20314.94253]	Basal@RE cell line
32156701	YTHDC1	S146	EKTCVRKRDPERRAKSPTPDGSERIGLEVDR		Class 1	H	Profiling	Dephosphorylation	TMT	Ti-MAC	QExactive HF	[4266.207009]	Basal@RE cell line
32156701	YTHDC1	T148	TCVRKRDPERRAKSPTPDGSERIGLEVDRRA		Class 1	H	Profiling	Dephosphorylation	TMT	Ti-MAC	QExactive HF	[4926.551836]	Basal@RE cell line
32156701	YTHDC1	T148	TCVRKRDPERRAKSPTPDGSERIGLEVDRRA		Class 1	H	Profiling	Dephosphorylation	TMT	Ti-MAC	QExactive HF	[9918.390805]	Basal@RE cell line
32859902	YTHDC1	S120	RNKRLDADRKIRLSSSASREPYKNQPEKTCV		Class 1	H	Profiling	Infection	Label free	IMAC	Orbitrap Fusion or Q Exactive Plus	[-2.01771]	CVB3 infection(2h)@HeLa R19 cells
32859902	YTHDC1	S118	SERNKRLDADRKIRLSSSASREPYKNQPEKT		Class 1	H	Profiling	Infection	Label free	IMAC	Orbitrap Fusion or Q Exactive Plus	[0.1855526, -0.7256489]	CVB3 infection(4h)@HeLa R19 cells
32859902	YTHDC1	S120	RNKRLDADRKIRLSSSASREPYKNQPEKTCV		Class 1	H	Profiling	Infection	Label free	IMAC	Orbitrap Fusion or Q Exactive Plus	[-2.01222]	CVB3 infection(4h)@HeLa R19 cells
32859902	YTHDC1	S118	SERNKRLDADRKIRLSSSASREPYKNQPEKT		Class 1	H	Profiling	Infection	Label free	IMAC	Orbitrap Fusion or Q Exactive Plus	[-0.2658939, -0.9493065, -0.594326, 1.103493]	CVB3 infection(6h)@HeLa R19 cells
32859902	YTHDC1	S118	SERNKRLDADRKIRLSSSASREPYKNQPEKT		Class 1	H	Profiling	Infection	Label free	IMAC	Orbitrap Fusion or Q Exactive Plus	[-0.4911175, 0.7405682, -0.4306374, -1.114803]	CVB3 infection(8h)@HeLa R19 cells
32859902	YTHDC1	S120	RNKRLDADRKIRLSSSASREPYKNQPEKTCV		Class 1	H	Profiling	Infection	Label free	IMAC	Orbitrap Fusion or Q Exactive Plus	[-0.7273731, -0.6866322, 0.01248169]	Mock infected(0h)@HeLa R19 cells
32859902	YTHDC1	S120	RNKRLDADRKIRLSSSASREPYKNQPEKTCV		Class 1	H	Profiling	Infection	Label free	IMAC	Orbitrap Fusion or Q Exactive Plus	[-0.7116566, -0.5789795, 0.3528919]	Mock infected(10h)@HeLa R19 cells
32877642	YTHDC1	S120	LSSSASREPYK		Class 1	H	Profiling	Infection	TMT	Fe-NTA	Orbitrap Fusion Lumos	[184.6, 205.9, 245.9, 220.4, 188.8]	SARS-CoV-2@Caco-2 cell line
32877642	YTHDC1	S515	RMHSQPR		Class 1	H	Profiling	Infection	TMT	Fe-NTA	Orbitrap Fusion Lumos	[15.6, 17.2, 13.4, 18.0, 18.7]	SARS-CoV-2@Caco-2 cell line
32877642	YTHDC1	S54	SDRMESTDTK		Class 1	H	Profiling	Infection	TMT	Fe-NTA	Orbitrap Fusion Lumos	[192.4, 171.1, 135.5, 159.8, 171.6]	SARS-CoV-2@Caco-2 cell line
32877642	YTHDC1	S308	GISPIVFDR		Class 1	H	Profiling	Infection	TMT	Fe-NTA	Orbitrap Fusion Lumos	[215.5, 233.3, 233.0, 237.0, 185.6]	SARS-CoV-2@Caco-2 cell line
32877642	YTHDC1	S308	GISPIVFDR		Class 1	H	Profiling	Infection	TMT	Fe-NTA	Orbitrap Fusion Lumos	[224.7, 182.4, 206.2, 180.5, 207.4]	Mock@Caco-2 cell line
32877642	YTHDC1	S54	SDRMESTDTK		Class 1	H	Profiling	Infection	TMT	Fe-NTA	Orbitrap Fusion Lumos	[43.9, 58.7, 65.5, 59.6, 72.3]	Mock@Caco-2 cell line
32877642	YTHDC1	S120	LSSSASREPYK		Class 1	H	Profiling	Infection	TMT	Fe-NTA	Orbitrap Fusion Lumos	[349.6, 406.0, 397.8, 405.9, 378.4]	Mock@Caco-2 cell line
32877642	YTHDC1	S515	RMHSQPR		Class 1	H	Profiling	Infection	TMT	Fe-NTA	Orbitrap Fusion Lumos	[24.3, 30.0, 31.9, 24.1, 18.1]	Mock@Caco-2 cell line
33259812	YTHDC1	S275	EGNDYDTRSEASDSGSESVSFTDGSVRSGSG		Class 1	H	Profiling	Pluripotent stem	TMT	Q-Exactive HF-X	Fe-NTA	[-0.1535908955, 0.5736891979, 1.335285241, 1.235297815]	Mock infection(1h)@iPSC cell line
33259812	YTHDC1	S317	KRARGISPIVFDRSGSSASESYAGSEKKHEK		Class 1	H	Profiling	Pluripotent stem	TMT	Q-Exactive HF-X	Fe-NTA	[-1.180089047, -1.180089047, -0.8145433913, -0.8306453698]	Mock infection(1h)@iPSC cell line
33259812	YTHDC1	S317	KRARGISPIVFDRSGSSASESYAGSEKKHEK		Class 1	H	Profiling	Pluripotent stem	TMT	Q-Exactive HF-X	Fe-NTA	[-1.324584326, -0.4671430788, -0.6621076154, -0.6462608884]	Mock infection(1h)@iPSC cell line
33259812	YTHDC1	S320	RGISPIVFDRSGSSASESYAGSEKKHEKLSS		Class 1	H	Profiling	Pluripotent stem	TMT	Q-Exactive HF-X	Fe-NTA	[-1.177615504, 1.373654712, -1.097447471, 0.05488779448]	Mock infection(1h)@iPSC cell line
33259812	YTHDC1	S318	RARGISPIVFDRSGSSASESYAGSEKKHEKL		Class 1	H	Profiling	Pluripotent stem	TMT	Q-Exactive HF-X	Fe-NTA	[-1.441747994, -0.5124122645, -1.006643701, 0.2390947137]	Mock infection(1h)@iPSC cell line
33259812	YTHDC1	S275	EGNDYDTRSEASDSGSESVSFTDGSVRSGSG		Class 1	H	Profiling	Pluripotent stem	TMT	Q-Exactive HF-X	Fe-NTA	[-1.011748114, -1.033666052, 0.6116993961, 0.7766007785]	Mock infection(3h)@iPSC cell line
33259812	YTHDC1	S317	KRARGISPIVFDRSGSSASESYAGSEKKHEK		Class 1	H	Profiling	Pluripotent stem	TMT	Q-Exactive HF-X	Fe-NTA	[-0.6752793386, -0.7913508953, -0.8907746262, -0.2550281687]	Mock infection(3h)@iPSC cell line
33259812	YTHDC1	S317	KRARGISPIVFDRSGSSASESYAGSEKKHEK		Class 1	H	Profiling	Pluripotent stem	TMT	Q-Exactive HF-X	Fe-NTA	[-1.134050956, -1.27713699, -0.8496867279, -0.6004222148]	Mock infection(3h)@iPSC cell line
33259812	YTHDC1	S320	RGISPIVFDRSGSSASESYAGSEKKHEKLSS		Class 1	H	Profiling	Pluripotent stem	TMT	Q-Exactive HF-X	Fe-NTA	[-0.51894306, -0.1736115019, -0.5636627971, -0.795457092]	Mock infection(3h)@iPSC cell line
33259812	YTHDC1	S318	RARGISPIVFDRSGSSASESYAGSEKKHEKL		Class 1	H	Profiling	Pluripotent stem	TMT	Q-Exactive HF-X	Fe-NTA	[-1.235238838, -1.390322308, -0.5444268657, -0.6923938139]	Mock infection(3h)@iPSC cell line
33259812	YTHDC1	S275	EGNDYDTRSEASDSGSESVSFTDGSVRSGSG		Class 1	H	Profiling	Pluripotent stem	TMT	Q-Exactive HF-X	Fe-NTA	[0.5164368761, -0.4895888909, 1.419561328, 1.692639544]	Mock infection(6h)@iPSC cell line
33259812	YTHDC1	S317	KRARGISPIVFDRSGSSASESYAGSEKKHEK		Class 1	H	Profiling	Pluripotent stem	TMT	Q-Exactive HF-X	Fe-NTA	[-0.2094851562, -1.277585815, -0.6309472486, -0.7381005517]	Mock infection(6h)@iPSC cell line
33259812	YTHDC1	S317	KRARGISPIVFDRSGSSASESYAGSEKKHEK		Class 1	H	Profiling	Pluripotent stem	TMT	Q-Exactive HF-X	Fe-NTA	[-0.1017581745, -0.1312011017, -0.2774318585, -0.9684936799]	Mock infection(6h)@iPSC cell line
33259812	YTHDC1	S320	RGISPIVFDRSGSSASESYAGSEKKHEKLSS		Class 1	H	Profiling	Pluripotent stem	TMT	Q-Exactive HF-X	Fe-NTA	[2, 2, -0.03594116079, 0.05488779448]	Mock infection(6h)@iPSC cell line
33259812	YTHDC1	S318	RARGISPIVFDRSGSSASESYAGSEKKHEKL		Class 1	H	Profiling	Pluripotent stem	TMT	Q-Exactive HF-X	Fe-NTA	[-0.1163906737, -0.1483023229, 0.3676173892, -0.03131169443]	Mock infection(6h)@iPSC cell line
33259812	YTHDC1	S275	EGNDYDTRSEASDSGSESVSFTDGSVRSGSG		Class 1	H	Profiling	Pluripotent stem	TMT	Q-Exactive HF-X	Fe-NTA	[-0.1535908955, 0.5736891979, 1.335285241, 1.235297815]	SARS-CoV-2(1h)@iPSC cell line
33259812	YTHDC1	S317	KRARGISPIVFDRSGSSASESYAGSEKKHEK		Class 1	H	Profiling	Pluripotent stem	TMT	Q-Exactive HF-X	Fe-NTA	[-1.180089047, -1.180089047, -0.8145433913, -0.8306453698]	SARS-CoV-2(1h)@iPSC cell line
33259812	YTHDC1	S317	KRARGISPIVFDRSGSSASESYAGSEKKHEK		Class 1	H	Profiling	Pluripotent stem	TMT	Q-Exactive HF-X	Fe-NTA	[-1.324584326, -0.4671430788, -0.6621076154, -0.6462608884]	SARS-CoV-2(1h)@iPSC cell line
33259812	YTHDC1	S320	RGISPIVFDRSGSSASESYAGSEKKHEKLSS		Class 1	H	Profiling	Pluripotent stem	TMT	Q-Exactive HF-X	Fe-NTA	[-1.177615504, 1.373654712, -1.097447471, 0.05488779448]	SARS-CoV-2(1h)@iPSC cell line
33259812	YTHDC1	S318	RARGISPIVFDRSGSSASESYAGSEKKHEKL		Class 1	H	Profiling	Pluripotent stem	TMT	Q-Exactive HF-X	Fe-NTA	[-1.441747994, -0.5124122645, -1.006643701, 0.2390947137]	SARS-CoV-2(1h)@iPSC cell line
33259812	YTHDC1	S275	EGNDYDTRSEASDSGSESVSFTDGSVRSGSG		Class 1	H	Profiling	Pluripotent stem	TMT	Q-Exactive HF-X	Fe-NTA	[1.532572256, 0.8452282698, -0.4135819477, -0.6123834725]	SARS-CoV-2(3h)@iPSC cell line
33259812	YTHDC1	S317	KRARGISPIVFDRSGSSASESYAGSEKKHEK		Class 1	H	Profiling	Pluripotent stem	TMT	Q-Exactive HF-X	Fe-NTA	[1.079495457, 1.312994181, 1.403754917, 0.9889367018]	SARS-CoV-2(3h)@iPSC cell line
33259812	YTHDC1	S317	KRARGISPIVFDRSGSSASESYAGSEKKHEK		Class 1	H	Profiling	Pluripotent stem	TMT	Q-Exactive HF-X	Fe-NTA	[1.313237367, 1.389527314, 1.270803707, 1.394729652]	SARS-CoV-2(3h)@iPSC cell line
33259812	YTHDC1	S320	RGISPIVFDRSGSSASESYAGSEKKHEKLSS		Class 1	H	Profiling	Pluripotent stem	TMT	Q-Exactive HF-X	Fe-NTA	[-0.5236150005, -0.1898965509, 1.069245523, 0.8882164783]	SARS-CoV-2(3h)@iPSC cell line
33259812	YTHDC1	S318	RARGISPIVFDRSGSSASESYAGSEKKHEKL		Class 1	H	Profiling	Pluripotent stem	TMT	Q-Exactive HF-X	Fe-NTA	[1.417249, 1.499935684, 1.175968656, 1.081960487]	SARS-CoV-2(3h)@iPSC cell line
33259812	YTHDC1	S275	EGNDYDTRSEASDSGSESVSFTDGSVRSGSG		Class 1	H	Profiling	Pluripotent stem	TMT	Q-Exactive HF-X	Fe-NTA	[-0.3612249263, 0.2919815425, -0.583073081, -0.5551240323]	SARS-CoV-2(6h)@iPSC cell line
33259812	YTHDC1	S317	KRARGISPIVFDRSGSSASESYAGSEKKHEK		Class 1	H	Profiling	Pluripotent stem	TMT	Q-Exactive HF-X	Fe-NTA	[1.579878705, 1.239254717, 1.591601171, 1.496122391]	SARS-CoV-2(6h)@iPSC cell line
33259812	YTHDC1	S317	KRARGISPIVFDRSGSSASESYAGSEKKHEK		Class 1	H	Profiling	Pluripotent stem	TMT	Q-Exactive HF-X	Fe-NTA	[1.520494865, 1.303862166, 1.345963731, 1.373168776]	SARS-CoV-2(6h)@iPSC cell line
33259812	YTHDC1	S320	RGISPIVFDRSGSSASESYAGSEKKHEKLSS		Class 1	H	Profiling	Pluripotent stem	TMT	Q-Exactive HF-X	Fe-NTA	[-0.2476785036, -0.02666941324, 1.05178239, 0.8830502293]	SARS-CoV-2(6h)@iPSC cell line
33259812	YTHDC1	S318	RARGISPIVFDRSGSSASESYAGSEKKHEKL		Class 1	H	Profiling	Pluripotent stem	TMT	Q-Exactive HF-X	Fe-NTA	[1.641884564, 1.40708771, 1.003021684, 0.8933063818]	SARS-CoV-2(6h)@iPSC cell line
33562780	YTHDC1	S424	ESHHGGSPIHWVL		Class 1	H	Profiling	Acute myeloid leukemia	Label free	TiO2	QExactive HF	[25.2366, 22.9868, 24.8713]	CX-4945@OCI-AML3 cell line
33562780	YTHDC1	S424	ESHHGGSPIHWVL		Class 1	H	Profiling	Acute myeloid leukemia	Label free	TiO2	QExactive HF	[25.6039, 21.0212, 23.8283]	CX-4945@OCI-AML3 cell line
33619172	YTHDC1	Y540	RREPVRDVGRRRPEDYDIHNSRKKPRIDYPP	RRPEDY(ph)DIHNSR	Class 1	H	Profile	Signalling-study	TMT	anti-pY-1000+IMAC	Q Exactive HF-X	[8.90706024026022, '-', '-']	KRAS mutant(G12C)@Calu1 cell line
33619172	YTHDC1	Y540	RREPVRDVGRRRPEDYDIHNSRKKPRIDYPP	RRPEDY(ph)DIHNSR	Class 1	H	Profile	Signalling-study	TMT	anti-pY-1000+IMAC	Q Exactive HF-X	[10.0773487681287, '-', '-']	KRAS mutant(G12C)@H1373 cell line
33619172	YTHDC1	Y540	RREPVRDVGRRRPEDYDIHNSRKKPRIDYPP	RRPEDY(ph)DIHNSR	Class 1	H	Profile	Signalling-study	TMT	anti-pY-1000+IMAC	Q Exactive HF-X	[10.3434261524475, '-', '-']	KRAS mutant(G12C)@H23 cell line
33619172	YTHDC1	S308	GSDEKKKERKRARGISPIVFDRSGSSASESY	GIS(ph)PIVFDR	Class 1	H	Profile	Signalling-study	TMT	IMAC	Q Exactive HF-X	[12.8333300739378, 12.7326267068553, 12.9174288940538, '-']	ARS1620(24h)@H358 cell line IMAC
33619172	YTHDC1	S308	GSDEKKKERKRARGISPIVFDRSGSSASESY	GIS(ph)PIVFDR	Class 1	H	Profile	Signalling-study	TMT	IMAC	Q Exactive HF-X	[12.7561249807426, 13.157819204652, 12.9119953941485, '-']	ARS1620(24h)@Calu1 cell line IMAC
33619172	YTHDC1	S308	GSDEKKKERKRARGISPIVFDRSGSSASESY	GIS(ph)PIVFDR	Class 1	H	Profile	Signalling-study	TMT	IMAC	Q Exactive HF-X	[12.8693015883792, 12.518091457689, 12.5406010657776, '-']	ARS1620(6h)@H358 cell line IMAC
33619172	YTHDC1	S308	GSDEKKKERKRARGISPIVFDRSGSSASESY	GIS(ph)PIVFDR	Class 1	H	Profile	Signalling-study	TMT	IMAC	Q Exactive HF-X	[12.9682648040187, 12.9288253181823, 13.163382070245, '-']	ARS1620(6h)@Calu1 cell line IMAC
33619172	YTHDC1	S308	GSDEKKKERKRARGISPIVFDRSGSSASESY	GIS(ph)PIVFDR	Class 1	H	Profile	Signalling-study	TMT	IMAC	Q Exactive HF-X	[12.8856508731923, 13.0457677048157, 12.8879429325019, '-']	ARS1620(24h)@H1792 cell line IMAC
33619172	YTHDC1	S308	GSDEKKKERKRARGISPIVFDRSGSSASESY	GIS(ph)PIVFDR	Class 1	H	Profile	Signalling-study	TMT	IMAC	Q Exactive HF-X	[12.8065934939685, 12.9576159299727, 12.744294325067, '-']	ARS1620(6h)@H1792 cell line IMAC
33727228	YTHDC1	S308	GSDEKKKERKRARGISPIVFDRSGSSASESY	GIS(ph)PIVFDR	Class 1	H	Profiling	Lung Cancer	SILAC	TiO2	LTQ-Orbitrap Elite	[6834100.0, 2567300.0, 5504500.0]	DMSO@AZR3 cell line Exp1
33727228	YTHDC1	S308	GSDEKKKERKRARGISPIVFDRSGSSASESY	GIS(ph)PIVFDR	Class 1	H	Profiling	Lung Cancer	SILAC	TiO2	LTQ-Orbitrap Elite	[7394400.0, 2227900.0, 6760700.0]	DMSO@AZR4 cell line Exp1
33727228	YTHDC1	S308	GSDEKKKERKRARGISPIVFDRSGSSASESY	GIS(ph)PIVFDR	Class 1	H	Profiling	Lung Cancer	SILAC	TiO2	LTQ-Orbitrap Elite	[2101100.0, 777970.0, 800980.0]	DMSO@COR1 cell line Exp2
33727228	YTHDC1	S308	GSDEKKKERKRARGISPIVFDRSGSSASESY	GIS(ph)PIVFDR	Class 1	H	Profiling	Lung Cancer	SILAC	TiO2	LTQ-Orbitrap Elite	[3137500.0, 1121000.0, 741630.0]	DMSO@COR10 cell line Exp2
33727228	YTHDC1	S308	GSDEKKKERKRARGISPIVFDRSGSSASESY	GIS(ph)PIVFDR	Class 1	H	Profiling	Lung Cancer	SILAC	TiO2	LTQ-Orbitrap Elite	[7821100.0, 5489200.0, 10649000.0]	DMSO@H1975 cell line Exp1
33727228	YTHDC1	S308	GSDEKKKERKRARGISPIVFDRSGSSASESY	GIS(ph)PIVFDR	Class 1	H	Profiling	Lung Cancer	SILAC	TiO2	LTQ-Orbitrap Elite	[8799000.0, 4535400.0, 3331300.0]	DMSO@H1975 cell line Exp2
33727228	YTHDC1	S308	GSDEKKKERKRARGISPIVFDRSGSSASESY	GIS(ph)PIVFDR	Class 1	H	Profiling	Lung Cancer	SILAC	TiO2	LTQ-Orbitrap Elite	[3423600.0, 5252300.0, 3843100.0]	Osimertinib@AZR3 cell line Exp1
33727228	YTHDC1	S308	GSDEKKKERKRARGISPIVFDRSGSSASESY	GIS(ph)PIVFDR	Class 1	H	Profiling	Lung Cancer	SILAC	TiO2	LTQ-Orbitrap Elite	[3174400.0, 5170300.0, 3525100.0]	Osimertinib@AZR4 cell line Exp1
33727228	YTHDC1	S308	GSDEKKKERKRARGISPIVFDRSGSSASESY	GIS(ph)PIVFDR	Class 1	H	Profiling	Lung Cancer	SILAC	TiO2	LTQ-Orbitrap Elite	[9948700.0, 7119800.0, 6596700.0]	Osimertinib@@H1975 cell line Exp1
33727228	YTHDC1	S308	GSDEKKKERKRARGISPIVFDRSGSSASESY	GIS(ph)PIVFDR	Class 1	H	Profiling	Lung Cancer	SILAC	TiO2	LTQ-Orbitrap Elite	[615480.0, 88322.0, 14917000.0, 20064000.0, 11194000.0]	Reciletineb@COR1 cell line Exp2
33727228	YTHDC1	S308	GSDEKKKERKRARGISPIVFDRSGSSASESY	GIS(ph)PIVFDR	Class 1	H	Profiling	Lung Cancer	SILAC	TiO2	LTQ-Orbitrap Elite	[742860.0, 300990.0, 15483000.0, 21460000.0, 22998000.0]	Reciletineb@COR10 cell line Exp2
33727228	YTHDC1	S308	GSDEKKKERKRARGISPIVFDRSGSSASESY	GIS(ph)PIVFDR	Class 1	H	Profiling	Lung Cancer	SILAC	TiO2	LTQ-Orbitrap Elite	[3019300.0, 1740100.0, 28508000.0, 50531000.0, 30000000.0]	Reciletineb@H1975 cell line Exp2
33889818	YTHDC1	S152	KRDPERRAKSPTPDGSERIGLEVDRRASRSS		Class 1	H	Profiling	Neuroblastoma cancer	TMT	Ti02	QExactive HF	[-0.1934395, 0, 0]	Untreated@SH-SY5Y cell line
33889818	YTHDC1	S152	KRDPERRAKSPTPDGSERIGLEVDRRASRSS		Class 1	H	Profiling	Neuroblastoma cancer	TMT	Ti02	QExactive HF	[0.1153965, -0.08851433, 0.336874]	CBLsKD@SH-SY5Y cell line
33889818	YTHDC1	S152	KRDPERRAKSPTPDGSERIGLEVDRRASRSS		Class 1	H	Profiling	Neuroblastoma cancer	TMT	Ti02	QExactive HF	[0, 0.09142208, -0.1316166]	Retinoic acid@SH-SY5Y cell line
33946525	YTHDC1	S146		AKSPTPDGSER	Class 1	H	Profiling	Skin cancer	TMT	TiO2	Orbitrap Fusion Tribrid	[34236.7824931192]	Hypoxia(0h)@SK-Mel-28 cell line
33946525	YTHDC1	S146		AKSPTPDGSER	Class 1	H	Profiling	Skin cancer	TMT	TiO2	Orbitrap Fusion Tribrid	[36042.9826315431]	Hypoxia(12h)@SK-Mel-28 cell line
33946525	YTHDC1	S146		AKSPTPDGSER	Class 1	H	Profiling	Skin cancer	TMT	TiO2	Orbitrap Fusion Tribrid	[38444.1463944397]	Hypoxia(15h)@SK-Mel-28 cell line
33946525	YTHDC1	S146		AKSPTPDGSER	Class 1	H	Profiling	Skin cancer	TMT	TiO2	Orbitrap Fusion Tribrid	[38532.5427192612]	Hypoxia(18h)@SK-Mel-28 cell line
33946525	YTHDC1	S146		AKSPTPDGSER	Class 1	H	Profiling	Skin cancer	TMT	TiO2	Orbitrap Fusion Tribrid	[45447.8484634496]	Hypoxia(21h)@SK-Mel-28 cell line
33946525	YTHDC1	S146		AKSPTPDGSER	Class 1	H	Profiling	Skin cancer	TMT	TiO2	Orbitrap Fusion Tribrid	[28608.0608076574]	Hypoxia(24h)@SK-Mel-28 cell line
33946525	YTHDC1	S146		AKSPTPDGSER	Class 1	H	Profiling	Skin cancer	TMT	TiO2	Orbitrap Fusion Tribrid	[31222.7946376824]	Hypoxia(3h)@SK-Mel-28 cell line
33946525	YTHDC1	S146		AKSPTPDGSER	Class 1	H	Profiling	Skin cancer	TMT	TiO2	Orbitrap Fusion Tribrid	[30537.494964936]	Hypoxia(6h)@SK-Mel-28 cell line
33946525	YTHDC1	S146		AKSPTPDGSER	Class 1	H	Profiling	Skin cancer	TMT	TiO2	Orbitrap Fusion Tribrid	[45386.4694211056]	Hypoxia(9h)@SK-Mel-28 cell line
33947818	YTHDC1	S118			Class 1	H	Profiling	Salmonella infection	SILAC	TiO2	Q-Exactive HF	['Present', 'Present', 'Present', 'Present']	Salmonella(2h)@HCT116 cells
33947818	YTHDC1	S120			Class 1	H	Profiling	Salmonella infection	SILAC	TiO2	Q-Exactive HF	['Present', 'Present', 'Present', 'Present']	Salmonella(2h)@HCT116 cells
33947818	YTHDC1	S152			Class 1	H	Profiling	Salmonella infection	SILAC	TiO2	Q-Exactive HF	['Present', 'Present', 'Present', 'Present']	Salmonella(2h)@HCT116 cells
33947818	YTHDC1	S120			Class 1	H	Profiling	Salmonella infection	SILAC	TiO2	Q-Exactive HF	['Present', 'Present', 'Present', 'Present']	Salmonella(30min)@HCT116 cells
33947818	YTHDC1	S152			Class 1	H	Profiling	Salmonella infection	SILAC	TiO2	Q-Exactive HF	['Present', 'Present', 'Present', 'Present']	Salmonella(30min)@HCT116 cells
33947818	YTHDC1	S118			Class 1	H	Profiling	Salmonella infection	SILAC	TiO2	Q-Exactive HF	['Present', 'Present', 'Present', 'Present']	Salmonella(30min)@HCT116 cells
33947818	YTHDC1	S120			Class 1	H	Profiling	Salmonella infection	SILAC	TiO2	Q-Exactive HF	['Present', 'Present', 'Present', 'Present']	Uninfected@HCT116 cells
33947818	YTHDC1	S152			Class 1	H	Profiling	Salmonella infection	SILAC	TiO2	Q-Exactive HF	['Present', 'Present', 'Present', 'Present']	Uninfected@HCT116 cells
33947818	YTHDC1	S118			Class 1	H	Profiling	Salmonella infection	SILAC	TiO2	Q-Exactive HF	['Present', 'Present', 'Present', 'Present']	Uninfected@HCT116 cells
34292731	YTHDC1	S424	LSSESHHGGSPIHWVLPAGMSAK		Class 1	H	Profiling	workflow	TMT	TiO2	LTQ	[2.575346947, 1.402824402, 1.171526909, 1.27986145, 1.330486298]	Selumetinib@Hela cells
34292731	YTHDC1	S424	LSSESHHGGSPIHWVLPAGMSAK		Class 1	H	Profiling	workflow	TMT	TiO2	LTQ	[1.307253838, -0.058269501, -0.221970558, -0.110752106, -0.037744522]	Selumetinib@Hela cells
34292731	YTHDC1	S308	GISPIVFDR		Class 1	H	Profiling	workflow	TMT	TiO2	LTQ	[0.526328087, 3.325637817, 3.306946754, 3.394140244, 3.425590515]	Selumetinib@Hela cells
34292731	YTHDC1	S545	RRPEDYDIHNSR		Class 1	H	Profiling	workflow	TMT	TiO2	LTQ	[-1.493731499, -7.037855148, -5.786903381, -5.834619522, -5.769386292]	Selumetinib@Hela cells
34292731	YTHDC1	S424	LSSESHHGGSPIHWVLPAGMSAK		Class 1	H	Profiling	workflow	TMT	TiO2	LTQ	[-0.094070435, -0.114456177, -0.087400436, -0.197873116, -0.146267891]	Untreated@Hela cells_34292731
34292731	YTHDC1	S424	LSSESHHGGSPIHWVLPAGMSAK		Class 1	H	Profiling	workflow	TMT	TiO2	LTQ	[1.377639771, 1.363365173, 1.584371567, 1.07209301, 1.335097313]	Untreated@Hela cells_34292731
34292731	YTHDC1	S308	GISPIVFDR		Class 1	H	Profiling	workflow	TMT	TiO2	LTQ	[3.292949677, 3.292797089, 3.394662857, 3.454619408, 3.231328011]	Untreated@Hela cells_34292731
34292731	YTHDC1	S545	RRPEDYDIHNSR		Class 1	H	Profiling	workflow	TMT	TiO2	LTQ	[-5.332622528, -6.049940109, -5.653284073, -5.637966156, -5.626363754]	Untreated@Hela cells_34292731
34417301	YTHDC1	S317	KRARGISPIVFDRSGSSASESYAGSEKKHEK	SGSS(ph)ASESYAGSEK	Class 1	H	Profiling	KIF2A	SILAC	TiO2	Orbitrap	[859000, 3260000.0]	Mitotic arrest G1@RPE1 cells
34417301	YTHDC1	S424	FQGFARLSSESHHGGSPIHWVLPAGMSAKML	RAKS(ph)PT(ph)PDGSER	Class 1	H	Profiling	KIF2A	SILAC	TiO2	Orbitrap	[0, 1710000.0]	Mitotic arrest G1@RPE1 cells
34417301	YTHDC1	S317	KRARGISPIVFDRSGSSASESYAGSEKKHEK	SGSS(ph)ASESYAGSEK	Class 1	H	Profiling	KIF2A	SILAC	TiO2	Orbitrap	[1610000, 2660000.0]	DKK1@RPE1 cells
34417301	YTHDC1	S424	FQGFARLSSESHHGGSPIHWVLPAGMSAKML	RAKS(ph)PT(ph)PDGSER	Class 1	H	Profiling	KIF2A	SILAC	TiO2	Orbitrap	[0, 1560000.0]	DKK1@RPE1 cells
34604676	YTHDC1	S308	GSDEKKKERKRARGISPIVFDRSGSSASESY	GIS(ph)PIVFDR	Class 1	H	Profiling	Acute Lymphoblastic Leukemia	TMT	TiO2+Fe-NTA	Orbitrap Fusion Lumos	[14.73692798, 14.73443724, 15.06441153]	DMSO+PCB@Primary ALL-5 cells
34604676	YTHDC1	S308	GSDEKKKERKRARGISPIVFDRSGSSASESY	GIS(ph)PIVFDR	Class 1	H	Profiling	Acute Lymphoblastic Leukemia	TMT	TiO2+Fe-NTA	Orbitrap Fusion Lumos	[16.58183423, 16.68789248, 16.8243561]	DMSO@Primary ALL-5 cells
34604676	YTHDC1	S308	GSDEKKKERKRARGISPIVFDRSGSSASESY	GIS(ph)PIVFDR	Class 1	H	Profiling	Acute Lymphoblastic Leukemia	TMT	TiO2+Fe-NTA	Orbitrap Fusion Lumos	[14.81014978, 15.35526825, 15.24310653]	VCR+PCB@Primary ALL-5 cells
34604676	YTHDC1	S308	GSDEKKKERKRARGISPIVFDRSGSSASESY	GIS(ph)PIVFDR	Class 1	H	Profiling	Acute Lymphoblastic Leukemia	TMT	TiO2+Fe-NTA	Orbitrap Fusion Lumos	[16.81851163, 16.70073012, 16.8180309]	VCR@Primary ALL-5 cells
34673281	YTHDC1	S308	GSDEKKKERKRARGISPIVFDRSGSSASESY	GIS(ph)PIVFDR	Class 1	H	Profiling	Melanoma	SILAC	TiO2	Quadrupole Orbitrap	[25377000, 119880000, 200390000]	BRAFi-resistant@A375 cells
34673281	YTHDC1	S424	FQGFARLSSESHHGGSPIHWVLPAGMSAKML	LSSESHHGGS(ph)PIHWVLPAGMSAK	Class 1	H	Profiling	Melanoma	SILAC	TiO2	Quadrupole Orbitrap	[130150000, 426049984, 524369984]	BRAFi-resistant@A375 cells
34673281	YTHDC1	S308	GSDEKKKERKRARGISPIVFDRSGSSASESY	GIS(ph)PIVFDR	Class 1	H	Profiling	Melanoma	SILAC	TiO2	Quadrupole Orbitrap	[74186000, 163370000, 161890000]	BRAFi-sensitive@A375 cells
34673281	YTHDC1	S424	FQGFARLSSESHHGGSPIHWVLPAGMSAKML	LSSESHHGGS(ph)PIHWVLPAGMSAK	Class 1	H	Profiling	Melanoma	SILAC	TiO2	Quadrupole Orbitrap	[691619968, 5372499968, 1801100032]	BRAFi-sensitive@A375 cells
35022314	YTHDC1	S308		GIS(ph)PIVFDR	Class 1	H	Profiling	Kinase-Signalling	TMT10plex	IMAC	Q Exactive Plus	[13.63659822101955, 13.52817330622965, 13.51989555081985]	DMSO@H1299 cell line
35022314	YTHDC1	S424		LSSESHHGGS(ph)PIHWVLPAGMSAK	Class 1	H	Profiling	Kinase-Signalling	TMT10plex	IMAC	Q Exactive Plus	[10.98581639508945, 11.0013237078084, 10.93745889300465]	DMSO@H1299 cell line
35022314	YTHDC1	S152		AKS(ph)PT(ph)PDGS(ph)ER	Class 1	H	Profiling	Kinase-Signalling	TMT10plex	IMAC	Q Exactive Plus	[11.360606717203702, 11.4205288880095, 11.097367939911301]	DMSO@H1299 cell line
35022314	YTHDC1	T148		AKS(ph)PT(ph)PDGS(ph)ER	Class 1	H	Profiling	Kinase-Signalling	TMT10plex	IMAC	Q Exactive Plus	[14.741710836039001, 14.8020414915792, 14.61930265846915]	DMSO@H1299 cell line
35022314	YTHDC1	S146		AKS(ph)PT(ph)PDGS(ph)ER	Class 1	H	Profiling	Kinase-Signalling	TMT10plex	IMAC	Q Exactive Plus	[15.06066947859805, 15.10697220581165, 14.93234431849635]	DMSO@H1299 cell line
35022314	YTHDC1	S308		GIS(ph)PIVFDR	Class 1	H	Profiling	Kinase-Signalling	TMT10plex	IMAC	Q Exactive Plus	[14.33087928898475, 14.4448984951125, 14.432743756039951]	RXDX-106(30min)@H1299 cell line IMAC
35022314	YTHDC1	S424		LSSESHHGGS(ph)PIHWVLPAGMSAK	Class 1	H	Profiling	Kinase-Signalling	TMT10plex	IMAC	Q Exactive Plus	[10.584030263185749, 10.75470628748075, 10.6821920378727]	RXDX-106(30min)@H1299 cell line IMAC
35022314	YTHDC1	S152		AKS(ph)PT(ph)PDGS(ph)ER	Class 1	H	Profiling	Kinase-Signalling	TMT10plex	IMAC	Q Exactive Plus	[11.04392303239575, 9.761725254660195, 10.9085194176936]	RXDX-106(30min)@H1299 cell line IMAC
35022314	YTHDC1	T148		AKS(ph)PT(ph)PDGS(ph)ER	Class 1	H	Profiling	Kinase-Signalling	TMT10plex	IMAC	Q Exactive Plus	[15.1569802384373, 13.638004789103451, 15.031680651217851]	RXDX-106(30min)@H1299 cell line IMAC
35022314	YTHDC1	S146		AKS(ph)PT(ph)PDGS(ph)ER	Class 1	H	Profiling	Kinase-Signalling	TMT10plex	IMAC	Q Exactive Plus	[15.40024716082995, 13.93805291126175, 15.29725061288315]	RXDX-106(30min)@H1299 cell line IMAC
35022314	YTHDC1	S308		GIS(ph)PIVFDR	Class 1	H	Profiling	Kinase-Signalling	TMT10plex	IMAC	Q Exactive Plus	[14.477517999837051, 14.62080312644685, 14.5136184301487]	RXDX-106(4h)@H1299 cell line IMAC
35022314	YTHDC1	S424		LSSESHHGGS(ph)PIHWVLPAGMSAK	Class 1	H	Profiling	Kinase-Signalling	TMT10plex	IMAC	Q Exactive Plus	[10.5282537806618, 10.7855527060938, 10.499294402893849]	RXDX-106(4h)@H1299 cell line IMAC
35022314	YTHDC1	S152		AKS(ph)PT(ph)PDGS(ph)ER	Class 1	H	Profiling	Kinase-Signalling	TMT10plex	IMAC	Q Exactive Plus	[10.608410996042249, 10.08926255756715, 10.5456736982986]	RXDX-106(4h)@H1299 cell line IMAC
35022314	YTHDC1	T148		AKS(ph)PT(ph)PDGS(ph)ER	Class 1	H	Profiling	Kinase-Signalling	TMT10plex	IMAC	Q Exactive Plus	[15.23915573326235, 14.3838665478455, 15.35766512737285]	RXDX-106(4h)@H1299 cell line IMAC
35022314	YTHDC1	S146		AKS(ph)PT(ph)PDGS(ph)ER	Class 1	H	Profiling	Kinase-Signalling	TMT10plex	IMAC	Q Exactive Plus	[15.44712995760775, 14.672421283764951, 15.55724339377305]	RXDX-106(4h)@H1299 cell line IMAC
35688186	YTHDC1	S308	GSDEKKKERKRARGISPIVFDRSGSSASESY	GIS(ph)PIVFDR	Class 1	H	Profiling	Signaling	label-free	Enrichment (no details)	Orbitrap Lumos	[36162000.0, 37429000.0, 30815000.0]	Coumarin(0Î¼M)@HepG2 cells
35688186	YTHDC1	S308	GSDEKKKERKRARGISPIVFDRSGSSASESY	GIS(ph)PIVFDR	Class 1	H	Profiling	Signaling	label-free	Enrichment (no details)	Orbitrap Lumos	[70305000.0, 0.0, 69956000.0]	Quercetin(0Î¼M)@HepG2 cells
35688186	YTHDC1	S308	GSDEKKKERKRARGISPIVFDRSGSSASESY	GIS(ph)PIVFDR	Class 1	H	Profiling	Signaling	label-free	Enrichment (no details)	Orbitrap Lumos	[36162000.0, 37429000.0, 30815000.0]	Coumarin(0.001Î¼M)@HepG2 cells
35688186	YTHDC1	S308	GSDEKKKERKRARGISPIVFDRSGSSASESY	GIS(ph)PIVFDR	Class 1	H	Profiling	Signaling	label-free	Enrichment (no details)	Orbitrap Lumos	[63001000.0, 46988000.0, 35875000.0]	Coumarin(0.01Î¼M)@HepG2 cells
35688186	YTHDC1	S35	LTEVPEQDDELYNPESEQDKNEKKGSKRKSD	DGELNVLDDILTEVPEQDDELYNPES(ph)EQDK	Class 1	H	Profiling	Signaling	label-free	Enrichment (no details)	Orbitrap Lumos	[7282700.0, 8892200.0, 73191000.0]	Caffeine(0.01Î¼M)@HepG2 cells
35688186	YTHDC1	S122	KRLDADRKIRLSSSASREPYKNQPEKTCVRK	LSS(ph)SAS(ph)REPYK	Class 1	H	Profiling	Signaling	label-free	Enrichment (no details)	Orbitrap Lumos	[21745000.0, 21882000.0, 34097000.0]	Caffeine(0.01Î¼M)@HepG2 cells
35688186	YTHDC1	S308	GSDEKKKERKRARGISPIVFDRSGSSASESY	GIS(ph)PIVFDR	Class 1	H	Profiling	Signaling	label-free	Enrichment (no details)	Orbitrap Lumos	[66488000.0, 78419000.0, 64719000.0]	Caffeine(0.01Î¼M)@HepG2 cells
35688186	YTHDC1	S119	ERNKRLDADRKIRLSSSASREPYKNQPEKTC	LSS(ph)SASREPYK	Class 1	H	Profiling	Signaling	label-free	Enrichment (no details)	Orbitrap Lumos	[0.0, 24990000.0, 0.0]	Coumarin(0.1Î¼M)@HepG2 cells
35688186	YTHDC1	S308	GSDEKKKERKRARGISPIVFDRSGSSASESY	GIS(ph)PIVFDR	Class 1	H	Profiling	Signaling	label-free	Enrichment (no details)	Orbitrap Lumos	[41210000.0, 40442000.0, 39306000.0]	Coumarin(0.1Î¼M)@HepG2 cells
35688186	YTHDC1	S35	LTEVPEQDDELYNPESEQDKNEKKGSKRKSD	DGELNVLDDILTEVPEQDDELYNPES(ph)EQDK	Class 1	H	Profiling	Signaling	label-free	Enrichment (no details)	Orbitrap Lumos	[0.0, 0.0, 11570000.0]	Caffeine(0.1Î¼M)@HepG2 cells
35688186	YTHDC1	S122	KRLDADRKIRLSSSASREPYKNQPEKTCVRK	LSS(ph)SAS(ph)REPYK	Class 1	H	Profiling	Signaling	label-free	Enrichment (no details)	Orbitrap Lumos	[17473000.0, 29154000.0, 20778000.0]	Caffeine(0.1Î¼M)@HepG2 cells
35688186	YTHDC1	S308	GSDEKKKERKRARGISPIVFDRSGSSASESY	GIS(ph)PIVFDR	Class 1	H	Profiling	Signaling	label-free	Enrichment (no details)	Orbitrap Lumos	[77413000.0, 67013000.0, 66117000.0]	Caffeine(0.1Î¼M)@HepG2 cells
35688186	YTHDC1	S378	NNHENVSLAKAKGVWSTLPVNEKKLNLAFRS	GVWS(ph)TLPVNEK	Class 1	H	Profiling	Signaling	label-free		Orbitrap Lumos	[1540300.0, 0.0, 0.0]	Coumarin(1Î¼M)@HepG2 cells
35688186	YTHDC1	S119	ERNKRLDADRKIRLSSSASREPYKNQPEKTC	LSS(ph)SASREPYK	Class 1	H	Profiling	Signaling	label-free	Enrichment (no details)	Orbitrap Lumos	[30068000.0, 43540000.0, 0.0]	Coumarin(1Î¼M)@HepG2 cells
35688186	YTHDC1	S308	GSDEKKKERKRARGISPIVFDRSGSSASESY	GIS(ph)PIVFDR	Class 1	H	Profiling	Signaling	label-free	Enrichment (no details)	Orbitrap Lumos	[45045000.0, 45035000.0, 33423000.0]	Coumarin(1Î¼M)@HepG2 cells
35688186	YTHDC1	S122	KRLDADRKIRLSSSASREPYKNQPEKTCVRK	LSS(ph)SAS(ph)REPYK	Class 1	H	Profiling	Signaling	label-free	Enrichment (no details)	Orbitrap Lumos	[13180000.0, 27922000.0, 33567000.0]	Caffeine(1Î¼M)@HepG2 cells
35688186	YTHDC1	S308	GSDEKKKERKRARGISPIVFDRSGSSASESY	GIS(ph)PIVFDR	Class 1	H	Profiling	Signaling	label-free	Enrichment (no details)	Orbitrap Lumos	[69982000.0, 86000000.0, 71228000.0]	Caffeine(1Î¼M)@HepG2 cells
35688186	YTHDC1	S378	NNHENVSLAKAKGVWSTLPVNEKKLNLAFRS	GVWS(ph)TLPVNEK	Class 1	H	Profiling	Signaling	label-free		Orbitrap Lumos	[0.0, 2210000.0, 0.0]	Coumarin(10Î¼M)@HepG2 cells
35688186	YTHDC1	S308	GSDEKKKERKRARGISPIVFDRSGSSASESY	GIS(ph)PIVFDR	Class 1	H	Profiling	Signaling	label-free	Enrichment (no details)	Orbitrap Lumos	[85540000.0, 127310000.0, 25971000.0]	Coumarin(10Î¼M)@HepG2 cells
35688186	YTHDC1	S35	LTEVPEQDDELYNPESEQDKNEKKGSKRKSD	DGELNVLDDILTEVPEQDDELYNPES(ph)EQDK	Class 1	H	Profiling	Signaling	label-free	Enrichment (no details)	Orbitrap Lumos	[15292000.0, 0.0, 0.0]	Caffeine(10Î¼M)@HepG2 cells
35688186	YTHDC1	S122	KRLDADRKIRLSSSASREPYKNQPEKTCVRK	LSS(ph)SAS(ph)REPYK	Class 1	H	Profiling	Signaling	label-free	Enrichment (no details)	Orbitrap Lumos	[74513000.0, 78788000.0, 124460000.0]	Caffeine(10Î¼M)@HepG2 cells
35688186	YTHDC1	S308	GSDEKKKERKRARGISPIVFDRSGSSASESY	GIS(ph)PIVFDR	Class 1	H	Profiling	Signaling	label-free	Enrichment (no details)	Orbitrap Lumos	[104190000.0, 111210000.0, 103400000.0]	Caffeine(10Î¼M)@HepG2 cells
35688186	YTHDC1	S119	ERNKRLDADRKIRLSSSASREPYKNQPEKTC	LSS(ph)SASREPYK	Class 1	H	Profiling	Signaling	label-free	Enrichment (no details)	Orbitrap Lumos	[7603700.0, 15289000.0, 15506000.0]	Coumarin(100Î¼M)@HepG2 cells
35688186	YTHDC1	S308	GSDEKKKERKRARGISPIVFDRSGSSASESY	GIS(ph)PIVFDR	Class 1	H	Profiling	Signaling	label-free	Enrichment (no details)	Orbitrap Lumos	[0.0, 15508000.0, 34360000.0]	Coumarin(100Î¼M)@HepG2 cells
35688186	YTHDC1	S35	LTEVPEQDDELYNPESEQDKNEKKGSKRKSD	DGELNVLDDILTEVPEQDDELYNPES(ph)EQDK	Class 1	H	Profiling	Signaling	label-free	Enrichment (no details)	Orbitrap Lumos	[1281500.0, 0.0, 0.0]	Caffeine(100Î¼M)@HepG2 cells
35688186	YTHDC1	S122	KRLDADRKIRLSSSASREPYKNQPEKTCVRK	LSS(ph)SAS(ph)REPYK	Class 1	H	Profiling	Signaling	label-free	Enrichment (no details)	Orbitrap Lumos	[62064000.0, 66808000.0, 75585000.0]	Caffeine(100Î¼M)@HepG2 cells
35688186	YTHDC1	S308	GSDEKKKERKRARGISPIVFDRSGSSASESY	GIS(ph)PIVFDR	Class 1	H	Profiling	Signaling	label-free	Enrichment (no details)	Orbitrap Lumos	[101040000.0, 108540000.0, 122980000.0]	Caffeine(100Î¼M)@HepG2 cells
35688186	YTHDC1	S35	LTEVPEQDDELYNPESEQDKNEKKGSKRKSD	DGELNVLDDILTEVPEQDDELYNPES(ph)EQDK	Class 1	H	Profiling	Signaling	label-free	Enrichment (no details)	Orbitrap Lumos	[4583200.0, 0.0, 2788200.0]	Caffeine(1000Î¼M)@HepG2 cells
35688186	YTHDC1	S122	KRLDADRKIRLSSSASREPYKNQPEKTCVRK	LSS(ph)SAS(ph)REPYK	Class 1	H	Profiling	Signaling	label-free	Enrichment (no details)	Orbitrap Lumos	[58528000.0, 91908000.0, 84932000.0]	Caffeine(1000Î¼M)@HepG2 cells
35688186	YTHDC1	S308	GSDEKKKERKRARGISPIVFDRSGSSASESY	GIS(ph)PIVFDR	Class 1	H	Profiling	Signaling	label-free	Enrichment (no details)	Orbitrap Lumos	[162470000.0, 124320000.0, 146040000.0]	Caffeine(1000Î¼M)@HepG2 cells
35688186	YTHDC1	S308	GSDEKKKERKRARGISPIVFDRSGSSASESY	GIS(ph)PIVFDR	Class 1	H	Profiling	Signaling	label-free	Enrichment (no details)	Orbitrap Lumos	[57735000.0, 53670000.0, 86065000.0]	Quercetin(0.2Î¼M)@HepG2 cells
35688186	YTHDC1	S35	LTEVPEQDDELYNPESEQDKNEKKGSKRKSD	DGELNVLDDILTEVPEQDDELYNPES(ph)EQDK	Class 1	H	Profiling	Signaling	label-free	Enrichment (no details)	Orbitrap Lumos	[790770.0, 689100.0, 2032300.0]	Quercetin(10Î¼M)@HepG2 cells
35688186	YTHDC1	S122	KRLDADRKIRLSSSASREPYKNQPEKTCVRK	LSS(ph)SAS(ph)REPYK	Class 1	H	Profiling	Signaling	label-free	Enrichment (no details)	Orbitrap Lumos	[27991000.0, 35718000.0, 57974000.0]	Quercetin(10Î¼M)@HepG2 cells
35688186	YTHDC1	S308	GSDEKKKERKRARGISPIVFDRSGSSASESY	GIS(ph)PIVFDR	Class 1	H	Profiling	Signaling	label-free	Enrichment (no details)	Orbitrap Lumos	[0.0, 59787000.0, 89804000.0]	Quercetin(10Î¼M)@HepG2 cells
35688186	YTHDC1	S308	GSDEKKKERKRARGISPIVFDRSGSSASESY	GIS(ph)PIVFDR	Class 1	H	Profiling	Signaling	label-free	Enrichment (no details)	Orbitrap Lumos	[56465000.0, 52154000.0, 72955000.0]	Quercetin(10Î¼M)@HepG2 cells
35838755	YTHDC1	S424	FQGFARLSSESHHGGSPIHWVLPAGMSAKML	LSSESHHGGS(ph)PIHWVLPAGMSAK	Class 1	H	Profiling	Renal cancer	SILAC	Enrichment (no details)	Mass spec( no details)	[94424000.0, 90889000.0]	DMSO@A498 cancer cell
35838755	YTHDC1	S308	GSDEKKKERKRARGISPIVFDRSGSSASESY	GIS(ph)PIVFDR	Class 1	H	Profiling	Renal cancer	SILAC	Enrichment (no details)	Mass spec( no details)	[427830000.0, 388960000.0]	DMSO@A498 cancer cell
35838755	YTHDC1	S424	FQGFARLSSESHHGGSPIHWVLPAGMSAKML	LSSESHHGGS(ph)PIHWVLPAGMSAK	Class 1	H	Profiling	Renal cancer	SILAC	Enrichment (no details)	Mass spec(no details)	[94424000.0, 90889000.0]	EA@A498 cell
35838755	YTHDC1	S308	GSDEKKKERKRARGISPIVFDRSGSSASESY	GIS(ph)PIVFDR	Class 1	H	Profiling	Renal cancer	SILAC	Enrichment (no details)	Mass spec(no details)	[427830000.0, 388960000.0]	EA@A498 cell
35947955	YTHDC1	S424	SESHHGGSPIHWVLP	sEsHHGGsPIHWVLP	Class 1	H	Profiling	Blood-cancer	TMT	TiO2	Q Exactive HF-X	[-0.379094123840332, -0.1011962890625, -0.388339996337891, 0.307388305664063]	MK2206@PL21 cell line F6 NN
35947955	YTHDC1	S308	RKRARGISPIVFDRS	RKRARGIsPIVFDRs	Class 1	H	Profiling	Blood-cancer	TMT	TiO2	Q Exactive HF-X	[-0.326969146728516, -0.535488128662109, -0.763063430786133, 0.68183708190918]	MK2206@PL21 cell line F6 NN
35947955	YTHDC1	S424	SESHHGGSPIHWVLP	sEsHHGGsPIHWVLP	Class 1	H	Profiling	Blood-cancer	TMT	TiO2	Q Exactive HF-X	[0.122136116027832, 0.44664192199707, 0.23924446105957, -0.326414108276367]	Selinexor@PL21 cell line F6 NN
35947955	YTHDC1	S308	RKRARGISPIVFDRS	RKRARGIsPIVFDRs	Class 1	H	Profiling	Blood-cancer	TMT	TiO2	Q Exactive HF-X	[-0.0273170471191406, 0.371120452880859, 0.0575485229492188, -0.446832656860352]	Selinexor@PL21 cell line F6 NN
35947955	YTHDC1	S424	SESHHGGSPIHWVLP	sEsHHGGsPIHWVLP	Class 1	H	Profiling	Blood-cancer	TMT	TiO2	Q Exactive HF-X	[-0.122136116027832, -0.101421356201172, -0.0283432006835938, -0.307388305664063]	Selinexor+MK2206@PL21 cell line F6 NN
35947955	YTHDC1	S308	RKRARGISPIVFDRS	RKRARGIsPIVFDRs	Class 1	H	Profiling	Blood-cancer	TMT	TiO2	Q Exactive HF-X	[0.0273170471191406, 0.277927398681641, 0.0742111206054688, -0.442079544067383]	Selinexor+MK2206@PL21 cell line F6 NN
35947955	YTHDC1	S424	SESHHGGSPIHWVLP	sEsHHGGsPIHWVLP	Class 1	H	Profiling	Blood-cancer	TMT	TiO2	Q Exactive HF-X	[-0.0827293395996094, 0.073237419128418, 0.00164604187011719, -0.126140594482422]	MK2206@PL21 cell line F1 CC
35947955	YTHDC1	S308	RKRARGISPIVFDRS	RKRARGIsPIVFDRs	Class 1	H	Profiling	Blood-cancer	TMT	TiO2	Q Exactive HF-X	[-0.248449325561523, -0.312740325927734, -0.159890174865723, -0.331008911132813]	MK2206@PL21 cell line F1 CC
35947955	YTHDC1	S424	SESHHGGSPIHWVLP	sEsHHGGsPIHWVLP	Class 1	H	Profiling	Blood-cancer	TMT	TiO2	Q Exactive HF-X	[0.646884918212891, 0.308171272277832, 0.2940673828125, 0.126140594482422]	Selinexor+MK2206@PL21 cell line F1 CC
35947955	YTHDC1	S308	RKRARGISPIVFDRS	RKRARGIsPIVFDRs	Class 1	H	Profiling	Blood-cancer	TMT	TiO2	Q Exactive HF-X	[0.528644561767578, 0.75337028503418, 0.612114906311035, 0.304527282714844]	Selinexor+MK2206@PL21 cell line F1 CC
35947955	YTHDC1	S424	SESHHGGSPIHWVLP	sEsHHGGsPIHWVLP	Class 1	H	Profiling	Blood-cancer	TMT	TiO2	Q Exactive HF-X	[0.0827293395996094, -0.073237419128418, -0.00164604187011719, 0.309452056884766]	Selinexor@PL21 cell line F1 CC
35947955	YTHDC1	S308	RKRARGISPIVFDRS	RKRARGIsPIVFDRs	Class 1	H	Profiling	Blood-cancer	TMT	TiO2	Q Exactive HF-X	[0.248449325561523, 0.312740325927734, 0.159890174865723, 0.798887252807617]	Selinexor@PL21 cell line F1 CC
35947955	YTHDC1	S424	SESHHGGSPIHWVLP	sEsHHGGsPIHWVLP	Class 1	H	Profiling	Blood-cancer	TMT	TiO2	Q Exactive HF-X	[0.227462768554688, 0.184077262878418, -0.282815933227539, 0.0113916397094727]	MK2206@PL21 cell line F4 MBO
35947955	YTHDC1	S308	RKRARGISPIVFDRS	RKRARGIsPIVFDRs	Class 1	H	Profiling	Blood-cancer	TMT	TiO2	Q Exactive HF-X	[-0.367974281311035, -0.0585260391235352, -0.36470890045166, -0.286365509033203]	MK2206@PL21 cell line F4 MBO
35947955	YTHDC1	S424	SESHHGGSPIHWVLP	sEsHHGGsPIHWVLP	Class 1	H	Profiling	Blood-cancer	TMT	TiO2	Q Exactive HF-X	[0.227462768554688, 0.184077262878418, -0.282815933227539, 0.0113916397094727]	MK2206@PL21 cell line F2 CC
35947955	YTHDC1	S308	RKRARGISPIVFDRS	RKRARGIsPIVFDRs	Class 1	H	Profiling	Blood-cancer	TMT	TiO2	Q Exactive HF-X	[-0.367974281311035, -0.0585260391235352, -0.36470890045166, -0.286365509033203]	MK2206@PL21 cell line F2 CC
35947955	YTHDC1	S424	SESHHGGSPIHWVLP	sEsHHGGsPIHWVLP	Class 1	H	Profiling	Blood-cancer	TMT	TiO2	Q Exactive HF-X	[0.141608238220215, 0.191940307617188, 0.265929222106934, 0.244171142578125]	MK2206@PL21 cell line F3 MBO
35947955	YTHDC1	S308	RKRARGISPIVFDRS	RKRARGIsPIVFDRs	Class 1	H	Profiling	Blood-cancer	TMT	TiO2	Q Exactive HF-X	[-0.259202480316162, -0.333282470703125, 0.109067916870117, 0.119627475738525]	MK2206@PL21 cell line F3 MBO
35947955	YTHDC1	S424	SESHHGGSPIHWVLP	sEsHHGGsPIHWVLP	Class 1	H	Profiling	Blood-cancer	TMT	TiO2	Q Exactive HF-X	[-0.201598167419434, 0.0495624542236328, 0.0096282958984375, 0.225937843322754]	MK2206@PL21 cell line F5 NN
35947955	YTHDC1	S308	RKRARGISPIVFDRS	RKRARGIsPIVFDRs	Class 1	H	Profiling	Blood-cancer	TMT	TiO2	Q Exactive HF-X	[-0.384919166564941, -0.0863275527954102, 0.301517486572266, -0.281562805175781]	MK2206@PL21 cell line F5 NN
35947955	YTHDC1	S424	SESHHGGSPIHWVLP	sEsHHGGsPIHWVLP	Class 1	H	Profiling	Blood-cancer	TMT	TiO2	Q Exactive HF-X	[-0.0579547882080078, 0.243474006652832, 0.0492649078369141, 0.0962285995483398]	Selinexor+MK2206@PL21 cell line F4 MBO
35947955	YTHDC1	S308	RKRARGISPIVFDRS	RKRARGIsPIVFDRs	Class 1	H	Profiling	Blood-cancer	TMT	TiO2	Q Exactive HF-X	[0.663634300231934, 0.596436500549316, 0.36470890045166, 0.286365509033203]	Selinexor+MK2206@PL21 cell line F4 MBO
35947955	YTHDC1	S424	SESHHGGSPIHWVLP	sEsHHGGsPIHWVLP	Class 1	H	Profiling	Blood-cancer	TMT	TiO2	Q Exactive HF-X	[-0.0579547882080078, 0.243474006652832, 0.0492649078369141, 0.0962285995483398]	Selinexor+MK2206@PL21 cell line F2 CC
35947955	YTHDC1	S308	RKRARGISPIVFDRS	RKRARGIsPIVFDRs	Class 1	H	Profiling	Blood-cancer	TMT	TiO2	Q Exactive HF-X	[0.663634300231934, 0.596436500549316, 0.36470890045166, 0.286365509033203]	Selinexor+MK2206@PL21 cell line F2 CC
35947955	YTHDC1	S424	SESHHGGSPIHWVLP	sEsHHGGsPIHWVLP	Class 1	H	Profiling	Blood-cancer	TMT	TiO2	Q Exactive HF-X	[-0.300209999084473, -0.125886917114258, -0.0623102188110352, -0.041351318359375]	Selinexor+MK2206@PL21 cell line F3 MBO
35947955	YTHDC1	S308	RKRARGISPIVFDRS	RKRARGIsPIVFDRs	Class 1	H	Profiling	Blood-cancer	TMT	TiO2	Q Exactive HF-X	[0.289885997772217, 0.292669296264648, -0.0812892913818359, -0.119627475738525]	Selinexor+MK2206@PL21 cell line F3 MBO
35947955	YTHDC1	S424	SESHHGGSPIHWVLP	sEsHHGGsPIHWVLP	Class 1	H	Profiling	Blood-cancer	TMT	TiO2	Q Exactive HF-X	[0.411433219909668, -0.0495624542236328, 0.250017166137695, -0.00475788116455078]	Selinexor+MK2206@PL21 cell line F5 NN
35947955	YTHDC1	S308	RKRARGISPIVFDRS	RKRARGIsPIVFDRs	Class 1	H	Profiling	Blood-cancer	TMT	TiO2	Q Exactive HF-X	[0.406920433044434, 0.219304084777832, 0.116777420043945, 0.281562805175781]	Selinexor+MK2206@PL21 cell line F5 NN
35947955	YTHDC1	S424	SESHHGGSPIHWVLP	sEsHHGGsPIHWVLP	Class 1	H	Profiling	Blood-cancer	TMT	TiO2	Q Exactive HF-X	[-0.162326812744141, -0.588719367980957, -0.0492649078369141, -0.0113916397094727]	Selinexor@PL21 cell line F4 MBO
35947955	YTHDC1	S308	RKRARGISPIVFDRS	RKRARGIsPIVFDRs	Class 1	H	Profiling	Blood-cancer	TMT	TiO2	Q Exactive HF-X	[0.367974281311035, 0.0585260391235352, 0.390200614929199, 0.440595626831055]	Selinexor@PL21 cell line F4 MBO
35947955	YTHDC1	S424	SESHHGGSPIHWVLP	sEsHHGGsPIHWVLP	Class 1	H	Profiling	Blood-cancer	TMT	TiO2	Q Exactive HF-X	[-0.162326812744141, -0.588719367980957, -0.0492649078369141, -0.0113916397094727]	Selinexor@PL21 cell line F2 CC
35947955	YTHDC1	S308	RKRARGISPIVFDRS	RKRARGIsPIVFDRs	Class 1	H	Profiling	Blood-cancer	TMT	TiO2	Q Exactive HF-X	[0.367974281311035, 0.0585260391235352, 0.390200614929199, 0.440595626831055]	Selinexor@PL21 cell line F2 CC
35947955	YTHDC1	S424	SESHHGGSPIHWVLP	sEsHHGGsPIHWVLP	Class 1	H	Profiling	Blood-cancer	TMT	TiO2	Q Exactive HF-X	[-0.141608238220215, -0.0659427642822266, -0.158198356628418, 0.041351318359375]	Selinexor@PL21 cell line F3 MBO
35947955	YTHDC1	S308	RKRARGISPIVFDRS	RKRARGIsPIVFDRs	Class 1	H	Profiling	Blood-cancer	TMT	TiO2	Q Exactive HF-X	[0.259202480316162, 0.593770980834961, 0.0812892913818359, 0.191748142242432]	Selinexor@PL21 cell line F3 MBO
35947955	YTHDC1	S424	SESHHGGSPIHWVLP	sEsHHGGsPIHWVLP	Class 1	H	Profiling	Blood-cancer	TMT	TiO2	Q Exactive HF-X	[0.0579547882080078, -0.184077262878418, 0.44706916809082, -0.119851112365723]	DMSO@PL21 cell line F4 MBO
35947955	YTHDC1	S308	RKRARGISPIVFDRS	RKRARGIsPIVFDRs	Class 1	H	Profiling	Blood-cancer	TMT	TiO2	Q Exactive HF-X	[-1.35246276855469, -1.08072757720947, -0.676037788391113, -0.377939224243164]	DMSO@PL21 cell line F4 MBO
35947955	YTHDC1	S424	SESHHGGSPIHWVLP	sEsHHGGsPIHWVLP	Class 1	H	Profiling	Blood-cancer	TMT	TiO2	Q Exactive HF-X	[0.250956535339355, 0.1011962890625, 0.0283432006835938, 0.529911041259766]	DMSO@PL21 cell line F6 NN
35947955	YTHDC1	S308	RKRARGISPIVFDRS	RKRARGIsPIVFDRs	Class 1	H	Profiling	Blood-cancer	TMT	TiO2	Q Exactive HF-X	[0.512779235839844, -0.277927398681641, -0.0575485229492188, 0.442079544067383]	DMSO@PL21 cell line F6 NN
35947955	YTHDC1	S416	FQGFARLSSESHHGG	FQGFARLssEsHHGG	Class 1	H	Profiling	Blood-cancer	TMT	TiO2	Q Exactive HF-X	[-1.18244171142578, -0.882617473602295, -0.681812286376953, -0.899695873260498]	DMSO@MV4-11 cell line F1 CC
35947955	YTHDC1	S424	SESHHGGSPIHWVLP	sEsHHGGsPIHWVLP	Class 1	H	Profiling	Blood-cancer	TMT	TiO2	Q Exactive HF-X	[-1.56951093673706, -0.549856185913086, -0.630668640136719, -0.945464134216309]	DMSO@MV4-11 cell line F1 CC
35947955	YTHDC1	S308	RKRARGISPIVFDRS	RKRARGIsPIVFDRs	Class 1	H	Profiling	Blood-cancer	TMT	TiO2	Q Exactive HF-X	[-1.07524967193604, -0.513778686523438, -0.706939697265625, -0.661654472351074]	DMSO@MV4-11 cell line F1 CC
35947955	YTHDC1	S424	SESHHGGSPIHWVLP	sEsHHGGsPIHWVLP	Class 1	H	Profiling	Blood-cancer	TMT	TiO2	Q Exactive HF-X	[-0.228416442871094, -0.413565635681152, -0.518955230712891, -0.337812423706055]	DMSO@PL21 cell line F1 CC
35947955	YTHDC1	S308	RKRARGISPIVFDRS	RKRARGIsPIVFDRs	Class 1	H	Profiling	Blood-cancer	TMT	TiO2	Q Exactive HF-X	[-0.454868316650391, -0.534107208251953, -0.613411903381348, -0.304527282714844]	DMSO@PL21 cell line F1 CC
35947955	YTHDC1	S424	SESHHGGSPIHWVLP	sEsHHGGsPIHWVLP	Class 1	H	Profiling	Blood-cancer	TMT	TiO2	Q Exactive HF-X	[0.0579547882080078, -0.184077262878418, 0.44706916809082, -0.119851112365723]	DMSO@PL21 cell line F2 CC
35947955	YTHDC1	S308	RKRARGISPIVFDRS	RKRARGIsPIVFDRs	Class 1	H	Profiling	Blood-cancer	TMT	TiO2	Q Exactive HF-X	[-1.35246276855469, -1.08072757720947, -0.676037788391113, -0.377939224243164]	DMSO@PL21 cell line F2 CC
35947955	YTHDC1	S424	SESHHGGSPIHWVLP	sEsHHGGsPIHWVLP	Class 1	H	Profiling	Blood-cancer	TMT	TiO2	Q Exactive HF-X	[-0.806288719177246, 0.0736656188964844, -0.0096282958984375, -0.430174827575684]	DMSO@PL21 cell line F5 NN
35947955	YTHDC1	S308	RKRARGISPIVFDRS	RKRARGIsPIVFDRs	Class 1	H	Profiling	Blood-cancer	TMT	TiO2	Q Exactive HF-X	[-1.09558582305908, -0.356772422790527, -0.575311660766602, -0.891883850097656]	DMSO@PL21 cell line F5 NN
35947955	YTHDC1	S424	SESHHGGSPIHWVLP	sEsHHGGsPIHWVLP	Class 1	H	Profiling	Blood-cancer	TMT	TiO2	Q Exactive HF-X	[0.377167701721191, 0.0659427642822266, 0.0623102188110352, -0.203620910644531]	DMSO@PL21 cell line F3 MBO
35947955	YTHDC1	S308	RKRARGISPIVFDRS	RKRARGIsPIVFDRs	Class 1	H	Profiling	Blood-cancer	TMT	TiO2	Q Exactive HF-X	[-0.411034107208252, -0.292669296264648, -0.448822021484375, -0.242858409881592]	DMSO@PL21 cell line F3 MBO
35947955	YTHDC1	S424	SESHHGGSPIHWVLP	sEsHHGGsPIHWVLP	Class 1	H	Profiling	Blood-cancer	TMT	TiO2	Q Exactive HF-X	[0.201598167419434, -0.261367797851563, -0.295841217041016, 0.00475788116455078]	Selinexor@PL21 cell line F5 NN
35947955	YTHDC1	S308	RKRARGISPIVFDRS	RKRARGIsPIVFDRs	Class 1	H	Profiling	Blood-cancer	TMT	TiO2	Q Exactive HF-X	[0.384919166564941, 0.0863275527954102, -0.116777420043945, 0.369007110595703]	Selinexor@PL21 cell line F5 NN
35947955	YTHDC1	S416	FQGFARLSSESHHGG	FQGFARLssEsHHGG	Class 1	H	Profiling	Blood-cancer	TMT	TiO2	Q Exactive HF-X	[-0.313331604003906, -0.0487790107727051, 0.0336790084838867, 0.0512824058532715]	MK2206@MV4-11 cell line F1 CC
35947955	YTHDC1	S424	SESHHGGSPIHWVLP	sEsHHGGsPIHWVLP	Class 1	H	Profiling	Blood-cancer	TMT	TiO2	Q Exactive HF-X	[-0.0459189414978027, -0.128300666809082, 0.122560501098633, -0.0690021514892578]	MK2206@MV4-11 cell line F1 CC
35947955	YTHDC1	S308	RKRARGISPIVFDRS	RKRARGIsPIVFDRs	Class 1	H	Profiling	Blood-cancer	TMT	TiO2	Q Exactive HF-X	[-0.210207939147949, -0.222684860229492, -0.184186935424805, -0.0138177871704102]	MK2206@MV4-11 cell line F1 CC
35947955	YTHDC1	S416	FQGFARLSSESHHGG	FQGFARLssEsHHGG	Class 1	H	Profiling	Blood-cancer	TMT	TiO2	Q Exactive HF-X	[-0.296388626098633, -0.0217475891113281, 0.0105686187744141, -0.148219585418701]	MK2206@MV4-11 cell line F2 CC
35947955	YTHDC1	S424	SESHHGGSPIHWVLP	sEsHHGGsPIHWVLP	Class 1	H	Profiling	Blood-cancer	TMT	TiO2	Q Exactive HF-X	[-0.248400688171387, 0.0289459228515625, 0.0600872039794922, -0.0667996406555176]	MK2206@MV4-11 cell line F2 CC
35947955	YTHDC1	S308	RKRARGISPIVFDRS	RKRARGIsPIVFDRs	Class 1	H	Profiling	Blood-cancer	TMT	TiO2	Q Exactive HF-X	[-0.595698356628418, -0.288604736328125, -0.217608451843262, -0.145563125610352]	MK2206@MV4-11 cell line F2 CC
35947955	YTHDC1	S416	FQGFARLSSESHHGG	FQGFARLssEsHHGG	Class 1	H	Profiling	Blood-cancer	TMT	TiO2	Q Exactive HF-X	[0.0720539093017578, -0.00197124481201172, 0.255025863647461, -0.117710113525391]	MK2206@MV4-11 cell line F3 MBO
35947955	YTHDC1	S424	SESHHGGSPIHWVLP	sEsHHGGsPIHWVLP	Class 1	H	Profiling	Blood-cancer	TMT	TiO2	Q Exactive HF-X	[0.0864295959472656, 0.00816535949707031, 0.25792407989502, -0.0449647903442383]	MK2206@MV4-11 cell line F3 MBO
35947955	YTHDC1	S308	RKRARGISPIVFDRS	RKRARGIsPIVFDRs	Class 1	H	Profiling	Blood-cancer	TMT	TiO2	Q Exactive HF-X	[-0.275877475738525, -0.104113578796387, -0.164056777954102, -0.343403816223145]	MK2206@MV4-11 cell line F3 MBO
35947955	YTHDC1	S416	FQGFARLSSESHHGG	FQGFARLssEsHHGG	Class 1	H	Profiling	Blood-cancer	TMT	TiO2	Q Exactive HF-X	[-0.232438087463379, 0.0360345840454102, 0.213241577148438, 0.398117065429688]	MK2206@MV4-11 cell line F4 MBO
35947955	YTHDC1	S424	SESHHGGSPIHWVLP	sEsHHGGsPIHWVLP	Class 1	H	Profiling	Blood-cancer	TMT	TiO2	Q Exactive HF-X	[-0.167174339294434, 0.0417470932006836, 0.21513843536377, 0.469618797302246]	MK2206@MV4-11 cell line F4 MBO
35947955	YTHDC1	S308	RKRARGISPIVFDRS	RKRARGIsPIVFDRs	Class 1	H	Profiling	Blood-cancer	TMT	TiO2	Q Exactive HF-X	[-0.412091255187988, -0.0797595977783203, -0.079401969909668, 0.204611778259277]	MK2206@MV4-11 cell line F4 MBO
35947955	YTHDC1	S416	FQGFARLSSESHHGG	FQGFARLssEsHHGG	Class 1	H	Profiling	Blood-cancer	TMT	TiO2	Q Exactive HF-X	[0.886887550354004, 0.804666519165039, 0.133590698242188, 0.132363796234131]	MK2206@MV4-11 cell line F5 NN
35947955	YTHDC1	S424	SESHHGGSPIHWVLP	sEsHHGGsPIHWVLP	Class 1	H	Profiling	Blood-cancer	TMT	TiO2	Q Exactive HF-X	[0.98341178894043, 0.921779632568359, 0.155891418457031, 0.126356601715088]	MK2206@MV4-11 cell line F5 NN
35947955	YTHDC1	S308	RKRARGISPIVFDRS	RKRARGIsPIVFDRs	Class 1	H	Profiling	Blood-cancer	TMT	TiO2	Q Exactive HF-X	[0.00796031951904297, 0.112222671508789, -0.0781497955322266, -0.0140285491943359]	MK2206@MV4-11 cell line F5 NN
35947955	YTHDC1	S416	FQGFARLSSESHHGG	FQGFARLssEsHHGG	Class 1	H	Profiling	Blood-cancer	TMT	TiO2	Q Exactive HF-X	[0.313331604003906, 0.0487790107727051, -0.0336790084838867, -0.0512824058532715]	Selinexor@MV4-11 cell line F1 CC
35947955	YTHDC1	S424	SESHHGGSPIHWVLP	sEsHHGGsPIHWVLP	Class 1	H	Profiling	Blood-cancer	TMT	TiO2	Q Exactive HF-X	[0.0637173652648926, 0.128300666809082, -0.122560501098633, 0.0690021514892578]	Selinexor@MV4-11 cell line F1 CC
35947955	YTHDC1	S308	RKRARGISPIVFDRS	RKRARGIsPIVFDRs	Class 1	H	Profiling	Blood-cancer	TMT	TiO2	Q Exactive HF-X	[0.210207939147949, 0.222684860229492, 0.184186935424805, 0.280869483947754]	Selinexor@MV4-11 cell line F1 CC
35947955	YTHDC1	S416	FQGFARLSSESHHGG	FQGFARLssEsHHGG	Class 1	H	Profiling	Blood-cancer	TMT	TiO2	Q Exactive HF-X	[0.500774383544922, 1.16582250595093, 0.815400123596191, 0.308499813079834]	Selinexor+MK2206@MV4-11 cell line F1 CC
35947955	YTHDC1	S424	SESHHGGSPIHWVLP	sEsHHGGsPIHWVLP	Class 1	H	Profiling	Blood-cancer	TMT	TiO2	Q Exactive HF-X	[0.0459189414978027, 1.20454502105713, 0.891389846801758, 0.285195350646973]	Selinexor+MK2206@MV4-11 cell line F1 CC
35947955	YTHDC1	S308	RKRARGISPIVFDRS	RKRARGIsPIVFDRs	Class 1	H	Profiling	Blood-cancer	TMT	TiO2	Q Exactive HF-X	[0.888726234436035, 1.51204872131348, 0.269674301147461, 0.0138177871704102]	Selinexor+MK2206@MV4-11 cell line F1 CC
35947955	YTHDC1	S416	FQGFARLSSESHHGG	FQGFARLssEsHHGG	Class 1	H	Profiling	Blood-cancer	TMT	TiO2	Q Exactive HF-X	[0.370454788208008, 0.217782974243164, 0.415254592895508, 0.326468944549561]	Selinexor+MK2206@MV4-11 cell line F2 CC
35947955	YTHDC1	S424	SESHHGGSPIHWVLP	sEsHHGGsPIHWVLP	Class 1	H	Profiling	Blood-cancer	TMT	TiO2	Q Exactive HF-X	[0.410346031188965, 0.189174652099609, 0.331134796142578, 0.2810959815979]	Selinexor+MK2206@MV4-11 cell line F2 CC
35947955	YTHDC1	S308	RKRARGISPIVFDRS	RKRARGIsPIVFDRs	Class 1	H	Profiling	Blood-cancer	TMT	TiO2	Q Exactive HF-X	[0.535763740539551, 0.288604736328125, 0.47358226776123, 0.145563125610352]	Selinexor+MK2206@MV4-11 cell line F2 CC
35947955	YTHDC1	S416	FQGFARLSSESHHGG	FQGFARLssEsHHGG	Class 1	H	Profiling	Blood-cancer	TMT	TiO2	Q Exactive HF-X	[0.148963928222656, 0.00197124481201172, 0.553915023803711, 0.255199432373047]	Selinexor+MK2206@MV4-11 cell line F3 MBO
35947955	YTHDC1	S424	SESHHGGSPIHWVLP	sEsHHGGsPIHWVLP	Class 1	H	Profiling	Blood-cancer	TMT	TiO2	Q Exactive HF-X	[0.177986145019531, -0.00816535949707031, 0.523734092712402, 0.344696044921875]	Selinexor+MK2206@MV4-11 cell line F3 MBO
35947955	YTHDC1	S308	RKRARGISPIVFDRS	RKRARGIsPIVFDRs	Class 1	H	Profiling	Blood-cancer	TMT	TiO2	Q Exactive HF-X	[0.405842304229736, 0.216267585754395, 0.83740234375, 0.343403816223145]	Selinexor+MK2206@MV4-11 cell line F3 MBO
35947955	YTHDC1	S416	FQGFARLSSESHHGG	FQGFARLssEsHHGG	Class 1	H	Profiling	Blood-cancer	TMT	TiO2	Q Exactive HF-X	[0.47438907623291, -0.0360345840454102, 0.21906852722168, 0.0875453948974609]	Selinexor+MK2206@MV4-11 cell line F4 MBO
35947955	YTHDC1	S424	SESHHGGSPIHWVLP	sEsHHGGsPIHWVLP	Class 1	H	Profiling	Blood-cancer	TMT	TiO2	Q Exactive HF-X	[0.483244895935059, -0.0417470932006836, 0.226571083068848, 0.0898466110229492]	Selinexor+MK2206@MV4-11 cell line F4 MBO
35947955	YTHDC1	S308	RKRARGISPIVFDRS	RKRARGIsPIVFDRs	Class 1	H	Profiling	Blood-cancer	TMT	TiO2	Q Exactive HF-X	[0.49613094329834, 0.0797595977783203, 0.367915153503418, 0.0535135269165039]	Selinexor+MK2206@MV4-11 cell line F4 MBO
35947955	YTHDC1	S416	FQGFARLSSESHHGG	FQGFARLssEsHHGG	Class 1	H	Profiling	Blood-cancer	TMT	TiO2	Q Exactive HF-X	[0.330807685852051, 0.178436279296875, 0.403423309326172, 0.150163173675537]	Selinexor+MK2206@MV4-11 cell line F5 NN
35947955	YTHDC1	S424	SESHHGGSPIHWVLP	sEsHHGGsPIHWVLP	Class 1	H	Profiling	Blood-cancer	TMT	TiO2	Q Exactive HF-X	[0.329780578613281, 0.142681121826172, 0.367643356323242, 0.187615871429443]	Selinexor+MK2206@MV4-11 cell line F5 NN
35947955	YTHDC1	S308	RKRARGISPIVFDRS	RKRARGIsPIVFDRs	Class 1	H	Profiling	Blood-cancer	TMT	TiO2	Q Exactive HF-X	[0.701489448547363, 0.246353149414063, 0.59477424621582, 0.139020919799805]	Selinexor+MK2206@MV4-11 cell line F5 NN
35947955	YTHDC1	S416	FQGFARLSSESHHGG	FQGFARLssEsHHGG	Class 1	H	Profiling	Blood-cancer	TMT	TiO2	Q Exactive HF-X	[0.296388626098633, 0.0217475891113281, -0.0105686187744141, 0.148219585418701]	Selinexor@MV4-11 cell line F2 CC
35947955	YTHDC1	S424	SESHHGGSPIHWVLP	sEsHHGGsPIHWVLP	Class 1	H	Profiling	Blood-cancer	TMT	TiO2	Q Exactive HF-X	[0.248400688171387, -0.0289459228515625, -0.0600872039794922, 0.0667996406555176]	Selinexor@MV4-11 cell line F2 CC
35947955	YTHDC1	S308	RKRARGISPIVFDRS	RKRARGIsPIVFDRs	Class 1	H	Profiling	Blood-cancer	TMT	TiO2	Q Exactive HF-X	[0.545672416687012, 0.292800903320313, 0.217608451843262, 0.370576858520508]	Selinexor@MV4-11 cell line F2 CC
35947955	YTHDC1	S416	FQGFARLSSESHHGG	FQGFARLssEsHHGG	Class 1	H	Profiling	Blood-cancer	TMT	TiO2	Q Exactive HF-X	[-0.0720539093017578, -0.35665225982666, -0.255025863647461, 0.117710113525391]	Selinexor@MV4-11 cell line F3 MBO
35947955	YTHDC1	S424	SESHHGGSPIHWVLP	sEsHHGGsPIHWVLP	Class 1	H	Profiling	Blood-cancer	TMT	TiO2	Q Exactive HF-X	[-0.0864295959472656, -0.396978378295898, -0.25792407989502, 0.0449647903442383]	Selinexor@MV4-11 cell line F3 MBO
35947955	YTHDC1	S308	RKRARGISPIVFDRS	RKRARGIsPIVFDRs	Class 1	H	Profiling	Blood-cancer	TMT	TiO2	Q Exactive HF-X	[0.275877475738525, -0.0662164688110352, 0.164056777954102, 0.370638847351074]	Selinexor@MV4-11 cell line F3 MBO
35947955	YTHDC1	S416	FQGFARLSSESHHGG	FQGFARLssEsHHGG	Class 1	H	Profiling	Blood-cancer	TMT	TiO2	Q Exactive HF-X	[0.159808158874512, -0.196324348449707, -0.234292984008789, -0.0875453948974609]	Selinexor@MV4-11 cell line F4 MBO
35947955	YTHDC1	S424	SESHHGGSPIHWVLP	sEsHHGGsPIHWVLP	Class 1	H	Profiling	Blood-cancer	TMT	TiO2	Q Exactive HF-X	[0.14838695526123, -0.209040641784668, -0.259202003479004, -0.0898466110229492]	Selinexor@MV4-11 cell line F4 MBO
35947955	YTHDC1	S308	RKRARGISPIVFDRS	RKRARGIsPIVFDRs	Class 1	H	Profiling	Blood-cancer	TMT	TiO2	Q Exactive HF-X	[0.412091255187988, -0.0833225250244141, 0.079401969909668, -0.0535135269165039]	Selinexor@MV4-11 cell line F4 MBO
35947955	YTHDC1	S416	FQGFARLSSESHHGG	FQGFARLssEsHHGG	Class 1	H	Profiling	Blood-cancer	TMT	TiO2	Q Exactive HF-X	[-0.330807685852051, -0.178436279296875, -0.133590698242188, -0.450107097625732]	Selinexor@MV4-11 cell line F1 CC
35947955	YTHDC1	S424	SESHHGGSPIHWVLP	sEsHHGGsPIHWVLP	Class 1	H	Profiling	Blood-cancer	TMT	TiO2	Q Exactive HF-X	[-0.329780578613281, -0.142681121826172, -0.155891418457031, -0.386593341827393]	Selinexor@MV4-11 cell line F1 CC
35947955	YTHDC1	S308	RKRARGISPIVFDRS	RKRARGIsPIVFDRs	Class 1	H	Profiling	Blood-cancer	TMT	TiO2	Q Exactive HF-X	[-0.00796031951904297, -0.112222671508789, 0.0781497955322266, 0.0140285491943359]	Selinexor@MV4-11 cell line F1 CC
35947955	YTHDC1	S416	FQGFARLSSESHHGG	FQGFARLssEsHHGG	Class 1	H	Profiling	Blood-cancer	TMT	TiO2	Q Exactive HF-X	[-0.381917953491211, 0.192934989929199, -0.428469657897949, -0.418628692626953]	DMSO@MV4-11 cell line F3 MBO
35947955	YTHDC1	S424	SESHHGGSPIHWVLP	sEsHHGGsPIHWVLP	Class 1	H	Profiling	Blood-cancer	TMT	TiO2	Q Exactive HF-X	[-0.430900573730469, 0.210859298706055, -0.46577262878418, -0.558603286743164]	DMSO@MV4-11 cell line F3 MBO
35947955	YTHDC1	S308	RKRARGISPIVFDRS	RKRARGIsPIVFDRs	Class 1	H	Profiling	Blood-cancer	TMT	TiO2	Q Exactive HF-X	[-0.735270023345947, 0.0662164688110352, -0.405444145202637, -0.746878623962402]	DMSO@MV4-11 cell line F3 MBO
35947955	YTHDC1	S416	FQGFARLSSESHHGG	FQGFARLssEsHHGG	Class 1	H	Profiling	Blood-cancer	TMT	TiO2	Q Exactive HF-X	[-0.891751289367676, -0.665744781494141, -0.467308044433594, -0.593466281890869]	DMSO@MV4-11 cell line F2 CC
35947955	YTHDC1	S424	SESHHGGSPIHWVLP	sEsHHGGsPIHWVLP	Class 1	H	Profiling	Blood-cancer	TMT	TiO2	Q Exactive HF-X	[-0.817903518676758, -0.571779251098633, -0.453311920166016, -0.561667919158936]	DMSO@MV4-11 cell line F2 CC
35947955	YTHDC1	S308	RKRARGISPIVFDRS	RKRARGIsPIVFDRs	Class 1	H	Profiling	Blood-cancer	TMT	TiO2	Q Exactive HF-X	[-0.535763740539551, -0.466924667358398, -0.559035301208496, -0.724394798278809]	DMSO@MV4-11 cell line F2 CC
35947955	YTHDC1	S416	FQGFARLSSESHHGG	FQGFARLssEsHHGG	Class 1	H	Profiling	Blood-cancer	TMT	TiO2	Q Exactive HF-X	[-0.159808158874512, 0.167098045349121, -0.213241577148438, -0.488967895507813]	DMSO@MV4-11 cell line F4 MBO
35947955	YTHDC1	S424	SESHHGGSPIHWVLP	sEsHHGGsPIHWVLP	Class 1	H	Profiling	Blood-cancer	TMT	TiO2	Q Exactive HF-X	[-0.14838695526123, 0.165520668029785, -0.21513843536377, -0.530156135559082]	DMSO@MV4-11 cell line F4 MBO
35947955	YTHDC1	S308	RKRARGISPIVFDRS	RKRARGIsPIVFDRs	Class 1	H	Profiling	Blood-cancer	TMT	TiO2	Q Exactive HF-X	[-0.805886268615723, 0.139251708984375, -0.185797691345215, -0.633025169372559]	DMSO@MV4-11 cell line F4 MBO
35947955	YTHDC1	S416	FQGFARLSSESHHGG	FQGFARLssEsHHGG	Class 1	H	Profiling	Blood-cancer	TMT	TiO2	Q Exactive HF-X	[-0.80842113494873, -0.202211380004883, -0.718923568725586, -0.132363796234131]	DMSO@MV4-11 cell line F5 NN
35947955	YTHDC1	S424	SESHHGGSPIHWVLP	sEsHHGGsPIHWVLP	Class 1	H	Profiling	Blood-cancer	TMT	TiO2	Q Exactive HF-X	[-0.776887893676758, -0.151447296142578, -0.704574584960938, -0.126356601715088]	DMSO@MV4-11 cell line F5 NN
35947955	YTHDC1	S308	RKRARGISPIVFDRS	RKRARGIsPIVFDRs	Class 1	H	Profiling	Blood-cancer	TMT	TiO2	Q Exactive HF-X	[-0.867271423339844, -0.651641845703125, -0.719433784484863, -0.15198802947998]	DMSO@MV4-11 cell line F5 NN
36060052	YTHDC1	S146	EKTCVRKRDPERRAKSPTPDGSERIGLEVDR		Class 1	H	Profiling	PPM1D inhibition	SILAC	TiO2	Q Exactive Plus	['Present']	Eto@HCT116 cells
36060052	YTHDC1	S308	GSDEKKKERKRARGISPIVFDRSGSSASESY		Class 1	H	Profiling	PPM1D inhibition	SILAC	TiO2	Q Exactive Plus	['Present']	Eto@HCT116 cells
36060052	YTHDC1	S164	PDGSERIGLEVDRRASRSSQSSKEEVNSEEY		Class 1	H	Profiling	PPM1D inhibition	SILAC	TiO2	Q Exactive Plus	['Present']	Eto@HCT116 cells
36060052	YTHDC1	S119	ERNKRLDADRKIRLSSSASREPYKNQPEKTC		Class 1	H	Profiling	PPM1D inhibition	SILAC	TiO2	Q Exactive Plus	['Present']	Eto@HCT116 cells
36060052	YTHDC1	S146	EKTCVRKRDPERRAKSPTPDGSERIGLEVDR		Class 1	H	Profiling	PPM1D inhibition	SILAC	TiO2	Q Exactive Plus	['Present']	Eto@U2OS cells
36060052	YTHDC1	S308	GSDEKKKERKRARGISPIVFDRSGSSASESY		Class 1	H	Profiling	PPM1D inhibition	SILAC	TiO2	Q Exactive Plus	['Present']	Eto@U2OS cells
36060052	YTHDC1	S146	EKTCVRKRDPERRAKSPTPDGSERIGLEVDR		Class 1	H	Profiling	PPM1D inhibition	SILAC	TiO2	Q Exactive Plus	['Present']	Eto+PPM1Di@HCT116 cells
36060052	YTHDC1	S308	GSDEKKKERKRARGISPIVFDRSGSSASESY		Class 1	H	Profiling	PPM1D inhibition	SILAC	TiO2	Q Exactive Plus	['Present']	Eto+PPM1Di@HCT116 cells
36060052	YTHDC1	S164	PDGSERIGLEVDRRASRSSQSSKEEVNSEEY		Class 1	H	Profiling	PPM1D inhibition	SILAC	TiO2	Q Exactive Plus	['Present']	Eto+PPM1Di@HCT116 cells
36060052	YTHDC1	S119	ERNKRLDADRKIRLSSSASREPYKNQPEKTC		Class 1	H	Profiling	PPM1D inhibition	SILAC	TiO2	Q Exactive Plus	['Present']	Eto+PPM1Di@HCT116 cells
36060052	YTHDC1	S146	EKTCVRKRDPERRAKSPTPDGSERIGLEVDR		Class 1	H	Profiling	PPM1D inhibition	SILAC	TiO2	Q Exactive Plus	['Present']	Eto+PPM1Di@U2OS cells
36060052	YTHDC1	S308	GSDEKKKERKRARGISPIVFDRSGSSASESY		Class 1	H	Profiling	PPM1D inhibition	SILAC	TiO2	Q Exactive Plus	['Present']	Eto+PPM1Di@U2OS cells
36060052	YTHDC1	S146	EKTCVRKRDPERRAKSPTPDGSERIGLEVDR		Class 1	H	Profiling	PPM1D inhibition	SILAC	TiO2	Q Exactive Plus	['Present']	DMSO@HCT116 cells_36060052
36060052	YTHDC1	S308	GSDEKKKERKRARGISPIVFDRSGSSASESY		Class 1	H	Profiling	PPM1D inhibition	SILAC	TiO2	Q Exactive Plus	['Present']	DMSO@HCT116 cells_36060052
36060052	YTHDC1	S164	PDGSERIGLEVDRRASRSSQSSKEEVNSEEY		Class 1	H	Profiling	PPM1D inhibition	SILAC	TiO2	Q Exactive Plus	['Present']	DMSO@HCT116 cells_36060052
36060052	YTHDC1	S119	ERNKRLDADRKIRLSSSASREPYKNQPEKTC		Class 1	H	Profiling	PPM1D inhibition	SILAC	TiO2	Q Exactive Plus	['Present']	DMSO@HCT116 cells_36060052
36060052	YTHDC1	S146	EKTCVRKRDPERRAKSPTPDGSERIGLEVDR		Class 1	H	Profiling	PPM1D inhibition	SILAC	TiO2	Q Exactive Plus	['Present']	DMSO@U2OS cells_36060052
36060052	YTHDC1	S308	GSDEKKKERKRARGISPIVFDRSGSSASESY		Class 1	H	Profiling	PPM1D inhibition	SILAC	TiO2	Q Exactive Plus	['Present']	DMSO@U2OS cells_36060052
36077344	YTHDC1	S515	LYQVIHKMRHKRRMHSQPRSRGRPSRREPVR		Class 1	H	Profiling	alpha-toxin (TcnA)	TMT	TiO2+Fe-NTA	Orbitrap Fusion Lumos	[-0.311858, -0.427555, -0.329944]	FA-TcnA@HEp-2 cells
36077344	YTHDC1	S308	GSDEKKKERKRARGISPIVFDRSGSSASESY		Class 1	H	Profiling	alpha-toxin (TcnA)	TMT	TiO2+Fe-NTA	Orbitrap Fusion Lumos	[0.61735, 0.728193, 0.915102]	FA-TcnA@HEp-2 cells
36077344	YTHDC1	S146	EKTCVRKRDPERRAKSPTPDGSERIGLEVDR		Class 1	H	Profiling	alpha-toxin (TcnA)	TMT	TiO2+Fe-NTA	Orbitrap Fusion Lumos	[1.1289, 0.709964, 0.734088]	FA-TcnA@HEp-2 cells
36077344	YTHDC1	S308	GSDEKKKERKRARGISPIVFDRSGSSASESY		Class 1	H	Profiling	alpha-toxin (TcnA)	TMT	TiO2+Fe-NTA	Orbitrap Fusion Lumos	[3.23839, 3.21354, 3.14945]	FA-TcnA@HEp-2 cells
36077344	YTHDC1	S146	EKTCVRKRDPERRAKSPTPDGSERIGLEVDR		Class 1	H	Profiling	alpha-toxin (TcnA)	TMT	TiO2+Fe-NTA	Orbitrap Fusion Lumos	[4.28392, 4.25116, 4.23498]	FA-TcnA@HEp-2 cells
36077344	YTHDC1	S315	ERKRARGISPIVFDRSGSSASESYAGSEKKH		Class 1	H	Profiling	alpha-toxin (TcnA)	TMT	TiO2+Fe-NTA	Orbitrap Fusion Lumos	[0.61735, 0.728193, 0.915102]	FA-TcnA@HEp-2 cells
36077344	YTHDC1	S315	ERKRARGISPIVFDRSGSSASESYAGSEKKH		Class 1	H	Profiling	alpha-toxin (TcnA)	TMT	TiO2+Fe-NTA	Orbitrap Fusion Lumos	[1.76906, 2.15803, 2.02672]	FA-TcnA@HEp-2 cells
36077344	YTHDC1	S320	RGISPIVFDRSGSSASESYAGSEKKHEKLSS		Class 1	H	Profiling	alpha-toxin (TcnA)	TMT	TiO2+Fe-NTA	Orbitrap Fusion Lumos	[0.980097, 0.871249, 1.20326]	FA-TcnA@HEp-2 cells
36077344	YTHDC1	S320	RGISPIVFDRSGSSASESYAGSEKKHEKLSS		Class 1	H	Profiling	alpha-toxin (TcnA)	TMT	TiO2+Fe-NTA	Orbitrap Fusion Lumos	[2.97628, 2.93109, 3.00618]	FA-TcnA@HEp-2 cells
36077344	YTHDC1	S515	LYQVIHKMRHKRRMHSQPRSRGRPSRREPVR		Class 1	H	Profiling	alpha-toxin (TcnA)	TMT	TiO2+Fe-NTA	Orbitrap Fusion Lumos	[-0.612551, -0.310301, 0.270623]	TcnA@HEp-2 cells
36077344	YTHDC1	S308	GSDEKKKERKRARGISPIVFDRSGSSASESY		Class 1	H	Profiling	alpha-toxin (TcnA)	TMT	TiO2+Fe-NTA	Orbitrap Fusion Lumos	[0.581272, 1.03031, 0.392793]	TcnA@HEp-2 cells
36077344	YTHDC1	S146	EKTCVRKRDPERRAKSPTPDGSERIGLEVDR		Class 1	H	Profiling	alpha-toxin (TcnA)	TMT	TiO2+Fe-NTA	Orbitrap Fusion Lumos	[1.18338, 1.07942, 1.33449]	TcnA@HEp-2 cells
36077344	YTHDC1	S308	GSDEKKKERKRARGISPIVFDRSGSSASESY		Class 1	H	Profiling	alpha-toxin (TcnA)	TMT	TiO2+Fe-NTA	Orbitrap Fusion Lumos	[3.26657, 3.36215, 3.52932]	TcnA@HEp-2 cells
36077344	YTHDC1	S146	EKTCVRKRDPERRAKSPTPDGSERIGLEVDR		Class 1	H	Profiling	alpha-toxin (TcnA)	TMT	TiO2+Fe-NTA	Orbitrap Fusion Lumos	[4.35545, 4.45443, 4.36315]	TcnA@HEp-2 cells
36077344	YTHDC1	S315	ERKRARGISPIVFDRSGSSASESYAGSEKKH		Class 1	H	Profiling	alpha-toxin (TcnA)	TMT	TiO2+Fe-NTA	Orbitrap Fusion Lumos	[0.581272, 1.03031, 0.392793]	TcnA@HEp-2 cells
36077344	YTHDC1	S315	ERKRARGISPIVFDRSGSSASESYAGSEKKH		Class 1	H	Profiling	alpha-toxin (TcnA)	TMT	TiO2+Fe-NTA	Orbitrap Fusion Lumos	[2.35022, 1.62937, 2.94008]	TcnA@HEp-2 cells
36077344	YTHDC1	S320	RGISPIVFDRSGSSASESYAGSEKKHEKLSS		Class 1	H	Profiling	alpha-toxin (TcnA)	TMT	TiO2+Fe-NTA	Orbitrap Fusion Lumos	[1.19692, 0.750182, 0.233551]	TcnA@HEp-2 cells
36077344	YTHDC1	S320	RGISPIVFDRSGSSASESYAGSEKKHEKLSS		Class 1	H	Profiling	alpha-toxin (TcnA)	TMT	TiO2+Fe-NTA	Orbitrap Fusion Lumos	[3.11093, 3.04297, 3.53441]	TcnA@HEp-2 cells
36077344	YTHDC1	S515	LYQVIHKMRHKRRMHSQPRSRGRPSRREPVR		Class 1	H	Profiling	alpha-toxin (TcnA)	TMT	TiO2+Fe-NTA	Orbitrap Fusion Lumos	[0.0425752, -0.223112, -0.451742]	Untreated@HEp-2 cells
36077344	YTHDC1	S308	GSDEKKKERKRARGISPIVFDRSGSSASESY		Class 1	H	Profiling	alpha-toxin (TcnA)	TMT	TiO2+Fe-NTA	Orbitrap Fusion Lumos	[0.644814, 0.433814, 0.433348]	Untreated@HEp-2 cells
36077344	YTHDC1	S146	EKTCVRKRDPERRAKSPTPDGSERIGLEVDR		Class 1	H	Profiling	alpha-toxin (TcnA)	TMT	TiO2+Fe-NTA	Orbitrap Fusion Lumos	[0.965117, 0.902535, 1.4093]	Untreated@HEp-2 cells
36077344	YTHDC1	S308	GSDEKKKERKRARGISPIVFDRSGSSASESY		Class 1	H	Profiling	alpha-toxin (TcnA)	TMT	TiO2+Fe-NTA	Orbitrap Fusion Lumos	[3.33005, 3.3375, 3.40709]	Untreated@HEp-2 cells
36077344	YTHDC1	S146	EKTCVRKRDPERRAKSPTPDGSERIGLEVDR		Class 1	H	Profiling	alpha-toxin (TcnA)	TMT	TiO2+Fe-NTA	Orbitrap Fusion Lumos	[4.32035, 4.29114, 4.41264]	Untreated@HEp-2 cells
36077344	YTHDC1	S315	ERKRARGISPIVFDRSGSSASESYAGSEKKH		Class 1	H	Profiling	alpha-toxin (TcnA)	TMT	TiO2+Fe-NTA	Orbitrap Fusion Lumos	[0.644814, 0.433814, 0.433348]	Untreated@HEp-2 cells
36077344	YTHDC1	S315	ERKRARGISPIVFDRSGSSASESYAGSEKKH		Class 1	H	Profiling	alpha-toxin (TcnA)	TMT	TiO2+Fe-NTA	Orbitrap Fusion Lumos	[1.71552, 2.25958, 3.22164]	Untreated@HEp-2 cells
36077344	YTHDC1	S320	RGISPIVFDRSGSSASESYAGSEKKHEKLSS		Class 1	H	Profiling	alpha-toxin (TcnA)	TMT	TiO2+Fe-NTA	Orbitrap Fusion Lumos	[1.03075, 1.07468, 0.176069]	Untreated@HEp-2 cells
36077344	YTHDC1	S320	RGISPIVFDRSGSSASESYAGSEKKHEKLSS		Class 1	H	Profiling	alpha-toxin (TcnA)	TMT	TiO2+Fe-NTA	Orbitrap Fusion Lumos	[2.84249, 2.98609, 3.32103]	Untreated@HEp-2 cells
36183837	YTHDC1	S152	KRDPERRAKSPTPDGSERIGLEVDRRASRSS	RAKS(ph)(ph)PT(ph)PDGS(ph)ER	Class 1	H	Profiling	Malignant neoplasm of ovary	TMT	IMAC	Q Exactive	['Present', 'Present', 'Present']	DMSO@UWB cells
36183837	YTHDC1	S152	KRDPERRAKSPTPDGSERIGLEVDRRASRSS	RAKS(ph)(ph)PT(ph)PDGS(ph)ER	Class 1	H	Profiling	Malignant neoplasm of ovary	TMT	IMAC	Q Exactive	['Present', 'Present', 'Present']	DMSO@UWB+B cells
36183837	YTHDC1	S152	KRDPERRAKSPTPDGSERIGLEVDRRASRSS	RAKS(ph)(ph)PT(ph)PDGS(ph)ER	Class 1	H	Profiling	Malignant neoplasm of ovary	TMT	IMAC	Q Exactive	['Present', 'Present', 'Present']	Rucaparib@UWB cells
36183837	YTHDC1	S152	KRDPERRAKSPTPDGSERIGLEVDRRASRSS	RAKS(ph)(ph)PT(ph)PDGS(ph)ER	Class 1	H	Profiling	Malignant neoplasm of ovary	TMT	IMAC	Q Exactive	['Present', 'Present', 'Present']	Rucaparib@UWB+B cells
36357940	YTHDC1	T148			Class 1	H	Profiling	Signaling	TMT	IMAC	Q-Exactive-orbitrap	['Present', 'Present', 'Present', 'Present']	JPH203 (15min)@KKU-055-BTC cell line
36357940	YTHDC1	S424			Class 1	H	Profiling	Signaling	TMT	IMAC	Q-Exactive-orbitrap	['Present', 'Present', 'Present', 'Present']	JPH203 (15min)@KKU-055-BTC cell line
36357940	YTHDC1	S308			Class 1	H	Profiling	Signaling	TMT	IMAC	Q-Exactive-orbitrap	['Present', 'Present', 'Present', 'Present']	JPH203 (15min)@KKU-055-BTC cell line
36357940	YTHDC1	S120			Class 1	H	Profiling	Signaling	TMT	IMAC	Q-Exactive-orbitrap	['Present', 'Present', 'Present', 'Present']	JPH203 (15min)@KKU-055-BTC cell line
36357940	YTHDC1	S118			Class 1	H	Profiling	Signaling	TMT	IMAC	Q-Exactive-orbitrap	['Present', 'Present', 'Present', 'Present']	JPH203 (15min)@KKU-055-BTC cell line
36357940	YTHDC1	S146			Class 1	H	Profiling	Signaling	TMT	IMAC	Q-Exactive-orbitrap	['Present', 'Present', 'Present', 'Present']	JPH203 (15min)@KKU-100-BTC cell line
36357940	YTHDC1	S424			Class 1	H	Profiling	Signaling	TMT	IMAC	Q-Exactive-orbitrap	['Present', 'Present', 'Present', 'Present']	JPH203 (15min)@KKU-100-BTC cell line
36357940	YTHDC1	S308			Class 1	H	Profiling	Signaling	TMT	IMAC	Q-Exactive-orbitrap	['Present', 'Present', 'Present', 'Present']	JPH203 (15min)@KKU-100-BTC cell line
36357940	YTHDC1	S545			Class 1	H	Profiling	Signaling	TMT	IMAC	Q-Exactive-orbitrap	['Present', 'Present', 'Present', 'Present']	JPH203 (15min)@KKU-100-BTC cell line
36357940	YTHDC1	S424			Class 1	H	Profiling	Signaling	TMT	IMAC	Q-Exactive-orbitrap	['Present', 'Present', 'Present', 'Present']	JPH203 (15min)@KKU-213-BTC cell line
36357940	YTHDC1	T148			Class 1	H	Profiling	Signaling	TMT	IMAC	Q-Exactive-orbitrap	['Present', 'Present', 'Present', 'Present']	JPH203 (15min)@KKU-213-BTC cell line
36357940	YTHDC1	S308			Class 1	H	Profiling	Signaling	TMT	IMAC	Q-Exactive-orbitrap	['Present', 'Present', 'Present', 'Present']	JPH203 (15min)@KKU-213-BTC cell line
36357940	YTHDC1	S118			Class 1	H	Profiling	Signaling	TMT	IMAC	Q-Exactive-orbitrap	['Present', 'Present', 'Present', 'Present']	JPH203 (15min)@KKU-213-BTC cell line
36357940	YTHDC1	S545			Class 1	H	Profiling	Signaling	TMT	IMAC	Q-Exactive-orbitrap	['Present', 'Present', 'Present', 'Present']	JPH203 (15min)@KKU-213-BTC cell line
36357940	YTHDC1	S120			Class 1	H	Profiling	Signaling	TMT	IMAC	Q-Exactive-orbitrap	['Present', 'Present', 'Present', 'Present']	JPH203 (15min)@KKU-213-BTC cell line
36357940	YTHDC1	S118			Class 1	H	Profiling	Signaling	TMT	IMAC	Q-Exactive-orbitrap	['Present', 'Present', 'Present', 'Present']	JPH203 (30min)@KKU-055-BTC cell line
36357940	YTHDC1	S146			Class 1	H	Profiling	Signaling	TMT	IMAC	Q-Exactive-orbitrap	['Present', 'Present', 'Present', 'Present']	JPH203 (30min)@KKU-055-BTC cell line
36357940	YTHDC1	S308			Class 1	H	Profiling	Signaling	TMT	IMAC	Q-Exactive-orbitrap	['Present', 'Present', 'Present', 'Present']	JPH203 (30min)@KKU-055-BTC cell line
36357940	YTHDC1	S120			Class 1	H	Profiling	Signaling	TMT	IMAC	Q-Exactive-orbitrap	['Present', 'Present', 'Present', 'Present']	JPH203 (30min)@KKU-055-BTC cell line
36357940	YTHDC1	S577			Class 1	H	Profiling	Signaling	TMT	IMAC	Q-Exactive-orbitrap	['Present', 'Present', 'Present', 'Present']	JPH203 (30min)@KKU-055-BTC cell line
36357940	YTHDC1	S545			Class 1	H	Profiling	Signaling	TMT	IMAC	Q-Exactive-orbitrap	['Present', 'Present', 'Present', 'Present']	JPH203 (30min)@KKU-055-BTC cell line
36357940	YTHDC1	S424			Class 1	H	Profiling	Signaling	TMT	IMAC	Q-Exactive-orbitrap	['Present', 'Present', 'Present', 'Present']	JPH203 (30min)@KKU-055-BTC cell line
36357940	YTHDC1	S146			Class 1	H	Profiling	Signaling	TMT	IMAC	Q-Exactive-orbitrap	['Present', 'Present', 'Present', 'Present']	JPH203 (30min)@KKU-100-BTC cell line
36357940	YTHDC1	S308			Class 1	H	Profiling	Signaling	TMT	IMAC	Q-Exactive-orbitrap	['Present', 'Present', 'Present', 'Present']	JPH203 (30min)@KKU-100-BTC cell line
36357940	YTHDC1	S152			Class 1	H	Profiling	Signaling	TMT	IMAC	Q-Exactive-orbitrap	['Present', 'Present', 'Present', 'Present']	JPH203 (30min)@KKU-100-BTC cell line
36357940	YTHDC1	S424			Class 1	H	Profiling	Signaling	TMT	IMAC	Q-Exactive-orbitrap	['Present', 'Present', 'Present', 'Present']	JPH203 (30min)@KKU-100-BTC cell line
36357940	YTHDC1	S308			Class 1	H	Profiling	Signaling	TMT	IMAC	Q-Exactive-orbitrap	['Present', 'Present', 'Present', 'Present']	JPH203 (30min)@KKU-213-BTC cell line
36357940	YTHDC1	S152			Class 1	H	Profiling	Signaling	TMT	IMAC	Q-Exactive-orbitrap	['Present', 'Present', 'Present', 'Present']	JPH203 (30min)@KKU-213-BTC cell line
36357940	YTHDC1	S424			Class 1	H	Profiling	Signaling	TMT	IMAC	Q-Exactive-orbitrap	['Present', 'Present', 'Present', 'Present']	JPH203 (30min)@KKU-213-BTC cell line
36357940	YTHDC1	S118			Class 1	H	Profiling	Signaling	TMT	IMAC	Q-Exactive-orbitrap	['Present', 'Present', 'Present', 'Present']	JPH203 (30min)@KKU-213-BTC cell line
36357940	YTHDC1	T148			Class 1	H	Profiling	Signaling	TMT	IMAC	Q-Exactive-orbitrap	['Present', 'Present', 'Present', 'Present']	JPH203 (30min)@KKU-213-BTC cell line
36357940	YTHDC1	S424			Class 1	H	Profiling	Signaling	TMT	IMAC	Q-Exactive-orbitrap	['Present', 'Present', 'Present', 'Present']	DMSO@KKU-055-BTC cell line
36357940	YTHDC1	S308			Class 1	H	Profiling	Signaling	TMT	IMAC	Q-Exactive-orbitrap	['Present', 'Present', 'Present', 'Present']	DMSO@KKU-055-BTC cell line
36357940	YTHDC1	S118			Class 1	H	Profiling	Signaling	TMT	IMAC	Q-Exactive-orbitrap	['Present', 'Present', 'Present', 'Present']	DMSO@KKU-055-BTC cell line
36357940	YTHDC1	S120			Class 1	H	Profiling	Signaling	TMT	IMAC	Q-Exactive-orbitrap	['Present', 'Present', 'Present', 'Present']	DMSO@KKU-055-BTC cell line
36357940	YTHDC1	S424			Class 1	H	Profiling	Signaling	TMT	IMAC	Q-Exactive-orbitrap	['Present', 'Present', 'Present', 'Present']	DMSO@KKU-055-BTC cell line
36357940	YTHDC1	S120			Class 1	H	Profiling	Signaling	TMT	IMAC	Q-Exactive-orbitrap	['Present', 'Present', 'Present', 'Present']	DMSO@KKU-055-BTC cell line
36357940	YTHDC1	S577			Class 1	H	Profiling	Signaling	TMT	IMAC	Q-Exactive-orbitrap	['Present', 'Present', 'Present', 'Present']	DMSO@KKU-055-BTC cell line
36357940	YTHDC1	T148			Class 1	H	Profiling	Signaling	TMT	IMAC	Q-Exactive-orbitrap	['Present', 'Present', 'Present', 'Present']	DMSO@KKU-055-BTC cell line
36357940	YTHDC1	S118			Class 1	H	Profiling	Signaling	TMT	IMAC	Q-Exactive-orbitrap	['Present', 'Present', 'Present', 'Present']	DMSO@KKU-055-BTC cell line
36357940	YTHDC1	S308			Class 1	H	Profiling	Signaling	TMT	IMAC	Q-Exactive-orbitrap	['Present', 'Present', 'Present', 'Present']	DMSO@KKU-055-BTC cell line
36357940	YTHDC1	S545			Class 1	H	Profiling	Signaling	TMT	IMAC	Q-Exactive-orbitrap	['Present', 'Present', 'Present', 'Present']	DMSO@KKU-055-BTC cell line
36357940	YTHDC1	S146			Class 1	H	Profiling	Signaling	TMT	IMAC	Q-Exactive-orbitrap	['Present', 'Present', 'Present', 'Present']	DMSO@KKU-055-BTC cell line
36357940	YTHDC1	S308			Class 1	H	Profiling	Signaling	TMT	IMAC	Q-Exactive-orbitrap	['Present', 'Present', 'Present', 'Present']	DMSO@KKU-100-BTC cell line
36357940	YTHDC1	S424			Class 1	H	Profiling	Signaling	TMT	IMAC	Q-Exactive-orbitrap	['Present', 'Present', 'Present', 'Present']	DMSO@KKU-100-BTC cell line
36357940	YTHDC1	S146			Class 1	H	Profiling	Signaling	TMT	IMAC	Q-Exactive-orbitrap	['Present', 'Present', 'Present', 'Present']	DMSO@KKU-100-BTC cell line
36357940	YTHDC1	S146			Class 1	H	Profiling	Signaling	TMT	IMAC	Q-Exactive-orbitrap	['Present', 'Present', 'Present', 'Present']	DMSO@KKU-100-BTC cell line
36357940	YTHDC1	S152			Class 1	H	Profiling	Signaling	TMT	IMAC	Q-Exactive-orbitrap	['Present', 'Present', 'Present', 'Present']	DMSO@KKU-100-BTC cell line
36357940	YTHDC1	S545			Class 1	H	Profiling	Signaling	TMT	IMAC	Q-Exactive-orbitrap	['Present', 'Present', 'Present', 'Present']	DMSO@KKU-100-BTC cell line
36357940	YTHDC1	S308			Class 1	H	Profiling	Signaling	TMT	IMAC	Q-Exactive-orbitrap	['Present', 'Present', 'Present', 'Present']	DMSO@KKU-100-BTC cell line
36357940	YTHDC1	S424			Class 1	H	Profiling	Signaling	TMT	IMAC	Q-Exactive-orbitrap	['Present', 'Present', 'Present', 'Present']	DMSO@KKU-100-BTC cell line
36357940	YTHDC1	S545			Class 1	H	Profiling	Signaling	TMT	IMAC	Q-Exactive-orbitrap	['Present', 'Present', 'Present', 'Present']	DMSO@KKU-213-BTC cell line
36357940	YTHDC1	S120			Class 1	H	Profiling	Signaling	TMT	IMAC	Q-Exactive-orbitrap	['Present', 'Present', 'Present', 'Present']	DMSO@KKU-213-BTC cell line
36357940	YTHDC1	S152			Class 1	H	Profiling	Signaling	TMT	IMAC	Q-Exactive-orbitrap	['Present', 'Present', 'Present', 'Present']	DMSO@KKU-213-BTC cell line
36357940	YTHDC1	S424			Class 1	H	Profiling	Signaling	TMT	IMAC	Q-Exactive-orbitrap	['Present', 'Present', 'Present', 'Present']	DMSO@KKU-213-BTC cell line
36357940	YTHDC1	S308			Class 1	H	Profiling	Signaling	TMT	IMAC	Q-Exactive-orbitrap	['Present', 'Present', 'Present', 'Present']	DMSO@KKU-213-BTC cell line
36357940	YTHDC1	S118			Class 1	H	Profiling	Signaling	TMT	IMAC	Q-Exactive-orbitrap	['Present', 'Present', 'Present', 'Present']	DMSO@KKU-213-BTC cell line
36357940	YTHDC1	S424			Class 1	H	Profiling	Signaling	TMT	IMAC	Q-Exactive-orbitrap	['Present', 'Present', 'Present', 'Present']	DMSO@KKU-213-BTC cell line
36357940	YTHDC1	S308			Class 1	H	Profiling	Signaling	TMT	IMAC	Q-Exactive-orbitrap	['Present', 'Present', 'Present', 'Present']	DMSO@KKU-213-BTC cell line
36357940	YTHDC1	T148			Class 1	H	Profiling	Signaling	TMT	IMAC	Q-Exactive-orbitrap	['Present', 'Present', 'Present', 'Present']	DMSO@KKU-213-BTC cell line
36357940	YTHDC1	S118			Class 1	H	Profiling	Signaling	TMT	IMAC	Q-Exactive-orbitrap	['Present', 'Present', 'Present', 'Present']	DMSO@KKU-213-BTC cell line
36357940	YTHDC1	T148			Class 1	H	Profiling	Signaling	TMT	IMAC	Q-Exactive-orbitrap	['Present', 'Present', 'Present', 'Present']	DMSO@KKU-213-BTC cell line
36483536	YTHDC1	S424		LSSESHHGGS(ph)PIHWVLPAGMSAK	Class 1	H	Profiling	ACKR2 signaling	SILAC	TiO2	LTQ Orbitrap Velos	['Present']	ACKR2 induced long-term activity
36619864	YTHDC1	S318			Class 1	H	Profiling	Embryo implantation	TMT	TiO2	Q-Exactive HF-X hybrid quadrupole-Orbitrap	[11.933985710144, 12.249794960022, 12.4964542388916, 12.0918979644775]	Untreated@Trophectoderm cells
36619864	YTHDC1	S317			Class 1	H	Profiling	Embryo implantation	TMT	TiO2	Q-Exactive HF-X hybrid quadrupole-Orbitrap	[11.933985710144, 12.249794960022, 12.4964542388916, 12.0918979644775]	Untreated@Trophectoderm cells
36619864	YTHDC1	S318			Class 1	H	Profiling	Embryo implantation	TMT	TiO2	Q-Exactive HF-X hybrid quadrupole-Orbitrap	[13.2406873703003, 12.9103050231934, 12.8764019012451, 12.4687509536743]	Endometrial EP-sEVs@Trophectoderm cells
36619864	YTHDC1	S317			Class 1	H	Profiling	Embryo implantation	TMT	TiO2	Q-Exactive HF-X hybrid quadrupole-Orbitrap	[13.2406873703003, 12.9103050231934, 12.8764019012451, 12.4687509536743]	Endometrial EP-sEVs@Trophectoderm cells
23909892	YTHDC1	S308	KRARGISPIVFDR	GIS(ph)PIVFDR	Class 1	H	Profiling	Breast cancer	SILAC	TiO2	hybrid LTQ-Orbitrap Velos	['Present', 'Present', 'Present', 'Present', 'Present', 'Present']	TIMP-1 transfected@MCF-7S1 cell line
23909892	YTHDC1	S317	VFDRSGSSASESY	GIS(ph)PIVFDRS(ph)GS(ph)S(ph)ASESYADQTSK	Class 1	H	Profiling	Breast cancer	SILAC	TiO2	hybrid LTQ-Orbitrap Velos	['Present', 'Present', 'Present', 'Present', 'Present', 'Present']	TIMP-1 transfected@MCF-7S1 cell line
23909892	YTHDC1	S315	PIVFDRSGSSASE	GIS(ph)PIVFDRS(ph)GS(ph)S(ph)ASESYADQTSK	Class 1	H	Profiling	Breast cancer	SILAC	TiO2	hybrid LTQ-Orbitrap Velos	['Present', 'Present', 'Present', 'Present', 'Present', 'Present']	TIMP-1 transfected@MCF-7S1 cell line
23909892	YTHDC1	S318	FDRSGSSASESYA	GIS(ph)PIVFDRS(ph)GS(ph)S(ph)ASESYADQTSK	Class 1	H	Profiling	Breast cancer	SILAC	TiO2	hybrid LTQ-Orbitrap Velos	['Present', 'Present', 'Present', 'Present', 'Present', 'Present']	TIMP-1 transfected@MCF-7S1 cell line
23909892	YTHDC1	S424	ESHHGGSPIHWVL	LSSESHHGGS(ph)PIHWVLPAGMSAK	Class 1	H	Profiling	Breast cancer	SILAC	TiO2	hybrid LTQ-Orbitrap Velos	['Present', 'Present', 'Present', 'Present', 'Pres	TIMP-1 transfected@MCF-7S1 cell line
23909892	YTHDC1	S308	KRARGISPIVFDR	GIS(ph)PIVFDR	Class 1	H	Profiling	Breast cancer	SILAC	TiO2	hybrid LTQ-Orbitrap Velos	['Present', 'Present', 'Present', 'Present', 'Pres	TIMP-1 transfected@MCF-7S1 cell line
23909892	YTHDC1	S315	PIVFDRSGSSASE	GIS(ph)PIVFDRS(ph)GS(ph)S(ph)ASESYAGSEK	Class 1	H	Profiling	Breast cancer	SILAC	TiO2	hybrid LTQ-Orbitrap Velos	['Present', 'Present', 'Present', 'Present', 'Pres	TIMP-1 transfected@MCF-7S1 cell line
23909892	YTHDC1	S317	VFDRSGSSASESY	GIS(ph)PIVFDRS(ph)GS(ph)S(ph)ASESYAGSEK	Class 1	H	Profiling	Breast cancer	SILAC	TiO2	hybrid LTQ-Orbitrap Velos	['Present', 'Present', 'Present', 'Present', 'Pres	TIMP-1 transfected@MCF-7S1 cell line
23909892	YTHDC1	S146	PERRAKSPTPDGS	AKS(ph)PT(ph)PDGSER	Class 1	H	Profiling	Breast cancer	SILAC	TiO2	hybrid LTQ-Orbitrap Velos	['Present', 'Present', 'Present', 'Present', 'Pres	TIMP-1 transfected@MCF-7S1 cell line
23909892	YTHDC1	T148	RRAKSPTPDGSER	AKS(ph)PT(ph)PDGSER	Class 1	H	Profiling	Breast cancer	SILAC	TiO2	hybrid LTQ-Orbitrap Velos	['Present', 'Present', 'Present', 'Present', 'Pres	TIMP-1 transfected@MCF-7S1 cell line
23909892	YTHDC1	S318	FDRSGSSASESYA	GIS(ph)PIVFDRS(ph)GS(ph)S(ph)ASESYAGSEK	Class 1	H	Profiling	Breast cancer	SILAC	TiO2	hybrid LTQ-Orbitrap Velos	['Present', 'Present', 'Present', 'Present', 'Pres	TIMP-1 transfected@MCF-7S1 cell line
25850435	YTHDC1	S406	FQGFARLSSESHHGGSPIHWVLPAGMSAKML	LSSESHHGGS(ph)PIHWVLPAGMSAK	Class 1	H	Profiling	Melanoma	SILAC	TiO2	LTQ Orbitrap Velos	[539170000]	Selumetinib(30nM)@WM239A cells
25850435	YTHDC1	S152	KRDPERRAKSPTPDGSERIGLEVDRRASRSS	AKS(ph)PTPDGS(ph)ER	Class 1	H	Profiling	Melanoma	SILAC	TiO2	LTQ Orbitrap Velos	[3991100]	Selumetinib(30nM)@WM239A cells
25850435	YTHDC1	S406	FQGFARLSSESHHGGSPIHWVLPAGMSAKML	LSSESHHGGS(ph)PIHWVLPAGMSAK	Class 1	H	Profiling	Melanoma	SILAC	TiO2	LTQ Orbitrap Velos	[539170000]	Vemurafenib(30nM)@WM239A cells
25850435	YTHDC1	S152	KRDPERRAKSPTPDGSERIGLEVDRRASRSS	AKS(ph)PTPDGS(ph)ER	Class 1	H	Profiling	Melanoma	SILAC	TiO2	LTQ Orbitrap Velos	[3991100]	Vemurafenib(30nM)@WM239A cells
26434776	YTHDC1	S315	ERKRARGISPIVFDRSGSSASESYADQTSKL	GIS(ph)PIVFDRS(ph)GSS(ph)ASES(ph)YADQTSK	Class 1	H	profiling	Bone cancer	SILAC	IMAC+pY-1000	LTQ-Orbitrap Elite	[821070.0]	DMSO-CID1@H929 cells
26434776	YTHDC1	S315	ERKRARGISPIVFDRSGSSASESYADQTSKL	GIS(ph)PIVFDRS(ph)GSS(ph)ASES(ph)YADQTSK	Class 1	H	profiling	Bone cancer	SILAC	IMAC+pY-1000	LTQ-Orbitrap Elite	[821070.0]	DMSO-CID1@H929 cells
26434776	YTHDC1	S315	ERKRARGISPIVFDRSGSSASESYADQTSKL	GIS(ph)PIVFDRS(ph)GSS(ph)ASES(ph)YADQTSK	Class 1	H	profiling	Bone cancer	SILAC	IMAC+pY-1000	LTQ-Orbitrap Elite	[922570.0]	Imatinib-CID1@H929 cells
26434776	YTHDC1	S315	ERKRARGISPIVFDRSGSSASESYADQTSKL	GIS(ph)PIVFDRS(ph)GSS(ph)ASES(ph)YADQTSK	Class 1	H	profiling	Bone cancer	SILAC	IMAC+pY-1000	LTQ-Orbitrap Elite	[922570.0]	Imatinib-CID1@H929 cells
26434776	YTHDC1	S315	ERKRARGISPIVFDRSGSSASESYADQTSKL	GIS(ph)PIVFDRS(ph)GSS(ph)ASES(ph)YADQTSK	Class 1	H	profiling	Bone cancer	SILAC	IMAC+pY-1000	LTQ-Orbitrap Elite	[922570.0]	Imatinib@H929 cells
26434776	YTHDC1	S315	ERKRARGISPIVFDRSGSSASESYADQTSKL	GIS(ph)PIVFDRS(ph)GSS(ph)ASES(ph)YADQTSK	Class 1	H	profiling	Bone cancer	SILAC	IMAC+pY-1000	LTQ-Orbitrap Elite	[922570.0]	Imatinib@H929 cells
26434776	YTHDC1	S315	ERKRARGISPIVFDRSGSSASESYADQTSKL	GIS(ph)PIVFDRS(ph)GSS(ph)ASES(ph)YADQTSK	Class 1	H	profiling	Bone cancer	SILAC	IMAC+pY-1000	LTQ-Orbitrap Elite	[1417400.0]	Bortezomib-CID1@H929 cells
26434776	YTHDC1	S315	ERKRARGISPIVFDRSGSSASESYADQTSKL	GIS(ph)PIVFDRS(ph)GSS(ph)ASES(ph)YADQTSK	Class 1	H	profiling	Bone cancer	SILAC	IMAC+pY-1000	LTQ-Orbitrap Elite	[1417400.0]	Bortezomib-CID1@H929 cells
26434776	YTHDC1	S315	ERKRARGISPIVFDRSGSSASESYADQTSKL	GIS(ph)PIVFDRS(ph)GSS(ph)ASES(ph)YADQTSK	Class 1	H	profiling	Bone cancer	SILAC	IMAC+pY-1000	LTQ-Orbitrap Elite	[1417400.0]	Bortezomib@H929 cells
26434776	YTHDC1	S315	ERKRARGISPIVFDRSGSSASESYADQTSKL	GIS(ph)PIVFDRS(ph)GSS(ph)ASES(ph)YADQTSK	Class 1	H	profiling	Bone cancer	SILAC	IMAC+pY-1000	LTQ-Orbitrap Elite	[1417400.0]	Bortezomib@H929 cells
26434776	YTHDC1	S315	ERKRARGISPIVFDRSGSSASESYADQTSKL	GIS(ph)PIVFDRS(ph)GSS(ph)ASES(ph)YADQTSK	Class 1	H	profiling	Bone cancer	SILAC	IMAC+pY-1000	LTQ-Orbitrap Elite	[821070.0]	DMSO@H929 cells
26434776	YTHDC1	S315	ERKRARGISPIVFDRSGSSASESYADQTSKL	GIS(ph)PIVFDRS(ph)GSS(ph)ASES(ph)YADQTSK	Class 1	H	profiling	Bone cancer	SILAC	IMAC+pY-1000	LTQ-Orbitrap Elite	[821070.0]	DMSO@H929 cells
31665227	YTHDC1	S320	RGISPIVFDRSGSSASESYADQTSKLKYVLQ		Class 1	H	Profiling	Cancer	TMT	TiO2	Orbitrap Fusion Tribrid	[16.323, 16.51812, 16.4111]	14H@HEK293 cells
31665227	YTHDC1	S320	RGISPIVFDRSGSSASESYADQTSKLKYVLQ		Class 1	H	Profiling	Cancer	TMT	TiO2	Orbitrap Fusion Tribrid	[16.3864, 16.81878, 16.87111]	DMSO@HEK293 cells
31665227	YTHDC1	S320	RGISPIVFDRSGSSASESYADQTSKLKYVLQ		Class 1	H	Profiling	Cancer	TMT	TiO2	Orbitrap Fusion Tribrid	[16.38951, 16.31692, 16.92347]	MK2206@HEK293
33755436	YTHDC1	S146	DPERRAKSPTPDGSE	DPERRAKs(ph)PTPDGSE	Class 1	H	Profile	Breast cancer	TMT	LTQ Orbitrap Elite	Fe-IMAC	[15.65233, '-', '-', '-']	DMSO@BT-474 cell line R1
33755436	YTHDC1	S146	DPERRAKSPTPDGSE	DPERRAKs(ph)PTPDGSE	Class 1	H	Profile	Breast cancer	TMT	LTQ Orbitrap Elite	Fe-IMAC	[13.72146, '-', '-', '-']	DMSO@BT-474 cell line R3
33755436	YTHDC1	S152	KSPTPDGSERIGLEV	KSPTPDGs(ph)ERIGLEV	Class 1	H	Profile	Breast cancer	TMT	LTQ Orbitrap Elite	Fe-IMAC	[14.25664, '-', '-', '-']	DMSO@BT-474 cell line R3
33755436	YTHDC1	S146	DPERRAKSPTPDGSE	DPERRAKs(ph)PTPDGSE	Class 1	H	Profile	Breast cancer	TMT	LTQ Orbitrap Elite	Fe-IMAC	[14.54566, '-', '-', '-']	AZD5363@BT-474 cell line R1
33755436	YTHDC1	S146	DPERRAKSPTPDGSE	DPERRAKs(ph)PTPDGSE	Class 1	H	Profile	Breast cancer	TMT	LTQ Orbitrap Elite	Fe-IMAC	[13.91694, '-', '-', '-']	AZD5363@BT-474 cell line R3
33755436	YTHDC1	S152	KSPTPDGSERIGLEV	KSPTPDGs(ph)ERIGLEV	Class 1	H	Profile	Breast cancer	TMT	LTQ Orbitrap Elite	Fe-IMAC	[14.45212, '-', '-', '-']	AZD5363@BT-474 cell line R3
33755436	YTHDC1	S146	DPERRAKSPTPDGSE	DPERRAKs(ph)PTPDGSE	Class 1	H	Profile	Breast cancer	TMT	LTQ Orbitrap Elite	Fe-IMAC	[14.43119, '-', '-', '-']	GSK2110183@BT-474 cell line R1
33755436	YTHDC1	S146	DPERRAKSPTPDGSE	DPERRAKs(ph)PTPDGSE	Class 1	H	Profile	Breast cancer	TMT	LTQ Orbitrap Elite	Fe-IMAC	[16.53625, '-', '-', '-']	GSK2110183@BT-474 cell line R3
33755436	YTHDC1	S152	KSPTPDGSERIGLEV	KSPTPDGs(ph)ERIGLEV	Class 1	H	Profile	Breast cancer	TMT	LTQ Orbitrap Elite	Fe-IMAC	[17.07143, '-', '-', '-']	GSK2110183@BT-474 cell line R3
33755436	YTHDC1	S146	DPERRAKSPTPDGSE	DPERRAKs(ph)PTPDGSE	Class 1	H	Profile	Breast cancer	TMT	LTQ Orbitrap Elite	Fe-IMAC	[14.24253, '-', '-', '-']	GSK690693@BT-474 cell line R1
33755436	YTHDC1	S146	DPERRAKSPTPDGSE	DPERRAKs(ph)PTPDGSE	Class 1	H	Profile	Breast cancer	TMT	LTQ Orbitrap Elite	Fe-IMAC	[15.03938, '-', '-', '-']	GSK690693@BT-474 cell line R3
33755436	YTHDC1	S152	KSPTPDGSERIGLEV	KSPTPDGs(ph)ERIGLEV	Class 1	H	Profile	Breast cancer	TMT	LTQ Orbitrap Elite	Fe-IMAC	[15.57456, '-', '-', '-']	GSK690693@BT-474 cell line R3
33755436	YTHDC1	S146	DPERRAKSPTPDGSE	DPERRAKs(ph)PTPDGSE	Class 1	H	Profile	Breast cancer	TMT	LTQ Orbitrap Elite	Fe-IMAC	[14.57238, '-', '-', '-']	Ipatasertib@BT-474 cell line R1
33755436	YTHDC1	S146	DPERRAKSPTPDGSE	DPERRAKs(ph)PTPDGSE	Class 1	H	Profile	Breast cancer	TMT	LTQ Orbitrap Elite	Fe-IMAC	[14.89839, '-', '-', '-']	Ipatasertib@BT-474 cell line R3
33755436	YTHDC1	S152	KSPTPDGSERIGLEV	KSPTPDGs(ph)ERIGLEV	Class 1	H	Profile	Breast cancer	TMT	LTQ Orbitrap Elite	Fe-IMAC	[15.43357, '-', '-', '-']	Ipatasertib@BT-474 cell line R3
33755436	YTHDC1	S146	DPERRAKSPTPDGSE	DPERRAKs(ph)PTPDGSE	Class 1	H	Profile	Breast cancer	TMT	LTQ Orbitrap Elite	Fe-IMAC	[13.56412, '-', '-', '-']	MK-2206@BT-474 cell line R1
33755436	YTHDC1	S146	DPERRAKSPTPDGSE	DPERRAKs(ph)PTPDGSE	Class 1	H	Profile	Breast cancer	TMT	LTQ Orbitrap Elite	Fe-IMAC	[13.2488, '-', '-', '-']	MK-2206@BT-474 cell line R3
33755436	YTHDC1	S152	KSPTPDGSERIGLEV	KSPTPDGs(ph)ERIGLEV	Class 1	H	Profile	Breast cancer	TMT	LTQ Orbitrap Elite	Fe-IMAC	[13.78398, '-', '-', '-']	MK-2206@BT-474 cell line R3
29449344	YTHDC1	S122	KRLDADRKIRLSSSASREPYKNQPEKTCVRK	LSSSAS(ph)REPYK	Class 1	H	Profiling	Benzonase digestion		Fe3+-IMAC	Orbitrap Q- Exactive HF	Present	Optimised cell lysis@HEK cells
29449344	YTHDC1	S424	FQGFARLSSESHHGGSPIHWVLPAGMSAKML	LSSESHHGGS(ph)PIHWVLPAGMSAK	Class 1	H	Profiling	Benzonase digestion		Fe3+-IMAC	Orbitrap Q- Exactive HF	Present	Standard cell lysis@HEK cells
30624053	YTHDC1	S120		LSSS(ph)ASREPYK	Class 1	H	Profiling	Colon carcinoma	Not mentioned	TiO2	Q-Exactive HF	Presesnt	SCX-RPLC-CZE-MS/MS@HCT116 cell
30624053	YTHDC1	S120		LSSS(ph)ASREPYKNQPEK	Class 1	H	Profiling	Colon carcinoma	Not mentioned	TiO2	Q-Exactive HF	Presesnt	SCX-RPLC-CZE-MS/MS@HCT116 cell
30624053	YTHDC1	S308		GIS(ph)PIVFDR	Class 1	H	Profiling	Colon carcinoma	Not mentioned	TiO2	Q-Exactive HF	Presesnt	SCX-RPLC-CZE-MS/MS@HCT116 cell
25002506	YTHDC1	S119		LSS(ph)SAS(ph)REPYK	Class 1	H	Profiling	skin cancer	SILAC	TiO2	Orbitrap	['Present', 'Present', 'Present', 'Present', 'Present']	PD184352+ PMA(30min)@HEK293 cells
25002506	YTHDC1	S122		LSS(ph)SAS(ph)REPYK	Class 1	H	Profiling	skin cancer	SILAC	TiO2	Orbitrap	['Present', 'Present', 'Present', 'Present', 'Present']	PD184352+ PMA(30min)@HEK293 cells
25002506	YTHDC1	S119		LSS(ph)SAS(ph)REPYK	Class 1	H	Profiling	skin cancer	SILAC	TiO2	Orbitrap	['Present', 'Present', 'Present', 'Present', 'Present']	BI-D1870+ PMA(30min)@HEK293 cells
25002506	YTHDC1	S122		LSS(ph)SAS(ph)REPYK	Class 1	H	Profiling	skin cancer	SILAC	TiO2	Orbitrap	['Present', 'Present', 'Present', 'Present', 'Present']	BI-D1870+ PMA(30min)@HEK293 cells
25002506	YTHDC1	S119		LSS(ph)SAS(ph)REPYK	Class 1	H	Profiling	skin cancer	SILAC	TiO2	Orbitrap	['Present', 'Present', 'Present', 'Present', 'Present']	BI-D1870(2h)@A375 cells
25002506	YTHDC1	S122		LSS(ph)SAS(ph)REPYK	Class 1	H	Profiling	skin cancer	SILAC	TiO2	Orbitrap	['Present', 'Present', 'Present', 'Present', 'Present']	BI-D1870(2h)@A375 cells
25002506	YTHDC1	S119		LSS(ph)SAS(ph)REPYK	Class 1	H	Profiling	skin cancer	SILAC	TiO2	Orbitrap	['Present', 'Present', 'Present', 'Present', 'Present']	Control RNAi@A375 cells
25002506	YTHDC1	S122		LSS(ph)SAS(ph)REPYK	Class 1	H	Profiling	skin cancer	SILAC	TiO2	Orbitrap	['Present', 'Present', 'Present', 'Present', 'Present']	Control RNAi@A375 cells
25002506	YTHDC1	S119		LSS(ph)SAS(ph)REPYK	Class 1	H	Profiling	skin cancer	SILAC	TiO2	Orbitrap	['Present', 'Present', 'Present', 'Present', 'Present']	Control RNAi + PMA(30min)@HEK293 cells
25002506	YTHDC1	S122		LSS(ph)SAS(ph)REPYK	Class 1	H	Profiling	skin cancer	SILAC	TiO2	Orbitrap	['Present', 'Present', 'Present', 'Present', 'Present']	Control RNAi + PMA(30min)@HEK293 cells
25002506	YTHDC1	S119		LSS(ph)SAS(ph)REPYK	Class 1	H	Profiling	skin cancer	SILAC	TiO2	Orbitrap	['Present', 'Present', 'Present', 'Present', 'Present']	DMSO@A375 cells
25002506	YTHDC1	S122		LSS(ph)SAS(ph)REPYK	Class 1	H	Profiling	skin cancer	SILAC	TiO2	Orbitrap	['Present', 'Present', 'Present', 'Present', 'Present']	DMSO@A375 cells
25002506	YTHDC1	S119		LSS(ph)SAS(ph)REPYK	Class 1	H	Profiling	skin cancer	SILAC	TiO2	Orbitrap	['Present', 'Present', 'Present', 'Present', 'Present']	PD184352(2h)@A375 cells
25002506	YTHDC1	S122		LSS(ph)SAS(ph)REPYK	Class 1	H	Profiling	skin cancer	SILAC	TiO2	Orbitrap	['Present', 'Present', 'Present', 'Present', 'Present']	PD184352(2h)@A375 cells
25002506	YTHDC1	S119		LSS(ph)SAS(ph)REPYK	Class 1	H	Profiling	skin cancer	SILAC	TiO2	Orbitrap	['Present', 'Present', 'Present', 'Present', 'Present']	PMA(30min)@HEK293 cells
25002506	YTHDC1	S122		LSS(ph)SAS(ph)REPYK	Class 1	H	Profiling	skin cancer	SILAC	TiO2	Orbitrap	['Present', 'Present', 'Present', 'Present', 'Present']	PMA(30min)@HEK293 cells
25002506	YTHDC1	S119		LSS(ph)SAS(ph)REPYK	Class 1	H	Profiling	skin cancer	SILAC	TiO2	Orbitrap	['Present', 'Present', 'Present', 'Present', 'Present']	RSK1/2 RNAi@A375 cells
25002506	YTHDC1	S122		LSS(ph)SAS(ph)REPYK	Class 1	H	Profiling	skin cancer	SILAC	TiO2	Orbitrap	['Present', 'Present', 'Present', 'Present', 'Present']	RSK1/2 RNAi@A375 cells
25002506	YTHDC1	S119		LSS(ph)SAS(ph)REPYK	Class 1	H	Profiling	skin cancer	SILAC	TiO2	Orbitrap	['Present', 'Present', 'Present', 'Present', 'Present']	RSK1/2 RNAi + PMA (30min)@HEK293 cells
25002506	YTHDC1	S122		LSS(ph)SAS(ph)REPYK	Class 1	H	Profiling	skin cancer	SILAC	TiO2	Orbitrap	['Present', 'Present', 'Present', 'Present', 'Present']	RSK1/2 RNAi + PMA (30min)@HEK293 cells
25311616	YTHDC1	S146		AKS(ph)PT(ph)PDGSER	Class 1	H	Profiling	Autophagy inhibition	SILAC	IMAC	Linear ion trap-orbitrap hybrid	['Present', 'Present', 'Present', 'Present']	Resveratrol@MCF7 cells
25311616	YTHDC1	T148		AKS(ph)PT(ph)PDGSER	Class 1	H	Profiling	Autophagy inhibition	SILAC	IMAC	Linear ion trap-orbitrap hybrid	['Present', 'Present', 'Present', 'Present']	Resveratrol@MCF7 cells
25311616	YTHDC1	S146		AKS(ph)PT(ph)PDGSER	Class 1	H	Profiling	Autophagy inhibition	SILAC	IMAC	Linear ion trap-orbitrap hybrid	['Present', 'Present', 'Present', 'Present']	Resveratrol@MCF7 cells
25311616	YTHDC1	T148		AKS(ph)PT(ph)PDGSER	Class 1	H	Profiling	Autophagy inhibition	SILAC	IMAC	Linear ion trap-orbitrap hybrid	['Present', 'Present', 'Present', 'Present']	Resveratrol@MCF7 cells
25311616	YTHDC1	S146		AKS(ph)PT(ph)PDGSER	Class 1	H	Profiling	Autophagy inhibition	SILAC	IMAC	Linear ion trap-orbitrap hybrid	['Present', 'Present', 'Present', 'Present']	Resveratrol@MCF7 cells
25311616	YTHDC1	T148		AKS(ph)PT(ph)PDGSER	Class 1	H	Profiling	Autophagy inhibition	SILAC	IMAC	Linear ion trap-orbitrap hybrid	['Present', 'Present', 'Present', 'Present']	Resveratrol@MCF7 cells
25311616	YTHDC1	S146		AKS(ph)PT(ph)PDGSER	Class 1	H	Profiling	Autophagy inhibition	SILAC	IMAC	Linear ion trap-orbitrap hybrid	['Present', 'Present', 'Present', 'Present']	Serum starvation@MCF7 cells
25311616	YTHDC1	T148		AKS(ph)PT(ph)PDGSER	Class 1	H	Profiling	Autophagy inhibition	SILAC	IMAC	Linear ion trap-orbitrap hybrid	['Present', 'Present', 'Present', 'Present']	Serum starvation@MCF7 cells
25311616	YTHDC1	S146		AKS(ph)PT(ph)PDGSER	Class 1	H	Profiling	Autophagy inhibition	SILAC	IMAC	Linear ion trap-orbitrap hybrid	['Present', 'Present', 'Present', 'Present']	Serum starvation@MCF7 cells
25311616	YTHDC1	T148		AKS(ph)PT(ph)PDGSER	Class 1	H	Profiling	Autophagy inhibition	SILAC	IMAC	Linear ion trap-orbitrap hybrid	['Present', 'Present', 'Present', 'Present']	Serum starvation@MCF7 cells
25311616	YTHDC1	S146		AKS(ph)PT(ph)PDGSER	Class 1	H	Profiling	Autophagy inhibition	SILAC	IMAC	Linear ion trap-orbitrap hybrid	['Present', 'Present', 'Present', 'Present']	Serum starvation@MCF7 cells
25311616	YTHDC1	T148		AKS(ph)PT(ph)PDGSER	Class 1	H	Profiling	Autophagy inhibition	SILAC	IMAC	Linear ion trap-orbitrap hybrid	['Present', 'Present', 'Present', 'Present']	Serum starvation@MCF7 cells
27794612	YTHDC1	S317		SGS(ph)S(ph)ASESYAGSEK	Class 1	H	Profiling	Squamous cell carcinoma	TMT	Fe IMAC	Q Exactive	[14.1351, 14.1863, 14.2121]	Gefitinib+FGF2@A431cell line
27794612	YTHDC1	S318		SGS(ph)S(ph)ASESYAGSEK	Class 1	H	Profiling	Squamous cell carcinoma	TMT	Fe IMAC	Q Exactive	[14.1351, 14.1863, 14.2121]	Gefitinib+FGF2@A431cell line
27794612	YTHDC1	S317		SGS(ph)S(ph)ASESYAGSEK	Class 1	H	Profiling	Squamous cell carcinoma	TMT	Fe IMAC	Q Exactive	[14.4508, 14.7864, 14.8909]	Gefitinib@A431cell line
27794612	YTHDC1	S318		SGS(ph)S(ph)ASESYAGSEK	Class 1	H	Profiling	Squamous cell carcinoma	TMT	Fe IMAC	Q Exactive	[14.4508, 14.7864, 14.8909]	Gefitinib@A431cell line
27794612	YTHDC1	S317		SGS(ph)S(ph)ASESYAGSEK	Class 1	H	Profiling	Squamous cell carcinoma	TMT	Fe IMAC	Q Exactive	[14.171, 14.2196, 14.267, 'Na']	DMSO@A431cell line
27794612	YTHDC1	S318		SGS(ph)S(ph)ASESYAGSEK	Class 1	H	Profiling	Squamous cell carcinoma	TMT	Fe IMAC	Q Exactive	[14.171, 14.2196, 14.267, 'Na']	DMSO@A431cell line
28176443	YTHDC1	S146		AKS(ph)PTPDGS(ph)ER	Class 1	H	Profiling	Skin squamous cell carcinoma	TMT	TiO2	Orbitrap fusion Tribrid	['Present']	K8-GFP-WT@A431 cell line
28176443	YTHDC1	S152		AKS(ph)PTPDGS(ph)ER	Class 1	H	Profiling	Skin squamous cell carcinoma	TMT	TiO2	Orbitrap fusion Tribrid	['Present']	K8-GFP-WT@A431 cell line
28176443	YTHDC1	S146		AKS(ph)PT(ph)PDGSER	Class 1	H	Profiling	Skin squamous cell carcinoma	TMT	TiO2	Orbitrap fusion Tribrid	['Present']	K8-GFP-WT@A431 cell line
28176443	YTHDC1	T148		AKS(ph)PT(ph)PDGSER	Class 1	H	Profiling	Skin squamous cell carcinoma	TMT	TiO2	Orbitrap fusion Tribrid	['Present']	K8-GFP-WT@A431 cell line
28176443	YTHDC1	S146		AKS(ph)PTPDGS(ph)ER	Class 1	H	Profiling	Skin squamous cell carcinoma	TMT	TiO2	Orbitrap fusion Tribrid	['Present']	KD8S431A@A431 cell line
28176443	YTHDC1	S152		AKS(ph)PTPDGS(ph)ER	Class 1	H	Profiling	Skin squamous cell carcinoma	TMT	TiO2	Orbitrap fusion Tribrid	['Present']	KD8S431A@A431 cell line
28176443	YTHDC1	S146		AKS(ph)PT(ph)PDGSER	Class 1	H	Profiling	Skin squamous cell carcinoma	TMT	TiO2	Orbitrap fusion Tribrid	['Present']	KD8S431A@A431 cell line
28176443	YTHDC1	T148		AKS(ph)PT(ph)PDGSER	Class 1	H	Profiling	Skin squamous cell carcinoma	TMT	TiO2	Orbitrap fusion Tribrid	['Present']	KD8S431A@A431 cell line
28176443	YTHDC1	S146		AKS(ph)PTPDGS(ph)ER	Class 1	H	Profiling	Skin squamous cell carcinoma	TMT	TiO2	Orbitrap fusion Tribrid	['Present']	KD8S73D@A431 cell line
28176443	YTHDC1	S152		AKS(ph)PTPDGS(ph)ER	Class 1	H	Profiling	Skin squamous cell carcinoma	TMT	TiO2	Orbitrap fusion Tribrid	['Present']	KD8S73D@A431 cell line
28176443	YTHDC1	S146		AKS(ph)PT(ph)PDGSER	Class 1	H	Profiling	Skin squamous cell carcinoma	TMT	TiO2	Orbitrap fusion Tribrid	['Present']	KD8S73D@A431 cell line
28176443	YTHDC1	T148		AKS(ph)PT(ph)PDGSER	Class 1	H	Profiling	Skin squamous cell carcinoma	TMT	TiO2	Orbitrap fusion Tribrid	['Present']	KD8S73D@A431 cell line
28176443	YTHDC1	S146		AKS(ph)PTPDGS(ph)ER	Class 1	H	Profiling	Skin squamous cell carcinoma	TMT	TiO2	Orbitrap fusion Tribrid	['Present']	KD8WT@A431 cell line
28176443	YTHDC1	S152		AKS(ph)PTPDGS(ph)ER	Class 1	H	Profiling	Skin squamous cell carcinoma	TMT	TiO2	Orbitrap fusion Tribrid	['Present']	KD8WT@A431 cell line
28176443	YTHDC1	S146		AKS(ph)PT(ph)PDGSER	Class 1	H	Profiling	Skin squamous cell carcinoma	TMT	TiO2	Orbitrap fusion Tribrid	['Present']	KD8WT@A431 cell line
28176443	YTHDC1	T148		AKS(ph)PT(ph)PDGSER	Class 1	H	Profiling	Skin squamous cell carcinoma	TMT	TiO2	Orbitrap fusion Tribrid	['Present']	KD8WT@A431 cell line
28176443	YTHDC1	S146		AKS(ph)PTPDGS(ph)ER	Class 1	H	Profiling	Skin squamous cell carcinoma	TMT	TiO2	Orbitrap fusion Tribrid	['Present']	shRNA resistant K8-WT@A431 cell line
28176443	YTHDC1	S152		AKS(ph)PTPDGS(ph)ER	Class 1	H	Profiling	Skin squamous cell carcinoma	TMT	TiO2	Orbitrap fusion Tribrid	['Present']	shRNA resistant K8-WT@A431 cell line
28176443	YTHDC1	S146		AKS(ph)PT(ph)PDGSER	Class 1	H	Profiling	Skin squamous cell carcinoma	TMT	TiO2	Orbitrap fusion Tribrid	['Present']	shRNA resistant K8-WT@A431 cell line
28176443	YTHDC1	T148		AKS(ph)PT(ph)PDGSER	Class 1	H	Profiling	Skin squamous cell carcinoma	TMT	TiO2	Orbitrap fusion Tribrid	['Present']	shRNA resistant K8-WT@A431 cell line
28176443	YTHDC1	S146		AKS(ph)PTPDGS(ph)ER	Class 1	H	Profiling	Skin squamous cell carcinoma	TMT	TiO2	Orbitrap fusion Tribrid	['Present']	shRNA resistant K8-WT@A431 cell line
28176443	YTHDC1	S152		AKS(ph)PTPDGS(ph)ER	Class 1	H	Profiling	Skin squamous cell carcinoma	TMT	TiO2	Orbitrap fusion Tribrid	['Present']	shRNA resistant K8-WT@A431 cell line
28176443	YTHDC1	S146		AKS(ph)PT(ph)PDGSER	Class 1	H	Profiling	Skin squamous cell carcinoma	TMT	TiO2	Orbitrap fusion Tribrid	['Present']	shRNA resistant K8-WT@A431 cell line
28176443	YTHDC1	T148		AKS(ph)PT(ph)PDGSER	Class 1	H	Profiling	Skin squamous cell carcinoma	TMT	TiO2	Orbitrap fusion Tribrid	['Present']	shRNA resistant K8-WT@A431 cell line
28176443	YTHDC1	S146		AKS(ph)PTPDGS(ph)ER	Class 1	H	Profiling	Skin squamous cell carcinoma	TMT	TiO2	Orbitrap fusion Tribrid	['Present']	KD8S431A@A431 cell line
28176443	YTHDC1	S152		AKS(ph)PTPDGS(ph)ER	Class 1	H	Profiling	Skin squamous cell carcinoma	TMT	TiO2	Orbitrap fusion Tribrid	['Present']	KD8S431A@A431 cell line
28176443	YTHDC1	S146		AKS(ph)PT(ph)PDGSER	Class 1	H	Profiling	Skin squamous cell carcinoma	TMT	TiO2	Orbitrap fusion Tribrid	['Present']	KD8S431A@A431 cell line
28176443	YTHDC1	T148		AKS(ph)PT(ph)PDGSER	Class 1	H	Profiling	Skin squamous cell carcinoma	TMT	TiO2	Orbitrap fusion Tribrid	['Present']	KD8S431A@A431 cell line
28176443	YTHDC1	S146		AKS(ph)PTPDGS(ph)ER	Class 1	H	Profiling	Skin squamous cell carcinoma	TMT	TiO2	Orbitrap fusion Tribrid	['Present']	KD8S431A@A431 cell line
28176443	YTHDC1	S152		AKS(ph)PTPDGS(ph)ER	Class 1	H	Profiling	Skin squamous cell carcinoma	TMT	TiO2	Orbitrap fusion Tribrid	['Present']	KD8S431A@A431 cell line
28176443	YTHDC1	S146		AKS(ph)PT(ph)PDGSER	Class 1	H	Profiling	Skin squamous cell carcinoma	TMT	TiO2	Orbitrap fusion Tribrid	['Present']	KD8S431A@A431 cell line
28176443	YTHDC1	T148		AKS(ph)PT(ph)PDGSER	Class 1	H	Profiling	Skin squamous cell carcinoma	TMT	TiO2	Orbitrap fusion Tribrid	['Present']	KD8S431A@A431 cell line
28176443	YTHDC1	S146		AKS(ph)PTPDGS(ph)ER	Class 1	H	Profiling	Skin squamous cell carcinoma	TMT	TiO2	Orbitrap fusion Tribrid	['Present']	KD8S431D@A431 cell line
28176443	YTHDC1	S152		AKS(ph)PTPDGS(ph)ER	Class 1	H	Profiling	Skin squamous cell carcinoma	TMT	TiO2	Orbitrap fusion Tribrid	['Present']	KD8S431D@A431 cell line
28176443	YTHDC1	S146		AKS(ph)PT(ph)PDGSER	Class 1	H	Profiling	Skin squamous cell carcinoma	TMT	TiO2	Orbitrap fusion Tribrid	['Present']	KD8S431D@A431 cell line
28176443	YTHDC1	T148		AKS(ph)PT(ph)PDGSER	Class 1	H	Profiling	Skin squamous cell carcinoma	TMT	TiO2	Orbitrap fusion Tribrid	['Present']	KD8S431D@A431 cell line
28176443	YTHDC1	S146		AKS(ph)PTPDGS(ph)ER	Class 1	H	Profiling	Skin squamous cell carcinoma	TMT	TiO2	Orbitrap fusion Tribrid	['Present']	KD8S431D@A431 cell line
28176443	YTHDC1	S152		AKS(ph)PTPDGS(ph)ER	Class 1	H	Profiling	Skin squamous cell carcinoma	TMT	TiO2	Orbitrap fusion Tribrid	['Present']	KD8S431D@A431 cell line
28176443	YTHDC1	S146		AKS(ph)PT(ph)PDGSER	Class 1	H	Profiling	Skin squamous cell carcinoma	TMT	TiO2	Orbitrap fusion Tribrid	['Present']	KD8S431D@A431 cell line
28176443	YTHDC1	T148		AKS(ph)PT(ph)PDGSER	Class 1	H	Profiling	Skin squamous cell carcinoma	TMT	TiO2	Orbitrap fusion Tribrid	['Present']	KD8S431D@A431 cell line
28176443	YTHDC1	S146		AKS(ph)PTPDGS(ph)ER	Class 1	H	Profiling	Skin squamous cell carcinoma	TMT	TiO2	Orbitrap fusion Tribrid	['Present']	KD8S73A@A431 cell line
28176443	YTHDC1	S152		AKS(ph)PTPDGS(ph)ER	Class 1	H	Profiling	Skin squamous cell carcinoma	TMT	TiO2	Orbitrap fusion Tribrid	['Present']	KD8S73A@A431 cell line
28176443	YTHDC1	S146		AKS(ph)PT(ph)PDGSER	Class 1	H	Profiling	Skin squamous cell carcinoma	TMT	TiO2	Orbitrap fusion Tribrid	['Present']	KD8S73A@A431 cell line
28176443	YTHDC1	T148		AKS(ph)PT(ph)PDGSER	Class 1	H	Profiling	Skin squamous cell carcinoma	TMT	TiO2	Orbitrap fusion Tribrid	['Present']	KD8S73A@A431 cell line
28176443	YTHDC1	S146		AKS(ph)PTPDGS(ph)ER	Class 1	H	Profiling	Skin squamous cell carcinoma	TMT	TiO2	Orbitrap fusion Tribrid	['Present']	KD8S73D@A431 cell line
28176443	YTHDC1	S152		AKS(ph)PTPDGS(ph)ER	Class 1	H	Profiling	Skin squamous cell carcinoma	TMT	TiO2	Orbitrap fusion Tribrid	['Present']	KD8S73D@A431 cell line
28176443	YTHDC1	S146		AKS(ph)PT(ph)PDGSER	Class 1	H	Profiling	Skin squamous cell carcinoma	TMT	TiO2	Orbitrap fusion Tribrid	['Present']	KD8S73D@A431 cell line
28176443	YTHDC1	T148		AKS(ph)PT(ph)PDGSER	Class 1	H	Profiling	Skin squamous cell carcinoma	TMT	TiO2	Orbitrap fusion Tribrid	['Present']	KD8S73D@A431 cell line
28176443	YTHDC1	S146		AKS(ph)PTPDGS(ph)ER	Class 1	H	Profiling	Skin squamous cell carcinoma	TMT	TiO2	Orbitrap fusion Tribrid	['Present']	KD8S73D@A431 cell line
28176443	YTHDC1	S152		AKS(ph)PTPDGS(ph)ER	Class 1	H	Profiling	Skin squamous cell carcinoma	TMT	TiO2	Orbitrap fusion Tribrid	['Present']	KD8S73D@A431 cell line
28176443	YTHDC1	S146		AKS(ph)PT(ph)PDGSER	Class 1	H	Profiling	Skin squamous cell carcinoma	TMT	TiO2	Orbitrap fusion Tribrid	['Present']	KD8S73D@A431 cell line
28176443	YTHDC1	T148		AKS(ph)PT(ph)PDGSER	Class 1	H	Profiling	Skin squamous cell carcinoma	TMT	TiO2	Orbitrap fusion Tribrid	['Present']	KD8S73D@A431 cell line
28176443	YTHDC1	S146		AKS(ph)PTPDGS(ph)ER	Class 1	H	Profiling	Skin squamous cell carcinoma	TMT	TiO2	Orbitrap fusion Tribrid	['Present']	KD8S73D phosphosead@A431 cell line
28176443	YTHDC1	S152		AKS(ph)PTPDGS(ph)ER	Class 1	H	Profiling	Skin squamous cell carcinoma	TMT	TiO2	Orbitrap fusion Tribrid	['Present']	KD8S73D phosphosead@A431 cell line
28176443	YTHDC1	S146		AKS(ph)PT(ph)PDGSER	Class 1	H	Profiling	Skin squamous cell carcinoma	TMT	TiO2	Orbitrap fusion Tribrid	['Present']	KD8S73D phosphosead@A431 cell line
28176443	YTHDC1	T148		AKS(ph)PT(ph)PDGSER	Class 1	H	Profiling	Skin squamous cell carcinoma	TMT	TiO2	Orbitrap fusion Tribrid	['Present']	KD8S73D phosphosead@A431 cell line
28176443	YTHDC1	S146		AKS(ph)PTPDGS(ph)ER	Class 1	H	Profiling	Skin squamous cell carcinoma	TMT	TiO2	Orbitrap fusion Tribrid	['Present']	KD8S431A phosphosead@A431 cell line
28176443	YTHDC1	S152		AKS(ph)PTPDGS(ph)ER	Class 1	H	Profiling	Skin squamous cell carcinoma	TMT	TiO2	Orbitrap fusion Tribrid	['Present']	KD8S431A phosphosead@A431 cell line
28176443	YTHDC1	S146		AKS(ph)PT(ph)PDGSER	Class 1	H	Profiling	Skin squamous cell carcinoma	TMT	TiO2	Orbitrap fusion Tribrid	['Present']	KD8S431A phosphosead@A431 cell line
28176443	YTHDC1	T148		AKS(ph)PT(ph)PDGSER	Class 1	H	Profiling	Skin squamous cell carcinoma	TMT	TiO2	Orbitrap fusion Tribrid	['Present']	KD8S431A phosphosead@A431 cell line
28176443	YTHDC1	S146		AKS(ph)PTPDGS(ph)ER	Class 1	H	Profiling	Skin squamous cell carcinoma	TMT	TiO2	Orbitrap fusion Tribrid	['Present']	KD8S431D phosphosead@A431 cell line
28176443	YTHDC1	S152		AKS(ph)PTPDGS(ph)ER	Class 1	H	Profiling	Skin squamous cell carcinoma	TMT	TiO2	Orbitrap fusion Tribrid	['Present']	KD8S431D phosphosead@A431 cell line
28176443	YTHDC1	S146		AKS(ph)PT(ph)PDGSER	Class 1	H	Profiling	Skin squamous cell carcinoma	TMT	TiO2	Orbitrap fusion Tribrid	['Present']	KD8S431D phosphosead@A431 cell line
28176443	YTHDC1	T148		AKS(ph)PT(ph)PDGSER	Class 1	H	Profiling	Skin squamous cell carcinoma	TMT	TiO2	Orbitrap fusion Tribrid	['Present']	KD8S431D phosphosead@A431 cell line
28176443	YTHDC1	S146		AKS(ph)PTPDGS(ph)ER	Class 1	H	Profiling	Skin squamous cell carcinoma	TMT	TiO2	Orbitrap fusion Tribrid	['Present']	KD8S73A phosphosead@A431 cell line
28176443	YTHDC1	S152		AKS(ph)PTPDGS(ph)ER	Class 1	H	Profiling	Skin squamous cell carcinoma	TMT	TiO2	Orbitrap fusion Tribrid	['Present']	KD8S73A phosphosead@A431 cell line
28176443	YTHDC1	S146		AKS(ph)PT(ph)PDGSER	Class 1	H	Profiling	Skin squamous cell carcinoma	TMT	TiO2	Orbitrap fusion Tribrid	['Present']	KD8S73A phosphosead@A431 cell line
28176443	YTHDC1	T148		AKS(ph)PT(ph)PDGSER	Class 1	H	Profiling	Skin squamous cell carcinoma	TMT	TiO2	Orbitrap fusion Tribrid	['Present']	KD8S73A phosphosead@A431 cell line
28600813	YTHDC1	T266	EEGNDYDTR		Class 1	H	Profiling	Triple Negative Breast Cancer	iTRAQ	TiO2	Orbitrap Fusion Tribrid	['present', 'present', 'present', 'present', 'Present', 'Present']	Tumor-initiating cell line A4
28600813	YTHDC1	Y264	EEGNDYDTR		Class 1	H	Profiling	Triple Negative Breast Cancer	iTRAQ	TiO2	Orbitrap Fusion Tribrid	['present', 'present', 'present', 'present', 'Present', 'Present']	Tumor-initiating cell line A4
28600813	YTHDC1	T266	EEGNDYDTR		Class 1	H	Profiling	Triple Negative Breast Cancer	iTRAQ	TiO2	Orbitrap Fusion Tribrid	['present', 'present', 'present', 'present', 'Present', 'Present']	non-Tumorigenic counterpart B7
28600813	YTHDC1	Y264	EEGNDYDTR		Class 1	H	Profiling	Triple Negative Breast Cancer	iTRAQ	TiO2	Orbitrap Fusion Tribrid	['present', 'present', 'present', 'present', 'Present', 'Present']	non-Tumorigenic counterpart B7
32877642	YTHDC1	T148	AKSPTPDGSER		Class 1	H	Profiling	Infection	TMT	Fe-NTA	Orbitrap Fusion Lumos	[223.3, 210.9, 245.3, 205.5, 215.2]	SARS-CoV-2@Caco-2 cell line
32877642	YTHDC1	S146	AKSPTPDGSER		Class 1	H	Profiling	Infection	TMT	Fe-NTA	Orbitrap Fusion Lumos	[223.3, 210.9, 245.3, 205.5, 215.2]	SARS-CoV-2@Caco-2 cell line
32877642	YTHDC1	T148	AKSPTPDGSER		Class 1	H	Profiling	Infection	TMT	Fe-NTA	Orbitrap Fusion Lumos	[326.1, 323.7, 333.2, 340.1, 327.4]	Mock@Caco-2 cell line
32877642	YTHDC1	S146	AKSPTPDGSER		Class 1	H	Profiling	Infection	TMT	Fe-NTA	Orbitrap Fusion Lumos	[326.1, 323.7, 333.2, 340.1, 327.4]	Mock@Caco-2 cell line
33946525	YTHDC1	S152		AKSPTPDGSER	Class 1	H	Profiling	Skin cancer	TMT	TiO2	Orbitrap Fusion Tribrid	[65670.4540515839]	Hypoxia(12h)@SK-Mel-5 cell line
33946525	YTHDC1	S146		AKSPTPDGSER	Class 1	H	Profiling	Skin cancer	TMT	TiO2	Orbitrap Fusion Tribrid	[65670.4540515839]	Hypoxia(12h)@SK-Mel-5 cell line
33946525	YTHDC1	S152		AKSPTPDGSER	Class 1	H	Profiling	Skin cancer	TMT	TiO2	Orbitrap Fusion Tribrid	[68946.0486713403]	Hypoxia(15h)@SK-Mel-5 cell line
33946525	YTHDC1	S146		AKSPTPDGSER	Class 1	H	Profiling	Skin cancer	TMT	TiO2	Orbitrap Fusion Tribrid	[68946.0486713403]	Hypoxia(15h)@SK-Mel-5 cell line
33946525	YTHDC1	S152		AKSPTPDGSER	Class 1	H	Profiling	Skin cancer	TMT	TiO2	Orbitrap Fusion Tribrid	[75642.9553833977]	Hypoxia(18h)@SK-Mel-5 cell line
33946525	YTHDC1	S146		AKSPTPDGSER	Class 1	H	Profiling	Skin cancer	TMT	TiO2	Orbitrap Fusion Tribrid	[75642.9553833977]	Hypoxia(18h)@SK-Mel-5 cell line
33946525	YTHDC1	S152		AKSPTPDGSER	Class 1	H	Profiling	Skin cancer	TMT	TiO2	Orbitrap Fusion Tribrid	[84867.6350489939]	Hypoxia(21h)@SK-Mel-5 cell line
33946525	YTHDC1	S146		AKSPTPDGSER	Class 1	H	Profiling	Skin cancer	TMT	TiO2	Orbitrap Fusion Tribrid	[84867.6350489939]	Hypoxia(21h)@SK-Mel-5 cell line
33946525	YTHDC1	S152		AKSPTPDGSER	Class 1	H	Profiling	Skin cancer	TMT	TiO2	Orbitrap Fusion Tribrid	[77156.9130036506]	Hypoxia(24h)@SK-Mel-5 cell line
33946525	YTHDC1	S146		AKSPTPDGSER	Class 1	H	Profiling	Skin cancer	TMT	TiO2	Orbitrap Fusion Tribrid	[77156.9130036506]	Hypoxia(24h)@SK-Mel-5 cell line
33946525	YTHDC1	S152		AKSPTPDGSER	Class 1	H	Profiling	Skin cancer	TMT	TiO2	Orbitrap Fusion Tribrid	[79713.1769159495]	Hypoxia(3h)@SK-Mel-5 cell line
33946525	YTHDC1	S146		AKSPTPDGSER	Class 1	H	Profiling	Skin cancer	TMT	TiO2	Orbitrap Fusion Tribrid	[79713.1769159495]	Hypoxia(3h)@SK-Mel-5 cell line
33946525	YTHDC1	S152		AKSPTPDGSER	Class 1	H	Profiling	Skin cancer	TMT	TiO2	Orbitrap Fusion Tribrid	[68949.7043274028]	Hypoxia(6h)@SK-Mel-5 cell line
33946525	YTHDC1	S146		AKSPTPDGSER	Class 1	H	Profiling	Skin cancer	TMT	TiO2	Orbitrap Fusion Tribrid	[68949.7043274028]	Hypoxia(6h)@SK-Mel-5 cell line
33946525	YTHDC1	S152		AKSPTPDGSER	Class 1	H	Profiling	Skin cancer	TMT	TiO2	Orbitrap Fusion Tribrid	[62808.5447931156]	Hypoxia(9h)@SK-Mel-5 cell line
33946525	YTHDC1	S146		AKSPTPDGSER	Class 1	H	Profiling	Skin cancer	TMT	TiO2	Orbitrap Fusion Tribrid	[62808.5447931156]	Hypoxia(9h)@SK-Mel-5 cell line
33946525	YTHDC1	S152		AKSPTPDGSER	Class 1	H	Profiling	Skin cancer	TMT	TiO2	Orbitrap Fusion Tribrid	[78439.0267659118]	Hypoxia(0h)@SK-Mel-5 cell line
33946525	YTHDC1	S146		AKSPTPDGSER	Class 1	H	Profiling	Skin cancer	TMT	TiO2	Orbitrap Fusion Tribrid	[78439.0267659118]	Hypoxia(0h)@SK-Mel-5 cell line
34292731	YTHDC1	S118	IRLSSSASREPYK		Class 1	H	Profiling	workflow	TMT	TiO2	LTQ	[-0.113596916, 0.812286377, 0.861983299, 0.81095314, 0.83042717]	Selumetinib@Hela cells
34292731	YTHDC1	S119	IRLSSSASREPYK		Class 1	H	Profiling	workflow	TMT	TiO2	LTQ	[-0.113596916, 0.812286377, 0.861983299, 0.81095314, 0.83042717]	Selumetinib@Hela cells
34292731	YTHDC1	S118	IRLSSSASREPYK		Class 1	H	Profiling	workflow	TMT	TiO2	LTQ	[0.912481308, 0.849935532, 0.855260849, 0.838114738, 0.926390648]	Untreated@Hela cells_34292731
34292731	YTHDC1	S119	IRLSSSASREPYK		Class 1	H	Profiling	workflow	TMT	TiO2	LTQ	[0.912481308, 0.849935532, 0.855260849, 0.838114738, 0.926390648]	Untreated@Hela cells_34292731
20097925	YTHDC1	T148	RRAKSPTPDGSER	AKS(ph)PT(ph)PDGSER	Class 1	H	Profiling	mitotic progression	SILAC	TiO2	LTQ-Orbitrap	['Present', 'Present', 'Present', 'Present']	Telophase@HeLa S cells
20097925	YTHDC1	T148	RRAKSPTPDGSER	AKS(ph)PT(ph)PDGSER	Class 1	H	Profiling	mitotic progression	SILAC	TiO2	LTQ-Orbitrap	['Present', 'Present', 'Present', 'Present']	Metaphase@HeLa S cells
20097925	YTHDC1	T148	RRAKSPTPDGSER	AKS(ph)PT(ph)PDGSER	Class 1	H	Profiling	mitotic progression	SILAC	TiO2	LTQ-Orbitrap	['Present', 'Present', 'Present', 'Present']	Prometaphase@HeLa S cells
20363803	YTHDC1	S322	GSSASESYAGSEK	GIS(ph)PIVFDRS(ph)GS(ph)S(ph)AS(ph)ES(ph)YAGS(ph)EK	Class 1	H	Profiling	Signaling network	SILAC	TIO2	LTQ-Orbitrap	[0.94323]	Ang II(15min)@AT1R-HEK cell line
20363803	YTHDC1	T148	RRAKSPTPDGSER	AKS(ph)PT(ph)PDGSER	Class 1	H	Profiling	Signaling network	SILAC	TIO2	LTQ-Orbitrap	[1.022, 0.93962]	Ang II(15min)@AT1R-HEK cell line
20363803	YTHDC1	S322	GSSASESYAGSEK	GIS(ph)PIVFDRS(ph)GS(ph)S(ph)AS(ph)ES(ph)YAGS(ph)EK	Class 1	H	Profiling	Signaling network	SILAC	TIO2	LTQ-Orbitrap	[1.4037]	Ang II(153min)@AT1R-HEK cell line
20363803	YTHDC1	T148	RRAKSPTPDGSER	AKS(ph)PT(ph)PDGSER	Class 1	H	Profiling	Signaling network	SILAC	TIO2	LTQ-Orbitrap	[1.0461]	Ang II(153min)@AT1R-HEK cell line
20363803	YTHDC1	S322	GSSASESYAGSEK	GIS(ph)PIVFDRS(ph)GS(ph)S(ph)AS(ph)ES(ph)YAGS(ph)EK	Class 1	H	Profiling	Signaling network	SILAC	TIO2	LTQ-Orbitrap	[0.54416]	SII Ang II(15min)@AT1R-HEK cell line
20363803	YTHDC1	T148	RRAKSPTPDGSER	AKS(ph)PT(ph)PDGSER	Class 1	H	Profiling	Signaling network	SILAC	TIO2	LTQ-Orbitrap	[1.2431, 0.84117]	SII Ang II(15min)@AT1R-HEK cell line
20363803	YTHDC1	S322	GSSASESYAGSEK	GIS(ph)PIVFDRS(ph)GS(ph)S(ph)AS(ph)ES(ph)YAGS(ph)EK	Class 1	H	Profiling	Signaling network	SILAC	TIO2	LTQ-Orbitrap	[0.80044]	SII Ang II(3min)@AT1R-HEK cell line
20363803	YTHDC1	T148	RRAKSPTPDGSER	AKS(ph)PT(ph)PDGSER	Class 1	H	Profiling	Signaling network	SILAC	TIO2	LTQ-Orbitrap	[1.1905]	SII Ang II(3min)@AT1R-HEK cell line
20873877	YTHDC1	S315	PIVFDRSGSSASE	GISPIVFDRS(ph)GS(ph)S(ph)ASESYAGSEK	Class 1	H	Profiling	No disease	Label free	TiO2	LTQ-Orbitrap Velos instrument	[2260800.0]	High collision dissociation fragment-HCD1@HeLa S3 cells
20873877	YTHDC1	S424	ESHHGGSPIHWVL	LSSESHHGGS(ph)PIHWVLPAGM(ox)SAK	Class 1	H	Profiling	No Disease	Label free	TiO2	LTQ-Orbitrap Velos instrument	[41746000.0]	High collision dissociation fragment-HCD2@HeLa S3 cells
20873877	YTHDC1	T148	RRAKSPTPDGSER	AKS(ph)PT(ph)PDGSER	Class 1	H	Profiling	No Disease	Label free	TiO2	LTQ-Orbitrap Velos instrument	[2436000.0]	High collision dissociation fragment-HCD2@HeLa S3 cells
22424773	YTHDC1	T148	RRAKSPTPDGSER	AKS(ph)PT(ph)PDGSER	Class 1	H	Profiling	DNA damage response	SILAC	TiO2	LTQ Orbitrap	['Present', 'Present', 'Present', 'Present']	Etoposide(24h)@U2OS cells
22424773	YTHDC1	S275	EASDSGSESVSFT	SEASDS(ph)GS(ph)ESVSFTDGSVR	Class 1	H	Profiling	DNA damage response	SILAC	TiO2	LTQ Orbitrap	['Present', 'Present', 'Present', 'Present']	Etoposide(24h)@U2OS cells
22424773	YTHDC1	S152	SPTPDGSERIGLE	AKSPT(ph)PDGS(ph)ER	Class 1	H	Profiling	DNA damage response	SILAC	TiO2	LTQ Orbitrap	['Present', 'Present', 'Present', 'Present']	IR(1h)@U2OS cells
22424773	YTHDC1	S152	SPTPDGSERIGLE	AKSPT(ph)PDGS(ph)ER	Class 1	H	Profiling	DNA damage response	SILAC	TiO2	LTQ Orbitrap	['Present', 'Present', 'Present', 'Present']	DMSO (IR study)@U2OS cells
22424773	YTHDC1	T148	RRAKSPTPDGSER	AKS(ph)PT(ph)PDGSER	Class 1	H	Profiling	DNA damage response	SILAC	TiO2	LTQ Orbitrap	['Present', 'Present', 'Present', 'Present']	DMSO@U2OS cells_22424773
22424773	YTHDC1	S275	EASDSGSESVSFT	SEASDS(ph)GS(ph)ESVSFTDGSVR	Class 1	H	Profiling	DNA damage response	SILAC	TiO2	LTQ Orbitrap	['Present', 'Present', 'Present', 'Present']	DMSO@U2OS cells_22424773
23836654	YTHDC1	S120	LSSSASREPYK	LSSS(ph)ASREPYK	Class 1	H	Profiling	Lung cancer	SILAC	IMAC	LTQ-Orbitrap	['Present', 'Present', 'Present', 'Present']	sh-TBK1@A549 cell line
23836654	YTHDC1	S120	LSSSASREPYK	LSSS(ph)ASREPYK	Class 1	H	Profiling	Lung cancer	SILAC	IMAC	LTQ-Orbitrap	['Present', 'Present', 'Present', 'Present']	Untreated@A549 cell line
24961811	YTHDC1	S118	ADRKIRLSSSASREP	IRLS(ph)SSASREY(ph)K	Class 1	H	Profiling	Cancer	Label free	Ti4+-IMAC	LTQ-Orbitrap Velos	['Present', 'Present', 'Present', 'Present', 'Present', 'Present']	BRAFV600E+OISb(3d)@HDF cells
24961811	YTHDC1	S118	ADRKIRLSSSASREP	IRLS(ph)SSASREY(ph)K	Class 1	H	Profiling	Cancer	Label free	Ti4+-IMAC	LTQ-Orbitrap Velos	['Present', 'Present', 'Present', 'Present', 'Present', 'Present']	BRAFV600E+OIS(3d)@HDF cells
24961811	YTHDC1	S118	ADRKIRLSSSASREP	IRLS(ph)SSASREY(ph)K	Class 1	H	Profiling	Cancer	Label free	Ti4+-IMAC	LTQ-Orbitrap Velos	['Present', 'Present', 'Present', 'Present', 'Present', 'Present']	Cycling control(3d)@HDF cells
25002506	YTHDC1	S424		LSSESHHGGS(ph)PIHWVLPAGMSAK	Class 1	H	Profiling	skin cancer	SILAC	TiO2	Orbitrap	['Present', 'Present', 'Present', 'Present', 'Present']	PD184352+ PMA(30min)@HEK293 cells
25002506	YTHDC1	S120		LSSS(ph)ASREPYK	Class 1	H	Profiling	skin cancer	SILAC	TiO2	Orbitrap	['Present', 'Present', 'Present', 'Present', 'Present']	PD184352+ PMA(30min)@HEK293 cells
25002506	YTHDC1	S424		LSSESHHGGS(ph)PIHWVLPAGMSAK	Class 1	H	Profiling	skin cancer	SILAC	TiO2	Orbitrap	['Present', 'Present', 'Present', 'Present', 'Present']	BI-D1870+ PMA(30min)@HEK293 cells
25002506	YTHDC1	S120		LSSS(ph)ASREPYK	Class 1	H	Profiling	skin cancer	SILAC	TiO2	Orbitrap	['Present', 'Present', 'Present', 'Present', 'Present']	BI-D1870+ PMA(30min)@HEK293 cells
25002506	YTHDC1	S424		LSSESHHGGS(ph)PIHWVLPAGMSAK	Class 1	H	Profiling	skin cancer	SILAC	TiO2	Orbitrap	['Present', 'Present', 'Present', 'Present', 'Present']	BI-D1870(2h)@A375 cells
25002506	YTHDC1	S120		LSSS(ph)ASREPYK	Class 1	H	Profiling	skin cancer	SILAC	TiO2	Orbitrap	['Present', 'Present', 'Present', 'Present', 'Present']	BI-D1870(2h)@A375 cells
25002506	YTHDC1	S424		LSSESHHGGS(ph)PIHWVLPAGMSAK	Class 1	H	Profiling	skin cancer	SILAC	TiO2	Orbitrap	['Present', 'Present', 'Present', 'Present', 'Present']	Control RNAi@A375 cells
25002506	YTHDC1	S120		LSSS(ph)ASREPYK	Class 1	H	Profiling	skin cancer	SILAC	TiO2	Orbitrap	['Present', 'Present', 'Present', 'Present', 'Present']	Control RNAi@A375 cells
25002506	YTHDC1	S424		LSSESHHGGS(ph)PIHWVLPAGMSAK	Class 1	H	Profiling	skin cancer	SILAC	TiO2	Orbitrap	['Present', 'Present', 'Present', 'Present', 'Present']	Control RNAi + PMA(30min)@HEK293 cells
25002506	YTHDC1	S120		LSSS(ph)ASREPYK	Class 1	H	Profiling	skin cancer	SILAC	TiO2	Orbitrap	['Present', 'Present', 'Present', 'Present', 'Present']	Control RNAi + PMA(30min)@HEK293 cells
25002506	YTHDC1	S424		LSSESHHGGS(ph)PIHWVLPAGMSAK	Class 1	H	Profiling	skin cancer	SILAC	TiO2	Orbitrap	['Present', 'Present', 'Present', 'Present', 'Present']	DMSO@A375 cells
25002506	YTHDC1	S120		LSSS(ph)ASREPYK	Class 1	H	Profiling	skin cancer	SILAC	TiO2	Orbitrap	['Present', 'Present', 'Present', 'Present', 'Present']	DMSO@A375 cells
25002506	YTHDC1	S424		LSSESHHGGS(ph)PIHWVLPAGMSAK	Class 1	H	Profiling	skin cancer	SILAC	TiO2	Orbitrap	['Present', 'Present', 'Present', 'Present', 'Present']	PD184352(2h)@A375 cells
25002506	YTHDC1	S120		LSSS(ph)ASREPYK	Class 1	H	Profiling	skin cancer	SILAC	TiO2	Orbitrap	['Present', 'Present', 'Present', 'Present', 'Present']	PD184352(2h)@A375 cells
25002506	YTHDC1	S424		LSSESHHGGS(ph)PIHWVLPAGMSAK	Class 1	H	Profiling	skin cancer	SILAC	TiO2	Orbitrap	['Present', 'Present', 'Present', 'Present', 'Present']	PMA(30min)@HEK293 cells
25002506	YTHDC1	S120		LSSS(ph)ASREPYK	Class 1	H	Profiling	skin cancer	SILAC	TiO2	Orbitrap	['Present', 'Present', 'Present', 'Present', 'Present']	PMA(30min)@HEK293 cells
25002506	YTHDC1	S424		LSSESHHGGS(ph)PIHWVLPAGMSAK	Class 1	H	Profiling	skin cancer	SILAC	TiO2	Orbitrap	['Present', 'Present', 'Present', 'Present', 'Present']	RSK1/2 RNAi@A375 cells
25002506	YTHDC1	S120		LSSS(ph)ASREPYK	Class 1	H	Profiling	skin cancer	SILAC	TiO2	Orbitrap	['Present', 'Present', 'Present', 'Present', 'Present']	RSK1/2 RNAi@A375 cells
25002506	YTHDC1	S424		LSSESHHGGS(ph)PIHWVLPAGMSAK	Class 1	H	Profiling	skin cancer	SILAC	TiO2	Orbitrap	['Present', 'Present', 'Present', 'Present', 'Present']	RSK1/2 RNAi + PMA (30min)@HEK293 cells
25002506	YTHDC1	S120		LSSS(ph)ASREPYK	Class 1	H	Profiling	skin cancer	SILAC	TiO2	Orbitrap	['Present', 'Present', 'Present', 'Present', 'Present']	RSK1/2 RNAi + PMA (30min)@HEK293 cells
25159151	YTHDC1	S118	SERNKRLDADRKIRLSSSASREPYKNQPEKT		Class 1	H	Profiling	Cancer	label-free	TiO2	Q Exactive mass spectrometer	[941270000, 312344000, 361600000, 1288050000, 'Yes', 'Yes']	EGF(15min)@HeLa cell line
25159151	YTHDC1	S315	ERKRARGISPIVFDRSGSSASESYAGSEKKH		Class 1	H	Profiling	Cancer	label-free	TiO2	Q Exactive mass spectrometer	[277808000, 365609000, 624443000, 589920000, 'Yes', 'Yes']	EGF(15min)@HeLa cell line
25159151	YTHDC1	S122	KRLDADRKIRLSSSASREPYKNQPEKTCVRK		Class 1	H	Profiling	Cancer	label-free	TiO2	Q Exactive mass spectrometer	[129814000, 78526000, 81253000, 174550000, 'Yes', 'Yes']	EGF(15min)@HeLa cell line
25159151	YTHDC1	S318	RARGISPIVFDRSGSSASESYAGSEKKHEKL		Class 1	H	Profiling	Cancer	label-free	TiO2	Q Exactive mass spectrometer	[123238600, 344780300, 347028400, 1060957000, 'Yes', 'Yes']	EGF(15min)@HeLa cell line
25159151	YTHDC1	S326	VFDRSGSSASESYAGSEKKHEKLSSSVRAVR		Class 1	H	Profiling	Cancer	label-free	TiO2	Q Exactive mass spectrometer	[12234600, 4354900, 3298400, 0, 'Yes', 'Yes']	EGF(15min)@HeLa cell line
25159151	YTHDC1	S315	ERKRARGISPIVFDRSGSSASESYAGSEKKH		Class 1	H	Profiling	Cancer	label-free	pY	Q Exactive	[1899000000.0, 0.0, 0.0, 0.0]	EGF(5min)@HeLa cell line
25159151	YTHDC1	S118	SERNKRLDADRKIRLSSSASREPYKNQPEKT		Class 1	H	Profiling	Cancer	label-free	pY	Q Exactive	[53613000000.0, 0.0, 0.0, 0.0]	EGF(5min)@HeLa cell line
25159151	YTHDC1	S122	KRLDADRKIRLSSSASREPYKNQPEKTCVRK		Class 1	H	Profiling	Cancer	label-free	pY	Q Exactive	[2597500000.0, 0.0, 0.0, 0.0]	EGF(5min)@HeLa cell line
25159151	YTHDC1	S318	RARGISPIVFDRSGSSASESYAGSEKKHEKL		Class 1	H	Profiling	Cancer	label-free	pY	Q Exactive	[1922500000.0, 0.0, 0.0, 0.0]	EGF(5min)@HeLa cell line
25159151	YTHDC1	S326	VFDRSGSSASESYAGSEKKHEKLSSSVRAVR		Class 1	H	Profiling	Cancer	label-free	pY	Q Exactive	[288290000.0, 0.0, 0.0, 0.0]	EGF(5min)@HeLa cell line
25159151	YTHDC1	S118	SERNKRLDADRKIRLSSSASREPYKNQPEKT		Class 1	H	Profiling	Cancer	label-free	TiO2	Q Exactive mass spectrometer	[2676980000, 2070070000, 6346520000, 2002600000, 'Yes', 'Yes']	Nocodazole(TiO2)@Hela cell line
25159151	YTHDC1	S315	ERKRARGISPIVFDRSGSSASESYAGSEKKH		Class 1	H	Profiling	Cancer	label-free	TiO2	Q Exactive mass spectrometer	[0, 0, 22732000, 0, 'Yes', 'Yes']	Nocodazole(TiO2)@Hela cell line
25159151	YTHDC1	S122	KRLDADRKIRLSSSASREPYKNQPEKTCVRK		Class 1	H	Profiling	Cancer	label-free	TiO2	Q Exactive mass spectrometer	[0, 0, 0, 0, 'Yes', 'Yes']	Nocodazole(TiO2)@Hela cell line
25159151	YTHDC1	S318	RARGISPIVFDRSGSSASESYAGSEKKHEKL		Class 1	H	Profiling	Cancer	label-free	TiO2	Q Exactive mass spectrometer	[5021900, 0, 7948200, 2712000, 'Yes', 'Yes']	Nocodazole(TiO2)@Hela cell line
25159151	YTHDC1	S326	VFDRSGSSASESYAGSEKKHEKLSSSVRAVR		Class 1	H	Profiling	Cancer	label-free	TiO2	Q Exactive mass spectrometer	[72242900, 6344500, 97437200, 58689000, 'Yes', 'Yes']	Nocodazole(TiO2)@Hela cell line
25159151	YTHDC1	S118	SERNKRLDADRKIRLSSSASREPYKNQPEKT		Class 1	H	Profiling	Cancer	label-free	TiO2	Q Exactive mass spectrometer	[342569000, 901740000, 360966000, 497730000, 1434237000, 555670000]	Untreated@HeLa cell line
25159151	YTHDC1	S315	ERKRARGISPIVFDRSGSSASESYAGSEKKH		Class 1	H	Profiling	Cancer	label-free	TiO2	Q Exactive mass spectrometer	[0, 18541000, 0, 0, 0, 0]	Untreated@HeLa cell line
25159151	YTHDC1	S122	KRLDADRKIRLSSSASREPYKNQPEKTCVRK		Class 1	H	Profiling	Cancer	label-free	TiO2	Q Exactive mass spectrometer	[96866000, 70932000, 0, 81388000, 27126000, 0]	Untreated@HeLa cell line
25159151	YTHDC1	S318	RARGISPIVFDRSGSSASESYAGSEKKHEKL		Class 1	H	Profiling	Cancer	label-free	TiO2	Q Exactive mass spectrometer	[13384000, 0, 5817000, 4743500, 5025160, 1867400]	Untreated@HeLa cell line
25159151	YTHDC1	S326	VFDRSGSSASESYAGSEKKHEKLSSSVRAVR		Class 1	H	Profiling	Cancer	label-free	TiO2	Q Exactive mass spectrometer	[6431600, 10947000, 12283000, 0, 632760, 3399100]	Untreated@HeLa cell line
25311616	YTHDC1	S424		LSSESHHGGS(ph)PIHWVLPAGMSAK	Class 1	H	Profiling	Autophagy inhibition	SILAC	IMAC	Linear ion trap-orbitrap hybrid	['Present', 'Present', 'Present', 'Present']	Resveratrol@MCF7 cells
25311616	YTHDC1	S424		LSSESHHGGS(ph)PIHWVLPAGMSAK	Class 1	H	Profiling	Autophagy inhibition	SILAC	IMAC	Linear ion trap-orbitrap hybrid	['Present', 'Present', 'Present', 'Present']	Serum starvation@MCF7 cells
25599653	YTHDC1	T148		AKSPT(ph)PDGSER	Class 1	H	Profiling	Colorectal cancer	SILAC	TiO2	LTQ-OrbitrapXL	['Present', 'Present', 'Present', 'Present']	KRAS Mutant(G12D, G12V, G13D)@SW48 cell line
25816343	YTHDC1	S152			Class 1	H	Profiling	Infection	SILAC	TiO2	LTQ Orbitrap Velos hybrid	['Present', 'Present', 'Present', 'Present']	Mock treated@16HBE14o- cells
25816343	YTHDC1	S152			Class 1	H	Profiling	Infection	SILAC	TiO2	LTQ Orbitrap Velos hybrid	['Present', 'Present', 'Present', 'Present']	Mock treated@S9 cells
25816343	YTHDC1	S152			Class 1	H	Profiling	Infection	SILAC	TiO2	LTQ Orbitrap Velos hybrid	['Present', 'Present', 'Present', 'Present']	rHla@16HBE14o- cells
25816343	YTHDC1	S152			Class 1	H	Profiling	Infection	SILAC	TiO2	LTQ Orbitrap Velos hybrid	['Present', 'Present', 'Present', 'Present']	rHla@S9 cells
25849741	YTHDC1	S315	ERKRARGISPIVFDRSGSSASESYAGSEKKH		Class 1	H	Profiling	Breast cancer	SILAC	TiO2	Q Exactive	['Present', 'Present', 'Present', 'Present']	IKKb(K44M)+TNF-alpha@MCF7 cells
25849741	YTHDC1	S317	KRARGISPIVFDRSGSSASESYAGSEKKHEK		Class 1	H	Profiling	Breast cancer	SILAC	TiO2	Q Exactive	['Present', 'Present', 'Present', 'Present']	IKKb(K44M)+TNF-alpha@MCF7 cells
25849741	YTHDC1	S326	VFDRSGSSASESYAGSEKKHEKLSSSVRAVR		Class 1	H	Profiling	Breast cancer	SILAC	TiO2	Q Exactive	['Present', 'Present', 'Present', 'Present']	IKKb(K44M)+TNF-alpha@MCF7 cells
25849741	YTHDC1	S315	ERKRARGISPIVFDRSGSSASESYAGSEKKH		Class 1	H	Profiling	Breast cancer	SILAC	TiO2	Q Exactive	['Present', 'Present', 'Present', 'Present']	TNF-alpha@MCF7 cells
25849741	YTHDC1	S317	KRARGISPIVFDRSGSSASESYAGSEKKHEK		Class 1	H	Profiling	Breast cancer	SILAC	TiO2	Q Exactive	['Present', 'Present', 'Present', 'Present']	TNF-alpha@MCF7 cells
25849741	YTHDC1	S326	VFDRSGSSASESYAGSEKKHEKLSSSVRAVR		Class 1	H	Profiling	Breast cancer	SILAC	TiO2	Q Exactive	['Present', 'Present', 'Present', 'Present']	TNF-alpha@MCF7 cells
25849741	YTHDC1	S315	ERKRARGISPIVFDRSGSSASESYAGSEKKH		Class 1	H	Profiling	Breast cancer	SILAC	TiO2	Q Exactive	['Present', 'Present', 'Present', 'Present']	TNF-alpha+SC-514 IKK@MCF7 cells
25849741	YTHDC1	S317	KRARGISPIVFDRSGSSASESYAGSEKKHEK		Class 1	H	Profiling	Breast cancer	SILAC	TiO2	Q Exactive	['Present', 'Present', 'Present', 'Present']	TNF-alpha+SC-514 IKK@MCF7 cells
25849741	YTHDC1	S326	VFDRSGSSASESYAGSEKKHEKLSSSVRAVR		Class 1	H	Profiling	Breast cancer	SILAC	TiO2	Q Exactive	['Present', 'Present', 'Present', 'Present']	TNF-alpha+SC-514 IKK@MCF7 cells
25849741	YTHDC1	S315	ERKRARGISPIVFDRSGSSASESYAGSEKKH		Class 1	H	Profiling	Breast cancer	SILAC	TiO2	Q Exactive	['Present', 'Present', 'Present', 'Present']	TNF-alpha+IKKb@MCF7 cells
25849741	YTHDC1	S317	KRARGISPIVFDRSGSSASESYAGSEKKHEK		Class 1	H	Profiling	Breast cancer	SILAC	TiO2	Q Exactive	['Present', 'Present', 'Present', 'Present']	TNF-alpha+IKKb@MCF7 cells
25849741	YTHDC1	S326	VFDRSGSSASESYAGSEKKHEKLSSSVRAVR		Class 1	H	Profiling	Breast cancer	SILAC	TiO2	Q Exactive	['Present', 'Present', 'Present', 'Present']	TNF-alpha+IKKb@MCF7 cells
27067055	YTHDC1	S122		IRLSSSAS(ph)REPYK	Class 1	H	Profiling	Cytokine stimulation	SILAC	TiO2	Q Exactive HF	['Present', 'Present', 'Present']	IL2@Kit225 T cells
27067055	YTHDC1	S35		DGELNVLDDILTEVPEQDDELYNPES(ph)EQDKNEK	Class 1	H	Profiling	Cytokine stimulation	SILAC	TiO2	Q Exactive HF	['Present', 'Present', 'Present']	IL2@Kit225 T cells
27067055	YTHDC1	S119		IRLS(ph)S(ph)SASREPYK	Class 1	H	Profiling	Cytokine stimulation	SILAC	TiO2	Q Exactive HF	['Present', 'Present', 'Present']	IL2@Kit225 T cells
27067055	YTHDC1	S122		IRLSSSAS(ph)REPYK	Class 1	H	Profiling	Cytokine stimulation	SILAC	TiO2	Q Exactive HF	['Present', 'Present', 'Present']	Untreated@Kit225 T cells
27067055	YTHDC1	S35		DGELNVLDDILTEVPEQDDELYNPES(ph)EQDKNEK	Class 1	H	Profiling	Cytokine stimulation	SILAC	TiO2	Q Exactive HF	['Present', 'Present', 'Present']	Untreated@Kit225 T cells
27067055	YTHDC1	S119		IRLS(ph)S(ph)SASREPYK	Class 1	H	Profiling	Cytokine stimulation	SILAC	TiO2	Q Exactive HF	['Present', 'Present', 'Present']	Untreated@Kit225 T cells
29083192	YTHDC1	T148	TCVRKRDPERRAKSPTPDGSERIGLEVDRRA	AKS(ph)PT(ph)PDGSER	Class 1	H	Profile	Fractionation-study	TMT	TiO2	LTQ Orbitrap Velos	[404610.0, '-', '-', '-']	Unfractionated HeLa cell lysate digest(0.5mg)
29083192	YTHDC1	T148	TCVRKRDPERRAKSPTPDGSERIGLEVDRRA	AKS(ph)PT(ph)PDGSER	Class 1	H	Profile	Fractionation-study	TMT	TiO2	LTQ Orbitrap Velos	[858870.0, '-', '-', '-']	CSCX@HeLa cell line R2
29083192	YTHDC1	S424	FQGFARLSSESHHGGSPIHWVLPAGMSAKML	LSSESHHGGS(ph)PIHWVLPAGMSAK	Class 1	H	Profile	Fractionation-study	TMT	TiO2	LTQ Orbitrap Velos	[98541000.0, '-', '-', '-']	SAX@HeLa cell line R1
29083192	YTHDC1	T148	TCVRKRDPERRAKSPTPDGSERIGLEVDRRA	AKS(ph)PT(ph)PDGSER	Class 1	H	Profile	Fractionation-study	TMT	TiO2	LTQ Orbitrap Velos	[188690.0, '-', '-', '-']	SAX@HeLa cell line R2
29083192	YTHDC1	S119	ERNKRLDADRKIRLSSSASREPYKNQPEKTC	LSS(ph)SASREPYK	Class 1	H	Profile	Fractionation-study	TMT	TiO2	LTQ Orbitrap Velos	[7678700.0, '-', '-', '-']	SCX@HeLa cell line R3
29083192	YTHDC1	T148	TCVRKRDPERRAKSPTPDGSERIGLEVDRRA	AKS(ph)PT(ph)PDGSER	Class 1	H	Profile	Fractionation-study	TMT	TiO2	LTQ Orbitrap Velos	[2966800.0, '-', '-', '-']	SCX@HeLa cell line R3
29523821	YTHDC1	T148	TCVRKRDPERRAKSPTPDGSERIGLEVDRRA	AKS(ph)PT(ph)PDGSERIGLEVDR	Class 1	H	Profiling	Stimuli	SILAC	TiO2	Q Exactive or Q Exactive Plus	['Present', 'Present', 'Present', 'Present']	PF-3644022+IR-UV@U2OS cells
29523821	YTHDC1	T148	TCVRKRDPERRAKSPTPDGSERIGLEVDRRA	AKS(ph)PT(ph)PDGSERIGLEVDR	Class 1	H	Profiling	Stimuli	SILAC	TiO2	Q Exactive or Q Exactive Plus	['Present', 'Present', 'Present', 'Present']	SB203580+IR-UV@U2OS cells
29622655	YTHDC1	S424	FQGFARLSSESHHGGSPIHWVLPAGMSAKML	LSSESHHGGS(ph)PIHWVLPAGMSAK	Class 1	H	Profiling	Multiple myeloma	not mentioned	IMAC	Q-Exactive Plus	[4166100.0]	DMSOcoculture@MM.1S cells
29967110	YTHDC1	S120	RNKRLDADRKIRLSSSASREPYKNQPEKTCV		Class 1	H	Profiling	Lung Cancer	Label free	Fe3+-IMAC	Orbitrap Q-Exactive HF	[-1.259859, -0.6079254, -0.8245296]	Afatinib (30min)@PC9 cell line
29967110	YTHDC1	S120	RNKRLDADRKIRLSSSASREPYKNQPEKTCV		Class 1	H	Profiling	Lung Cancer	Label free	Fe3+-IMAC	Orbitrap Q-Exactive HF	[-1.199654]	Afatinib (5d)@PC9 cell line
30001349	YTHDC1	S118	SERNKRLDADRKIRLSSSASREPYKNQPEKT	IRLS(ph)SSASR	Class 1	H	Profiling	T-Lymphoblast	SILAC	TiO	Exactive	['Present', 'Present', 'Present']	IR@MOLT-4 cell line
30001349	YTHDC1	S308	GSDEKKKERKRARGISPIVFDRSGSSASESY	GIS(ph)PIVFDR	Class 1	H	Profiling	T-Lymphoblast	SILAC	TiO	Exactive	['Present', 'Present', 'Present']	IR@MOLT-4 cell line
30001349	YTHDC1	S118	SERNKRLDADRKIRLSSSASREPYKNQPEKT	IRLS(ph)SSASR	Class 1	H	Profiling	T-Lymphoblast	SILAC	TiO	Exactive	['Present', 'Present', 'Present']	VE-821+IR@MOLT-4 cell line
30001349	YTHDC1	S308	GSDEKKKERKRARGISPIVFDRSGSSASESY	GIS(ph)PIVFDR	Class 1	H	Profiling	T-Lymphoblast	SILAC	TiO	Exactive	['Present', 'Present', 'Present']	VE-821+IR@MOLT-4 cell line
30061712	YTHDC1	S424			Class 1	H	Profiling	Colorectal Cancer	TMT	IMAC	Q Exactive	[1.444846]	2D cultured HCT116 spheroids-R1
30061712	YTHDC1	S119			Class 1	H	Profiling	Colorectal Cancer	TMT	IMAC	Q Exactive	[1.802356]	2D cultured HCT116 spheroids-R3
30061712	YTHDC1	S424			Class 1	H	Profiling	Colorectal Cancer	TMT	IMAC	Q Exactive	[3.484087]	2D cultured(Acetone)HCT116 spheroids-R2
30061712	YTHDC1	S120			Class 1	H	Profiling	Colorectal Cancer	TMT	IMAC	Q Exactive	[0.6744251]	3D cultured(CR)HCT116 spheroids-R1
30061712	YTHDC1	S120			Class 1	H	Profiling	Colorectal Cancer	TMT	IMAC	Q Exactive	[1.0098]	3D cultured(CR)HCT116 spheroids-R3
30061712	YTHDC1	S424			Class 1	H	Profiling	Colorectal Cancer	TMT	IMAC	Q Exactive	[2.806175]	3D cultured(CR)HCT116 spheroids-R3
30061712	YTHDC1	S120			Class 1	H	Profiling	Colorectal Cancer	TMT	IMAC	Q Exactive	[0.213707]	3D cultured(Dispase)HCT116 spheroids-R2
30061712	YTHDC1	S424			Class 1	H	Profiling	Colorectal Cancer	TMT	IMAC	Q Exactive	[2.993604]	3D cultured(Dispase)HCT116 spheroids-R2
30061712	YTHDC1	S119			Class 1	H	Profiling	Colorectal Cancer	TMT	IMAC	Q Exactive	[-0.0716629]	3D cultured(Dispase)HCT116 spheroids-R3
30061712	YTHDC1	S424			Class 1	H	Profiling	Colorectal Cancer	TMT	IMAC	Q Exactive	[2.553667]	3D cultured(Dispase)HCT116 spheroids-R3
30459283	YTHDC1	S119	RKIRLSSSASREP		Class 1	H	Profiling	Neuroblastoma cancer	SILAC	TiO2	Q Exactive HF-X	['Present', 'Present']	DMSO@NB1 cell line
30459283	YTHDC1	S120	KIRLSSSASREPY		Class 1	H	Profiling	Neuroblastoma cancer	SILAC	TiO2	Q Exactive HF-X	['Present', 'Present']	DMSO@NB1 cell line
30459283	YTHDC1	S119	RKIRLSSSASREP		Class 1	H	Profiling	Neuroblastoma cancer	SILAC	TiO2	Q Exactive HF-X	['Present', 'Present']	LDK378@NB1 cell line
30459283	YTHDC1	S120	KIRLSSSASREPY		Class 1	H	Profiling	Neuroblastoma cancer	SILAC	TiO2	Q Exactive HF-X	['Present', 'Present']	LDK378@NB1 cell line
30459283	YTHDC1	S119	RKIRLSSSASREP		Class 1	H	Profiling	Neuroblastoma cancer	SILAC	TiO2	Q Exactive HF-X	['Present', 'Present']	TAE684@NB1 cell line
30459283	YTHDC1	S120	KIRLSSSASREPY		Class 1	H	Profiling	Neuroblastoma cancer	SILAC	TiO2	Q Exactive HF-X	['Present', 'Present']	TAE684@NB1 cell line
30459283	YTHDC1	S119	RKIRLSSSASREP		Class 1	H	Profiling	Neuroblastoma cancer	SILAC	TiO2	Q Exactive HF-X	['Present', 'Present']	Crizotinib@NB1 cell line
30459283	YTHDC1	S120	KIRLSSSASREPY		Class 1	H	Profiling	Neuroblastoma cancer	SILAC	TiO2	Q Exactive HF-X	['Present', 'Present']	Crizotinib@NB1 cell line
30550624	YTHDC1	S424	FQGFARLSSESHHGGSPIHWVLPAGMSAKML	-	Class 1	H	Profiling	Colorectal-cancer	SILAC	Ni+Fe+TiO2	LTQ Orbitrap XL	[293450000, '-', '-', '-']	Untreated control@HCT 116
30550624	YTHDC1	S424	FQGFARLSSESHHGGSPIHWVLPAGMSAKML	-	Class 1	H	Profiling	Colorectal-cancer	SILAC	Ni+Fe+TiO2	LTQ Orbitrap XL	[272130000, '-', '-', '-']	Gal-4(1h)@HCT 116
31665227	YTHDC1	S315	ERKRARGISPIVFDRSGSSASESYAGSEKKH		Class 1	H	Profiling	Cancer	TMT	TiO2	Orbitrap Fusion Tribrid	[17.86695, 17.94123, 17.88876]	14H@HEK293 cells
31665227	YTHDC1	S317	KRARGISPIVFDRSGSSASESYAGSEKKHEK		Class 1	H	Profiling	Cancer	TMT	TiO2	Orbitrap Fusion Tribrid	[18.3575, 18.42025, 18.38894]	14H@HEK293 cells
31665227	YTHDC1	S315	ERKRARGISPIVFDRSGSSASESYAGSEKKH		Class 1	H	Profiling	Cancer	TMT	TiO2	Orbitrap Fusion Tribrid	[17.98676, 18.33917, 18.39649]	DMSO@HEK293 cells
31665227	YTHDC1	S317	KRARGISPIVFDRSGSSASESYAGSEKKHEK		Class 1	H	Profiling	Cancer	TMT	TiO2	Orbitrap Fusion Tribrid	[18.48899, 18.76263, 18.81469]	DMSO@HEK293 cells
31665227	YTHDC1	S315	ERKRARGISPIVFDRSGSSASESYAGSEKKH		Class 1	H	Profiling	Cancer	TMT	TiO2	Orbitrap Fusion Tribrid	[17.89036, 17.91998, 18.23603]	MK2206@HEK293
31665227	YTHDC1	S317	KRARGISPIVFDRSGSSASESYAGSEKKHEK		Class 1	H	Profiling	Cancer	TMT	TiO2	Orbitrap Fusion Tribrid	[18.3611, 18.39578, 18.71519]	MK2206@HEK293
31697643	YTHDC1	S326			Class 1	H	Profiling	Esophageal Cancer	not mentioned	not mentioned	Orbitrap Fusion	[0.932, 0.991, 0.65]	DMSO@KYSE150 cells_31697643
31697643	YTHDC1	S326			Class 1	H	Profiling	Esophageal Cancer	not mentioned	not mentioned	Orbitrap Fusion	[0.85, 1.577]	DMSO@KYSE150 cells_31697643
31772060	YTHDC1	S424	FQGFARLSSESHHGGSPIHWVLPAGMSAKML	SESHHGGS(ph)PIHWVLP	Class 1	H	Profiling	Breast-cancer	Label-free	Fe(III)-IMAC	Q Exactive HF	[3.399848938, -2.063369751, 2.025320053, '-']	DMSO-Cal51@Hs578T cell line
31772060	YTHDC1	S424	FQGFARLSSESHHGGSPIHWVLPAGMSAKML	SESHHGGS(ph)PIHWVLP	Class 1	H	Profiling	Breast-cancer	Label-free	Fe(III)-IMAC	Q Exactive HF	[3.474884033, -3.029609203, 2.652053833, '-']	Gefitinib+GSK269962A@Cal51+Hs578T cell line
31772060	YTHDC1	S424	FQGFARLSSESHHGGSPIHWVLPAGMSAKML	SESHHGGS(ph)PIHWVLP	Class 1	H	Profiling	Breast-cancer	Label-free	Fe(III)-IMAC	Q Exactive HF	[3.467691422, 3.360442162, 2.901763916, '-']	Gefitinib@Cal51+Hs578T cell line
31772060	YTHDC1	S424	FQGFARLSSESHHGGSPIHWVLPAGMSAKML	SESHHGGS(ph)PIHWVLP	Class 1	H	Profiling	Breast-cancer	Label-free	Fe(III)-IMAC	Q Exactive HF	[3.241709709, 2.176721573, 3.277391434, '-']	GSK269962A@Cal51 +Hs578T cell line
32032466	YTHDC1	S424	FQGFARLSSESHHGGSPIHWVLPAGMSAKML	LSSESHHGGS(ph)PIHWVLPAGMSAK	Class 1	H	Profiling	Infection	SILAC	TiO2	Q-Exactive Plus Hybrid	[0.12056084330408565]	Ad2(12h)@IMR-90 cell line
32032466	YTHDC1	S424	FQGFARLSSESHHGGSPIHWVLPAGMSAKML	LSSESHHGGS(ph)PIHWVLPAGMSAK	Class 1	H	Profiling	Infection	SILAC	TiO2	Q-Exactive Plus Hybrid	[-0.3398928335294216]	Ad2(2h)@IMR-90 cell line
32032466	YTHDC1	S424	FQGFARLSSESHHGGSPIHWVLPAGMSAKML	LSSESHHGGS(ph)PIHWVLPAGMSAK	Class 1	H	Profiling	Infection	SILAC	TiO2	Q-Exactive Plus Hybrid	[0.6307782127428617]	Ad2(36h)@IMR-90 cell line
32071079	YTHDC1	S424	LSSESHHGGSPIHWVLPAGMSAK		Class 1	H	Profiling	Cervical cancer	Label-free	TiO2	Q Exactive quadrupole-orbitrap	['Present', '-', '-', '-']	DMSO@HeLa cell line
32071079	YTHDC1	S308	GISPIVFDR		Class 1	H	Profiling	Cervical cancer	Label-free	TiO2	Q Exactive quadrupole-orbitrap	['Present', '-', '-', '-']	DMSO@HeLa cell line
32071079	YTHDC1	S424	LSSESHHGGSPIHWVLPAGMSAK		Class 1	H	Profiling	Cervical cancer	Label-free	TiO2	Q Exactive quadrupole-orbitrap	['Present', '-', '-', '-']	CIP2A@HeLa cell line
32071079	YTHDC1	S308	GISPIVFDR		Class 1	H	Profiling	Cervical cancer	Label-free	TiO2	Q Exactive quadrupole-orbitrap	['Present', '-', '-', '-']	CIP2A@HeLa cell line
32071079	YTHDC1	S308	GISPIVFDR		Class 1	H	Profiling	Cervical cancer	Label-free	TiO2	Q Exactive quadrupole-orbitrap	['Present', '-', '-', '-']	PME-1@HeLa cell line
32071079	YTHDC1	S424	LSSESHHGGSPIHWVLPAGMSAK		Class 1	H	Profiling	Cervical cancer	Label-free	TiO2	Q Exactive quadrupole-orbitrap	['Present', '-', '-', '-']	PME-1@HeLa cell line
32071079	YTHDC1	S424	LSSESHHGGSPIHWVLPAGMSAK		Class 1	H	Profiling	Cervical cancer	Label-free	TiO2	Q Exactive quadrupole-orbitrap	['Present', '-', '-', '-']	PPP2R1A@HeLa cell line
32071079	YTHDC1	S308	GISPIVFDR		Class 1	H	Profiling	Cervical cancer	Label-free	TiO2	Q Exactive quadrupole-orbitrap	['Present', '-', '-', '-']	PPP2R1A@HeLa cell line
32071079	YTHDC1	S308	GISPIVFDR		Class 1	H	Profiling	Cervical cancer	Label-free	TiO2	Q Exactive quadrupole-orbitrap	['Present', '-', '-', '-']	SET@HeLa cell line
32071079	YTHDC1	S424	LSSESHHGGSPIHWVLPAGMSAK		Class 1	H	Profiling	Cervical cancer	Label-free	TiO2	Q Exactive quadrupole-orbitrap	['Present', '-', '-', '-']	SET@HeLa cell line
32156701	YTHDC1	S120	RNKRLDADRKIRLSSSASREPYKNQPEKTCV		Class 1	H	Profiling	Dephosphorylation	TMT	Ti-MAC	QExactive HF	[25938.55422]	Dox +isoproterenol@RE cell line
32156701	YTHDC1	S120	RNKRLDADRKIRLSSSASREPYKNQPEKTCV		Class 1	H	Profiling	Dephosphorylation	TMT	Ti-MAC	QExactive HF	[23342.35294]	Dox basal@OE cell line
32156701	YTHDC1	S120	RNKRLDADRKIRLSSSASREPYKNQPEKTCV		Class 1	H	Profiling	Dephosphorylation	TMT	Ti-MAC	QExactive HF	[24763.85542]	Dox basal@RE cell line
32156701	YTHDC1	S120	RNKRLDADRKIRLSSSASREPYKNQPEKTCV		Class 1	H	Profiling	Dephosphorylation	TMT	Ti-MAC	QExactive HF	[25842.68293]	Dox+isoproterenol@OE cell line
32156701	YTHDC1	S120	RNKRLDADRKIRLSSSASREPYKNQPEKTCV		Class 1	H	Profiling	Dephosphorylation	TMT	Ti-MAC	QExactive HF	[25182]	Isoproterenol@OE cell line
32156701	YTHDC1	S120	RNKRLDADRKIRLSSSASREPYKNQPEKTCV		Class 1	H	Profiling	Dephosphorylation	TMT	Ti-MAC	QExactive HF	[20833.33333]	Basal@OE cell line
32156701	YTHDC1	S120	RNKRLDADRKIRLSSSASREPYKNQPEKTCV		Class 1	H	Profiling	Dephosphorylation	TMT	Ti-MAC	QExactive HF	[30378.57143]	Isoproterenol@RE cell line
32156701	YTHDC1	S120	RNKRLDADRKIRLSSSASREPYKNQPEKTCV		Class 1	H	Profiling	Dephosphorylation	TMT	Ti-MAC	QExactive HF	[26280.45977]	Basal@RE cell line
32859902	YTHDC1	S119	ERNKRLDADRKIRLSSSASREPYKNQPEKTC		Class 1	H	Profiling	Infection	Label free	IMAC	Orbitrap Fusion or Q Exactive Plus	[-0.2197266, 1.208942]	CVB3 infection(4h)@HeLa R19 cells
32859902	YTHDC1	S119	ERNKRLDADRKIRLSSSASREPYKNQPEKTC		Class 1	H	Profiling	Infection	Label free	IMAC	Orbitrap Fusion or Q Exactive Plus	[-0.557291, 0.1835766]	Mock infected(0h)@HeLa R19 cells
32859902	YTHDC1	S119	ERNKRLDADRKIRLSSSASREPYKNQPEKTC		Class 1	H	Profiling	Infection	Label free	IMAC	Orbitrap Fusion or Q Exactive Plus	[-0.009256363, -0.2157288]	Mock infected(10h)@HeLa R19 cells
33067575	YTHDC1	S424	LSSESHHGGSPIHWVLPAGMSAK		Class 1	H	Profile	Blood cancer	iTRAQ	TiO2	LTQ Orbitrap Velos	['Present', 'Present', 'Present', 'Present']	Untreated@MV4-11-AML- cell line
33067575	YTHDC1	S308	GISPIVFDR		Class 1	H	Profile	Blood cancer	iTRAQ	TiO2	LTQ Orbitrap Velos	['Present', 'Present', 'Present', 'Present']	Untreated@MV4-11-AML- cell line
33259812	YTHDC1	S273	KEEGNDYDTRSEASDSGSESVSFTDGSVRSG		Class 1	H	Profiling	Pluripotent stem	TMT	Q-Exactive HF-X	Fe-NTA	[-0.1099419266, 0.4779293355, 1.310401724, 1.171434184]	Mock infection(1h)@iPSC cell line
33259812	YTHDC1	S273	KEEGNDYDTRSEASDSGSESVSFTDGSVRSG		Class 1	H	Profiling	Pluripotent stem	TMT	Q-Exactive HF-X	Fe-NTA	[-0.8036031058, -0.821319699, 0.9355840194, 1.269634424]	Mock infection(3h)@iPSC cell line
33259812	YTHDC1	S273	KEEGNDYDTRSEASDSGSESVSFTDGSVRSG		Class 1	H	Profiling	Pluripotent stem	TMT	Q-Exactive HF-X	Fe-NTA	[0.4316514366, -0.3815340786, 1.002689828, 1.814269398]	Mock infection(6h)@iPSC cell line
33259812	YTHDC1	S273	KEEGNDYDTRSEASDSGSESVSFTDGSVRSG		Class 1	H	Profiling	Pluripotent stem	TMT	Q-Exactive HF-X	Fe-NTA	[-0.1099419266, 0.4779293355, 1.310401724, 1.171434184]	SARS-CoV-2(1h)@iPSC cell line
33259812	YTHDC1	S273	KEEGNDYDTRSEASDSGSESVSFTDGSVRSG		Class 1	H	Profiling	Pluripotent stem	TMT	Q-Exactive HF-X	Fe-NTA	[1.253008701, 0.6974183858, -0.2923286115, -0.395550941]	SARS-CoV-2(3h)@iPSC cell line
33259812	YTHDC1	S273	KEEGNDYDTRSEASDSGSESVSFTDGSVRSG		Class 1	H	Profiling	Pluripotent stem	TMT	Q-Exactive HF-X	Fe-NTA	[-0.2777755864, 0.2502208688, -0.7990095888, -0.7557605336]	SARS-CoV-2(6h)@iPSC cell line
33357429	YTHDC1	S120	RNKRLDADRKIRLSSSASREPYKNQPEKTCV	LSSS(ph)ASREPYK	Class 1	H	Profiling	Cytokine stimulation	SILAC	Ti-IMAC	Q Exactive Plus	[244570.0, 269000.0]	Unstimulated@Th-1 cells
33357429	YTHDC1	S120	RNKRLDADRKIRLSSSASREPYKNQPEKTCV	LSSS(ph)ASREPYK	Class 1	H	Profiling	Cytokine stimulation	SILAC	Ti-IMAC	Q Exactive Plus	[277610.0, 242930.0]	HyIL6@Th-1 cells
33727228	YTHDC1	S118	SERNKRLDADRKIRLSSSASREPYKNQPEKT	IRLS(ph)SSASREPYK	Class 1	H	Profiling	Lung Cancer	SILAC	TiO2	LTQ-Orbitrap Elite	[270340.0, 0.0, 0.0]	DMSO@COR1 cell line Exp2
33727228	YTHDC1	S118	SERNKRLDADRKIRLSSSASREPYKNQPEKT	IRLS(ph)SSASREPYK	Class 1	H	Profiling	Lung Cancer	SILAC	TiO2	LTQ-Orbitrap Elite	[469920.0, 0.0, 0.0]	DMSO@COR10 cell line Exp2
33727228	YTHDC1	S118	SERNKRLDADRKIRLSSSASREPYKNQPEKT	IRLS(ph)SSASREPYK	Class 1	H	Profiling	Lung Cancer	SILAC	TiO2	LTQ-Orbitrap Elite	[589940.0, 0.0, 0.0]	DMSO@H1975 cell line Exp2
33797919	YTHDC1	S424	LSSESHHGGSPIHWVLPAGMSAK		Class 1	H	Profiling	Cervical cancer	SILAC	TiO2	Q Exactive	[447740000, 'PRESENT', 'PRESENT', 'PRESENT']	Untreated control@HeLa cell line R3
33797919	YTHDC1	S424	LSSESHHGGSPIHWVLPAGMSAK		Class 1	H	Profiling	Cervical cancer	SILAC	TiO2	Q Exactive	[701410000, 'PRESENT', 'PRESENT', 'PRESENT']	Untreated control@HeLa cell line R1
33797919	YTHDC1	S424	LSSESHHGGSPIHWVLPAGMSAK		Class 1	H	Profiling	Cervical cancer	SILAC	TiO2	Q Exactive	[821040000, 'PRESENT', 'PRESENT', 'PRESENT']	Rapamycin@HeLa cell line R1
33797919	YTHDC1	S424	LSSESHHGGSPIHWVLPAGMSAK		Class 1	H	Profiling	Cervical cancer	SILAC	TiO2	Q Exactive	[460460000, 'PRESENT', 'PRESENT', 'PRESENT']	Rapamycin@HeLa cell line R3
33845483	YTHDC1	S424	FQGFARLSSESHHGGSPIHWVLPAGMSAKML		Class 1	H	Profiling	SARS-Infection	Label-free	Fe3+NTA	Orbitrap Exploris 480	['Present', 'Present', 'Present', 'Present']	DMSO(24h)@A549 cell line
33845483	YTHDC1	S308	GSDEKKKERKRARGISPIVFDRSGSSASESY		Class 1	H	Profiling	SARS-Infection	Label-free	Fe3+NTA	Orbitrap Exploris 480	['Present', 'Present', 'Present', 'Present']	DMSO(36h)@A549 cell line
33845483	YTHDC1	S424	FQGFARLSSESHHGGSPIHWVLPAGMSAKML		Class 1	H	Profiling	SARS-Infection	Label-free	Fe3+NTA	Orbitrap Exploris 480	['Present', 'Present', 'Present', 'Present']	DMSO(36h)@A549 cell line
33845483	YTHDC1	S308	GSDEKKKERKRARGISPIVFDRSGSSASESY		Class 1	H	Profiling	SARS-Infection	Label-free	Fe3+NTA	Orbitrap Exploris 480	['Present', 'Present', 'Present', 'Present']	SARS-CoV(36h)@A549 cell line
33845483	YTHDC1	S424	FQGFARLSSESHHGGSPIHWVLPAGMSAKML		Class 1	H	Profiling	SARS-Infection	Label-free	Fe3+NTA	Orbitrap Exploris 480	['Present', 'Present', 'Present', 'Present']	SARS-CoV(36h)@A549 cell line
33845483	YTHDC1	S424	FQGFARLSSESHHGGSPIHWVLPAGMSAKML		Class 1	H	Profiling	SARS-Infection	Label-free	Fe3+NTA	Orbitrap Exploris 480	['Present', 'Present', 'Present', 'Present']	SARS-CoV2(24h)@A549 cell line
33845483	YTHDC1	S424	FQGFARLSSESHHGGSPIHWVLPAGMSAKML		Class 1	H	Profiling	SARS-Infection	Label-free	Fe3+NTA	Orbitrap Exploris 480	['Present', 'Present', 'Present', 'Present']	SARS-CoV2(36h)@A549 cell line
33845483	YTHDC1	S308	GSDEKKKERKRARGISPIVFDRSGSSASESY		Class 1	H	Profiling	SARS-Infection	Label-free	Fe3+NTA	Orbitrap Exploris 480	['Present', 'Present', 'Present', 'Present']	SARS-CoV2(36h)@A549 cell line
33947818	YTHDC1	S119			Class 1	H	Profiling	Salmonella infection	SILAC	TiO2	Q-Exactive HF	['Present', 'Present', 'Present', 'Present']	Salmonella(2h)@HCT116 cells
33947818	YTHDC1	S119			Class 1	H	Profiling	Salmonella infection	SILAC	TiO2	Q-Exactive HF	['Present', 'Present', 'Present', 'Present']	Salmonella(30min)@HCT116 cells
33947818	YTHDC1	S119			Class 1	H	Profiling	Salmonella infection	SILAC	TiO2	Q-Exactive HF	['Present', 'Present', 'Present', 'Present']	Uninfected@HCT116 cells
33953186	YTHDC1	S120			Class 1	H	Profiling	Lung cancer	TMT	IMAC	LTQ Orbitrap Fusion Lumos Tribrid	[6241200.0, 10575000.0]	Pervanadate@PC9 cell line DDA
33953186	YTHDC1	S424			Class 1	H	Profiling	Lung cancer	TMT	IMAC	LTQ Orbitrap Fusion Lumos Tribrid	[409550000.0, 400160000.0, 420980000.0]	Pervanadate@PC9 cell line DDA
34186244	YTHDC1	S308	GSDEKKKERKRARGISPIVFDRSGSSASESY	-	Class 1	H	Profiling	Kinase-study	TMT	TIO2(HAMMOC)	Orbitrap Fusion Lumos or Q Exactive	[7194934.394, 6899450.691, 7156883.178, '-']	DMSO ctrl1@HEK293T cell line
34186244	YTHDC1	S424	FQGFARLSSESHHGGSPIHWVLPAGMSAKML	-	Class 1	H	Profiling	Kinase-study	TMT	TIO2(HAMMOC)	Orbitrap Fusion Lumos or Q Exactive	[201819, 270150, 250734, '-']	DMSO ctrl2@HEK293T cell line
34186244	YTHDC1	S308	GSDEKKKERKRARGISPIVFDRSGSSASESY	-	Class 1	H	Profiling	Kinase-study	TMT	TIO2(HAMMOC)	Orbitrap Fusion Lumos or Q Exactive	[4177765, 3831293, 4248729, '-']	DMSO ctrl2@HEK293T cell line
34186244	YTHDC1	S308	GSDEKKKERKRARGISPIVFDRSGSSASESY	-	Class 1	H	Profiling	Kinase-study	TMT	TIO2(HAMMOC)	Orbitrap Fusion Lumos or Q Exactive	[10563979.11, 10399422.68, 10405551.47, '-']	CX-4945@HEK293T cell line
34186244	YTHDC1	S424	FQGFARLSSESHHGGSPIHWVLPAGMSAKML	-	Class 1	H	Profiling	Kinase-study	TMT	TIO2(HAMMOC)	Orbitrap Fusion Lumos or Q Exactive	[318007, 282110, 276132, '-']	Forskolin@HEK293T cell line
34186244	YTHDC1	S308	GSDEKKKERKRARGISPIVFDRSGSSASESY	-	Class 1	H	Profiling	Kinase-study	TMT	TIO2(HAMMOC)	Orbitrap Fusion Lumos or Q Exactive	[3851529, 4942125, 4375450, '-']	Forskolin@HEK293T cell line
34343000	YTHDC1	S424	FQGFARLSSESHHGGSPIHWVLPAGMSAKML		Class 1	H	Profiling	Melanoma	Label free	IMAC(Fe(III)-NTA)	Orbitrap Q Exactive HF	[-1.12]	WT(0d)@BRAFMUT 451Lu cells
34417301	YTHDC1	S146	EKTCVRKRDPERRAKSPTPDGSERIGLEVDR	RRPEDYDIHNS(ph)R	Class 1	H	Profiling	KIF2A	SILAC	TiO2	Orbitrap	[4070000, 0.0]	Mitotic arrest G1@RPE1 cells
34417301	YTHDC1	S146	EKTCVRKRDPERRAKSPTPDGSERIGLEVDR	RRPEDYDIHNS(ph)R	Class 1	H	Profiling	KIF2A	SILAC	TiO2	Orbitrap	[3660000, 0.0]	DKK1@RPE1 cells
34974192	YTHDC1	S118	SERNKRLDADRKIRLSSSASREPYKNQPEKT	IRLS(ph)SSASR	Class 1	H	Profiling	Mitophagy	Dimethyl Labeling	IMAC	Q Exactive HF	[0, 12205000, 0, 0]	CCP(0h)@C431A-Parkin HeLa cells
34974192	YTHDC1	S320	RGISPIVFDRSGSSASESYAGSEKKHEKLSS	SGSSAS(ph)ESYAGSEK	Class 1	H	Profiling	Mitophagy	Dimethyl Labeling	IMAC	Q Exactive HF	[18146000, 0, 25233000, 0]	CCP(0h)@C431A-Parkin HeLa cells
34974192	YTHDC1	S118	SERNKRLDADRKIRLSSSASREPYKNQPEKT	IRLS(ph)SSASR	Class 1	H	Profiling	Mitophagy	Dimethyl Labeling	IMAC	Q Exactive HF	[10351000, 22424000, 0, 0]	CCP(0h)@WT Parkin HeLa cells
34974192	YTHDC1	S320	RGISPIVFDRSGSSASESYAGSEKKHEKLSS	SGSSAS(ph)ESYAGSEK	Class 1	H	Profiling	Mitophagy	Dimethyl Labeling	IMAC	Q Exactive HF	[36548000, 0]	CCP(12h)@C431A-Parkin HeLa cells
34974192	YTHDC1	S320	RGISPIVFDRSGSSASESYAGSEKKHEKLSS	SGSSAS(ph)ESYAGSEK	Class 1	H	Profiling	Mitophagy	Dimethyl Labeling	IMAC	Q Exactive HF	[113460000, 0]	CCP(18h)@C431A-Parkin HeLa cells
34974192	YTHDC1	S118	SERNKRLDADRKIRLSSSASREPYKNQPEKT	IRLS(ph)SSASR	Class 1	H	Profiling	Mitophagy	Dimethyl Labeling	IMAC	Q Exactive HF	[0, 26169000]	CCP(2h)@C431A-Parkin HeLa cells
34974192	YTHDC1	S320	RGISPIVFDRSGSSASESYAGSEKKHEKLSS	SGSSAS(ph)ESYAGSEK	Class 1	H	Profiling	Mitophagy	Dimethyl Labeling	IMAC	Q Exactive HF	[35293000, 0]	CCP(2h)@C431A-Parkin HeLa cells
34974192	YTHDC1	S118	SERNKRLDADRKIRLSSSASREPYKNQPEKT	IRLS(ph)SSASR	Class 1	H	Profiling	Mitophagy	Dimethyl Labeling	IMAC	Q Exactive HF	[7967400, 44846000]	CCP(2h)@WT Parkin HeLa cells
34974192	YTHDC1	S118	SERNKRLDADRKIRLSSSASREPYKNQPEKT	IRLS(ph)SSASR	Class 1	H	Profiling	Mitophagy	Dimethyl Labeling	IMAC	Q Exactive HF	[0, 15337000]	CCP(6h)@C431A-Parkin HeLa cells
34974192	YTHDC1	S320	RGISPIVFDRSGSSASESYAGSEKKHEKLSS	SGSSAS(ph)ESYAGSEK	Class 1	H	Profiling	Mitophagy	Dimethyl Labeling	IMAC	Q Exactive HF	[16462000, 0]	CCP(6h)@C431A-Parkin HeLa cells
34974192	YTHDC1	S118	SERNKRLDADRKIRLSSSASREPYKNQPEKT	IRLS(ph)SSASR	Class 1	H	Profiling	Mitophagy	Dimethyl Labeling	IMAC	Q Exactive HF	[4372200, 21355000]	CCP(6h)@WT Parkin HeLa cells
35005567	YTHDC1	S152	KRDPERRAKSPTPDGSERIGLEVDRRASRSS	RAKS(ph)PTPDGS(ph)ER	Class 1	H	Profiling	Pluripotency	Label free	TiO2	Q Exactive Plus	[0, 26271000, 40262000]	Untreated@primed hESCs
35022314	YTHDC1	S120		LSSS(ph)ASR	Class 1	H	Profiling	Kinase-Signalling	TMT10plex	IMAC	Q Exactive Plus	[9.03421175187931, 8.71771219813058, 9.199134225377776]	DMSO@H1299 cell line
35022314	YTHDC1	S545		RRPEDYDIHNS(ph)R	Class 1	H	Profiling	Kinase-Signalling	TMT10plex	IMAC	Q Exactive Plus	[8.964615586232865, 8.615091553055784, 8.79890827505233]	DMSO@H1299 cell line
35022314	YTHDC1	S120		LSSS(ph)ASR	Class 1	H	Profiling	Kinase-Signalling	TMT10plex	IMAC	Q Exactive Plus	[10.772877017314201, 11.0144014842469, 11.10914308012425]	RXDX-106(30min)@H1299 cell line IMAC
35022314	YTHDC1	S545		RRPEDYDIHNS(ph)R	Class 1	H	Profiling	Kinase-Signalling	TMT10plex	IMAC	Q Exactive Plus	[9.44171930825389, 8.406362223682954, 9.23080591771513]	RXDX-106(30min)@H1299 cell line IMAC
35022314	YTHDC1	S120		LSSS(ph)ASR	Class 1	H	Profiling	Kinase-Signalling	TMT10plex	IMAC	Q Exactive Plus	[10.635697080178499, 10.692541053928501, 10.77880850334595]	RXDX-106(4h)@H1299 cell line IMAC
35022314	YTHDC1	S545		RRPEDYDIHNS(ph)R	Class 1	H	Profiling	Kinase-Signalling	TMT10plex	IMAC	Q Exactive Plus	[9.01299244465225, 8.96470484836147, 9.36545757255516]	RXDX-106(4h)@H1299 cell line IMAC
35257745	YTHDC1	S419			Class 1	H	Profiling	cardiovascular disease	TMT	TIO2	Orbitrap Fusion Tribrid	[0.122395014, 0.303331117, 0.078367889]	DMSO(10min)@EA.hy926 cell line
35257745	YTHDC1	S424		lSSESHHGGS(ph)PIHWVLPAGMSAk	Class 1	H	Profiling	cardiovascular disease	TMT	TIO2	Orbitrap Fusion Tribrid	[0.140558607, 0.099130719]	DMSO(0min)@EA.hy926 cell line
35257745	YTHDC1	S424		lSSESHHGGS(ph)PIHWVLPAGMSAk	Class 1	H	Profiling	cardiovascular disease	TMT	TIO2	Orbitrap Fusion Tribrid	[0.188818262, 0.11299591, 0.153830919]	SB203580(10min)@EA.hy926 cell line
35257745	YTHDC1	S424		lSSESHHGGS(ph)PIHWVLPAGMSAk	Class 1	H	Profiling	cardiovascular disease	TMT	TIO2	Orbitrap Fusion Tribrid	[0.129683854, 0.040979177]	SB203580(0min)@EA.hy926 cell line
35301407	YTHDC1	S146	EKTCVRKRDPERRAKSPTPDGSERIGLEVDR	AKS(ph)PTPDGSER	Class 1	H	Profiling	choriocarcinoma	SILAC	TiO2	LTQ-Orbitrap Velos	[7367400.0]	Vehicle-only@JEG3R cell lines
35688186	YTHDC1	S120	RNKRLDADRKIRLSSSASREPYKNQPEKTCV	LSSS(ph)ASREPYK	Class 1	H	Profiling	Signaling	label-free	Enrichment (no details)	Orbitrap Lumos	[0.0, 34056000.0, 0.0]	Coumarin(0.01Î¼M)@HepG2 cells
35688186	YTHDC1	S118	SERNKRLDADRKIRLSSSASREPYKNQPEKT	IRLS(ph)SSASREPYK	Class 1	H	Profiling	Signaling	label-free	Enrichment (no details)	Orbitrap Lumos	[41544000.0, 151880000.0, 106480000.0]	Caffeine(0.01Î¼M)@HepG2 cells
35688186	YTHDC1	S424	FQGFARLSSESHHGGSPIHWVLPAGMSAKML	LSSESHHGGS(ph)PIHWVLPAGMSAK	Class 1	H	Profiling	Signaling	label-free	Enrichment (no details)	Orbitrap Lumos	[11086000.0, 5187100.0, 0.0]	Caffeine(0.01Î¼M)@HepG2 cells
35688186	YTHDC1	S120	RNKRLDADRKIRLSSSASREPYKNQPEKTCV	LSSS(ph)ASREPYK	Class 1	H	Profiling	Signaling	label-free	Enrichment (no details)	Orbitrap Lumos	[36217000.0, 0.0, 0.0]	Coumarin(0.1Î¼M)@HepG2 cells
35688186	YTHDC1	S118	SERNKRLDADRKIRLSSSASREPYKNQPEKT	IRLS(ph)SSASREPYK	Class 1	H	Profiling	Signaling	label-free	Enrichment (no details)	Orbitrap Lumos	[18217000.0, 90195000.0, 77781000.0]	Caffeine(0.1Î¼M)@HepG2 cells
35688186	YTHDC1	S424	FQGFARLSSESHHGGSPIHWVLPAGMSAKML	LSSESHHGGS(ph)PIHWVLPAGMSAK	Class 1	H	Profiling	Signaling	label-free	Enrichment (no details)	Orbitrap Lumos	[0.0, 5076400.0, 4858600.0]	Caffeine(0.1Î¼M)@HepG2 cells
35688186	YTHDC1	S120	RNKRLDADRKIRLSSSASREPYKNQPEKTCV	LSSS(ph)ASREPYK	Class 1	H	Profiling	Signaling	label-free	Enrichment (no details)	Orbitrap Lumos	[0.0, 0.0, 30123000.0]	Coumarin(1Î¼M)@HepG2 cells
35688186	YTHDC1	S118	SERNKRLDADRKIRLSSSASREPYKNQPEKT	IRLS(ph)SSASREPYK	Class 1	H	Profiling	Signaling	label-free	Enrichment (no details)	Orbitrap Lumos	[108810000.0, 18687000.0, 110350000.0]	Caffeine(1Î¼M)@HepG2 cells
35688186	YTHDC1	S424	FQGFARLSSESHHGGSPIHWVLPAGMSAKML	LSSESHHGGS(ph)PIHWVLPAGMSAK	Class 1	H	Profiling	Signaling	label-free	Enrichment (no details)	Orbitrap Lumos	[0.0, 0.0, 6881000.0]	Caffeine(1Î¼M)@HepG2 cells
35688186	YTHDC1	S118	SERNKRLDADRKIRLSSSASREPYKNQPEKT	IRLS(ph)SSASREPYK	Class 1	H	Profiling	Signaling	label-free	Enrichment (no details)	Orbitrap Lumos	[103080000.0, 116550000.0, 175870000.0]	Caffeine(10Î¼M)@HepG2 cells
35688186	YTHDC1	S424	FQGFARLSSESHHGGSPIHWVLPAGMSAKML	LSSESHHGGS(ph)PIHWVLPAGMSAK	Class 1	H	Profiling	Signaling	label-free	Enrichment (no details)	Orbitrap Lumos	[31171000.0, 5779000.0, 2149100.0]	Caffeine(10Î¼M)@HepG2 cells
35688186	YTHDC1	S118	SERNKRLDADRKIRLSSSASREPYKNQPEKT	IRLS(ph)SSASREPYK	Class 1	H	Profiling	Signaling	label-free	Enrichment (no details)	Orbitrap Lumos	[52129000.0, 79247000.0, 263700000.0]	Caffeine(100Î¼M)@HepG2 cells
35688186	YTHDC1	S424	FQGFARLSSESHHGGSPIHWVLPAGMSAKML	LSSESHHGGS(ph)PIHWVLPAGMSAK	Class 1	H	Profiling	Signaling	label-free	Enrichment (no details)	Orbitrap Lumos	[0.0, 10570000.0, 0.0]	Caffeine(100Î¼M)@HepG2 cells
35688186	YTHDC1	S118	SERNKRLDADRKIRLSSSASREPYKNQPEKT	IRLS(ph)SSASREPYK	Class 1	H	Profiling	Signaling	label-free	Enrichment (no details)	Orbitrap Lumos	[88063000.0, 86794000.0, 63016000.0]	Caffeine(1000Î¼M)@HepG2 cells
35688186	YTHDC1	S424	FQGFARLSSESHHGGSPIHWVLPAGMSAKML	LSSESHHGGS(ph)PIHWVLPAGMSAK	Class 1	H	Profiling	Signaling	label-free	Enrichment (no details)	Orbitrap Lumos	[5806800.0, 21199000.0, 0.0]	Caffeine(1000Î¼M)@HepG2 cells
35688186	YTHDC1	S118	SERNKRLDADRKIRLSSSASREPYKNQPEKT	IRLS(ph)SSASREPYK	Class 1	H	Profiling	Signaling	label-free	Enrichment (no details)	Orbitrap Lumos	[97088000.0, 27403000.0, 24384000.0]	Quercetin(10Î¼M)@HepG2 cells
35688186	YTHDC1	S424	FQGFARLSSESHHGGSPIHWVLPAGMSAKML	LSSESHHGGS(ph)PIHWVLPAGMSAK	Class 1	H	Profiling	Signaling	label-free	Enrichment (no details)	Orbitrap Lumos	[4924900.0, 5953200.0, 11968000.0]	Quercetin(10Î¼M)@HepG2 cells
35742860	YTHDC1	S308	GSDEKKKERKRARGISPIVFDRSGSSASESY	GIS(ph)PIVFDRSGSSASESYAGSEK	Class 1	H	Profiling	Colon cancer	SILAC	Phospho Enrichment	Orbitrap Exploris 480c	['Present']	Untreated@HCT116-Gal4 cells
35742860	YTHDC1	S308	GSDEKKKERKRARGISPIVFDRSGSSASESY	GIS(ph)PIVFDRSGSSASESYAGSEK	Class 1	H	Profiling	Colon cancer	SILAC	Phospho Enrichment	Orbitrap Exploris 480c	['Present']	Doxycycline (72h)@HCT116-Gal4 cells S1
35742860	YTHDC1	S308	GSDEKKKERKRARGISPIVFDRSGSSASESY	GIS(ph)PIVFDRSGSSASESYAGSEK	Class 1	H	Profiling	Colon cancer	SILAC	Phospho Enrichment	Orbitrap Exploris 480c	['Present']	Doxycycline (72h)@HCT116-Gal4 cells S2
35742860	YTHDC1	S308	GSDEKKKERKRARGISPIVFDRSGSSASESY	GIS(ph)PIVFDRSGSSASESYAGSEK	Class 1	H	Profiling	Colon cancer	SILAC	Phospho Enrichment	Orbitrap Exploris 480c	['Present']	Doxycycline (72h)@HCT116-Gal4 cells S3
35864335	YTHDC1	S424	LSSESHHGGSPIHWVLPAGMSAK	LSSESHHGGS(ph)PIHWVLPAGMSAK	Class 1	H	Profiling	Phospho-signaling	TMT	IMAC-Fe	Q Exactive Plus or Orbitrap Fusion Lumos	[0.601293100583957]	RNA-bound@HeLa Kyoto cells
35864335	YTHDC1	S424	LSSESHHGGSPIHWVLPAGMSAK	LSSESHHGGS(ph)PIHWVLPAGMSAK	Class 1	H	Profiling	Phospho-signaling	TMT	IMAC-Fe	Q Exactive Plus or Orbitrap Fusion Lumos	[0.197758286597292]	Soluble-phosphopeptides@HeLa Kyoto cells
35880733	YTHDC1	S424	LSSESHHGGSPIHWVLPAGMSAK	LSSESHHGGS(ph)PIHWVLPAGMSAK	Class 1	H	Profiling	ovarian cancer	Label-free	IMAC-Fe	Orbitrap	[0.0, 0.0, 3358500.0, 1078700.0, 0.0, 0.0]	MBR(1X-R1-R6)@SK-OV-3 cell line
35880733	YTHDC1	S308	GISPIVFDR	GIS(ph)PIVFDR	Class 1	H	Profiling	ovarian cancer	Label-free	IMAC-Fe	Orbitrap	[8144700.0, 12734000.0, 14360000.0, 10481000.0, 15968000.0, 7553200.0]	MBR(1X-R1-R6)@SK-OV-3 cell line
35880733	YTHDC1	S308	GISPIVFDR	GIS(ph)PIVFDR	Class 1	H	Profiling	ovarian cancer	Label-free	IMAC-Fe	Orbitrap	[8144700.0, 12734000.0, 14360000.0, 10481000.0, 15968000.0, 7553200.0]	Without MBR(1X-R1-R6)@SK-OV-3 cell line
35880733	YTHDC1	S308	GISPIVFDR	GIS(ph)PIVFDR	Class 1	H	Profiling	ovarian cancer	TMT	IMAC-Fe	Orbitrap	[0.2866060580669488, 0.2676972921641739, 0.24017205021855406, 0.21372214010097715, 0.14148509339425236, 0.19677103530360332]	TMT(1X-R1-R6)@SK-OV-3 cell line
35880733	YTHDC1	S424	LSSESHHGGSPIHWVLPAGMSAK	LSSESHHGGS(ph)PIHWVLPAGMSAK	Class 1	H	Profiling	ovarian cancer	SILAC	IMAC-Fe	Orbitrap	[0.2940089117194949, 0.0, 0.2996041563582385, 0.6388237631631234, 0.26890180430256766, 0.4350560149373166]	siSILAC+MBR(1X-R1-R6)@SK-OV-3 cell line
35880733	YTHDC1	S308	GISPIVFDR	GIS(ph)PIVFDR	Class 1	H	Profiling	ovarian cancer	SILAC	IMAC-Fe	Orbitrap	[0.32379197548755745, 0.2544464738531378, 0.3506613166889582, 0.26904617166015343, 0.3128261525855005, 0.30985642219635234]	siSILAC+MBR(1X-R1-R6)@SK-OV-3 cell line
35880733	YTHDC1	S424	LSSESHHGGSPIHWVLPAGMSAK	LSSESHHGGS(ph)PIHWVLPAGMSAK	Class 1	H	Profiling	ovarian cancer	SILAC	IMAC-Fe	Orbitrap	[0.0, 0.0, 0.0, 0.0, 0.26890180430256766, 0.4350560149373166]	siSILAC(1X-R1-R6)@SK-OV-3 cell line
35880733	YTHDC1	S308	GISPIVFDR	GIS(ph)PIVFDR	Class 1	H	Profiling	ovarian cancer	SILAC	IMAC-Fe	Orbitrap	[0.32379197548755745, 0.2544464738531378, 0.3506613166889582, 0.26904617166015343, 0.3128261525855005, 0.30985642219635234]	siSILAC(1X-R1-R6)@SK-OV-3 cell line
35882839	YTHDC1	S308			Class 1	H	Profiling	Colon-cancer	Label-free	not mentioned	Orbitrap Fusion Lumos	['present', 'present', 'present', 'present']	Irrelevant shRNA@HCT116
35882839	YTHDC1	S71			Class 1	H	Profiling	Colon-cancer	Label-free	not mentioned	Orbitrap Fusion Lumos	['present', 'present', 'present', 'present']	shRNA 312@HCT116
35882839	YTHDC1	S308			Class 1	H	Profiling	Colon-cancer	Label-free	not mentioned	Orbitrap Fusion Lumos	['present', 'present', 'present', 'present']	shRNA 312@HCT116
35882839	YTHDC1	S308			Class 1	H	Profiling	Colon-cancer	Label-free	not mentioned	Orbitrap Fusion Lumos	['present', 'present', 'present', 'present']	shRNA 947@HCT116
36060052	YTHDC1	S424	FQGFARLSSESHHGGSPIHWVLPAGMSAKML		Class 1	H	Profiling	PPM1D inhibition	SILAC	TiO2	Q Exactive Plus	['Present']	Eto@U2OS cells
36060052	YTHDC1	T148	TCVRKRDPERRAKSPTPDGSERIGLEVDRRA		Class 1	H	Profiling	PPM1D inhibition	SILAC	TiO2	Q Exactive Plus	['Present']	Eto@U2OS cells
36060052	YTHDC1	S424	FQGFARLSSESHHGGSPIHWVLPAGMSAKML		Class 1	H	Profiling	PPM1D inhibition	SILAC	TiO2	Q Exactive Plus	['Present']	Eto+PPM1Di@U2OS cells
36060052	YTHDC1	T148	TCVRKRDPERRAKSPTPDGSERIGLEVDRRA		Class 1	H	Profiling	PPM1D inhibition	SILAC	TiO2	Q Exactive Plus	['Present']	Eto+PPM1Di@U2OS cells
36060052	YTHDC1	S424	FQGFARLSSESHHGGSPIHWVLPAGMSAKML		Class 1	H	Profiling	PPM1D inhibition	SILAC	TiO2	Q Exactive Plus	['Present']	DMSO@U2OS cells_36060052
36060052	YTHDC1	T148	TCVRKRDPERRAKSPTPDGSERIGLEVDRRA		Class 1	H	Profiling	PPM1D inhibition	SILAC	TiO2	Q Exactive Plus	['Present']	DMSO@U2OS cells_36060052
36077344	YTHDC1	S322	ISPIVFDRSGSSASESYAGSEKKHEKLSSSV		Class 1	H	Profiling	alpha-toxin (TcnA)	TMT	TiO2+Fe-NTA	Orbitrap Fusion Lumos	[0.446509, 0.445169, 0.968785]	FA-TcnA@HEp-2 cells
36077344	YTHDC1	S424	FQGFARLSSESHHGGSPIHWVLPAGMSAKML		Class 1	H	Profiling	alpha-toxin (TcnA)	TMT	TiO2+Fe-NTA	Orbitrap Fusion Lumos	[-0.190706, -0.0902544, -0.133062]	FA-TcnA@HEp-2 cells
36077344	YTHDC1	S322	ISPIVFDRSGSSASESYAGSEKKHEKLSSSV		Class 1	H	Profiling	alpha-toxin (TcnA)	TMT	TiO2+Fe-NTA	Orbitrap Fusion Lumos	[1.31797, 0.865587, 1.13106]	TcnA@HEp-2 cells
36077344	YTHDC1	S424	FQGFARLSSESHHGGSPIHWVLPAGMSAKML		Class 1	H	Profiling	alpha-toxin (TcnA)	TMT	TiO2+Fe-NTA	Orbitrap Fusion Lumos	[-0.142718, -0.426539, -1.57625]	TcnA@HEp-2 cells
36077344	YTHDC1	S322	ISPIVFDRSGSSASESYAGSEKKHEKLSSSV		Class 1	H	Profiling	alpha-toxin (TcnA)	TMT	TiO2+Fe-NTA	Orbitrap Fusion Lumos	[1.22711, 1.18577, 0.857433]	Untreated@HEp-2 cells
36077344	YTHDC1	S424	FQGFARLSSESHHGGSPIHWVLPAGMSAKML		Class 1	H	Profiling	alpha-toxin (TcnA)	TMT	TiO2+Fe-NTA	Orbitrap Fusion Lumos	[-0.51083, -0.634814, -0.630736]	Untreated@HEp-2 cells
36183837	YTHDC1	T148	TCVRKRDPERRAKSPTPDGSERIGLEVDRRA	RAKS(ph)PT(ph)PDGSER	Class 1	H	Profiling	Malignant neoplasm of ovary	TMT	IMAC	Q Exactive	['Present', 'Present', 'Present']	DMSO@UWB cells
36183837	YTHDC1	T148	TCVRKRDPERRAKSPTPDGSERIGLEVDRRA	RAKS(ph)PT(ph)PDGSER	Class 1	H	Profiling	Malignant neoplasm of ovary	TMT	IMAC	Q Exactive	['Present', 'Present', 'Present']	DMSO@UWB+B cells
36183837	YTHDC1	T148	TCVRKRDPERRAKSPTPDGSERIGLEVDRRA	RAKS(ph)PT(ph)PDGSER	Class 1	H	Profiling	Malignant neoplasm of ovary	TMT	IMAC	Q Exactive	['Present', 'Present', 'Present']	Rucaparib@UWB cells
36183837	YTHDC1	T148	TCVRKRDPERRAKSPTPDGSERIGLEVDRRA	RAKS(ph)PT(ph)PDGSER	Class 1	H	Profiling	Malignant neoplasm of ovary	TMT	IMAC	Q Exactive	['Present', 'Present', 'Present']	Rucaparib@UWB+B cells
36357940	YTHDC1	S119			Class 1	H	Profiling	Signaling	TMT	IMAC	Q-Exactive-orbitrap	['Present', 'Present', 'Present', 'Present']	JPH203 (15min)@KKU-055-BTC cell line
36357940	YTHDC1	S119			Class 1	H	Profiling	Signaling	TMT	IMAC	Q-Exactive-orbitrap	['Present', 'Present', 'Present', 'Present']	DMSO@KKU-055-BTC cell line
36477497	YTHDC1	S122		LSSSAS(ph)REPYK	Class 1	H	Profiling	Salmonella infection	Label-free	Enrichment (no details)	Orbitrap	[0.43]	WT+Salmonella@HeLa cells
36477497	YTHDC1	S122		LSSSAS(ph)REPYK	Class 1	H	Profiling	Salmonella infection	Label-free	Enrichment (no details)	Orbitrap	[1.374, 1.033]	ipaJ+Salmonella@HeLa cells
36483536	YTHDC1	S417		LSS(ph)ESHHGGSPIHWVLPAGMSAK	Class 1	H	Profiling	CCR5 signaling	SILAC	TiO2	LTQ Orbitrap Velos	['Present']	CCR5 induced long-term activity
36483536	YTHDC1	S424		LSSESHHGGS(ph)PIHWVLPAGMSAK	Class 1	H	Profiling	ACKR2 signaling	SILAC	TiO2	LTQ Orbitrap Velos	['Present']	ACKR2 induced short-term activity
36619864	YTHDC1	T148			Class 1	H	Profiling	Embryo implantation	TMT	TiO2	Q-Exactive HF-X hybrid quadrupole-Orbitrap	[13.3701429367065, 13.4391813278198, 13.7315311431885, 13.7283458709717]	Untreated@Trophectoderm cells
36619864	YTHDC1	T148			Class 1	H	Profiling	Embryo implantation	TMT	TiO2	Q-Exactive HF-X hybrid quadrupole-Orbitrap	[14.1771860122681, 14.1333827972412, 14.1290416717529, 13.7989778518677]	Endometrial EP-sEVs@Trophectoderm cells
36645220	YTHDC1	S120		LSSS(ph)ASREPYK	Class 1	H	Profiling	Esophageal squamous cell carcinoma	Not mentioned	IMAC	Not mentioned	[0.559168925022584]	DMSO@KYSE150 cells_36645220
36645220	YTHDC1	S120		LSSS(ph)ASREPYK	Class 1	H	Profiling	Esophageal squamous cell carcinoma	Not mentioned	IMAC	Not mentioned	[1.56864988558352, 1.25480283114257]	Daurisoline@KYSE150 cells
19651622	YTHDC1	T148	RRAKSPTPDGSER	AKS(ph)PT(ph)PDGSER	Class 1	H	Profiling	Lung cancer	SILAC	TiO2	LTQ-Orbitrap	['Present', 'Present ', 'Present', 'Present']	DMSO(1h)@K562 cell line
19651622	YTHDC1	T148	RRAKSPTPDGSER	AKS(ph)PT(ph)PDGSER	Class 1	H	Profiling	Lung cancer	SILAC	TiO2	LTQ-Orbitrap	['Present', 'Present ', 'Present', 'Present']	Dasatinib(50nm)@K562 cell line
19651622	YTHDC1	T148	RRAKSPTPDGSER	AKS(ph)PT(ph)PDGSER	Class 1	H	Profiling	Lung cancer	SILAC	TiO2	LTQ-Orbitrap	['Present', 'Present ', 'Present', 'Present']	Dasatinib(5nm)@K562 cell line
21949786	YTHDC1	S419	ARLSSESHHGGSP	LSSES(ph)HHGGSPIHWVLPAGMSAK	Class 1	H	Profiling	Inflammation	SILAC	IMAC	hybrid LTQ Orbitrap	[7156400, 11842000]	Untreated(LS1)@CEM cell line
21949786	YTHDC1	S419	ARLSSESHHGGSP	LSSES(ph)HHGGSPIHWVLPAGMSAK	Class 1	H	Profiling	Inflammation	SILAC	IMAC	hybrid LTQ Orbitrap	[1390300, 0]	CXCL12(LS1)@CEM cell line
26378887	YTHDC1	S406		LSSESHHGGS(ph)PIHWVLPAGMSAK	Class 1	H	Profiling	Kinase activity	Label Free	Fe-IMAC	Orbitrap Q-Exactive	[24.3046]	Pervanadate@SK-N-BE cell line
26378887	YTHDC1	S406		LSSESHHGGS(ph)PIHWVLPAGMSAK	Class 1	H	Profiling	Kinase activity	Label Free	Fe-IMAC	Orbitrap Q-Exactive	[24.3046]	Untreated@SK-N-BE cell line
27050516	YTHDC1	S406	FQGFARLSSESHHGGSPIHWVLPAGMSAKML	LSSESHHGGS(ph)PIHWVLPAGMSAK	Class 1	H	Profiling	Inflammation	SILAC	TiO2	Orbitrap LTQ	[840440000]	Cortistatin A@HCT116 cells
27050516	YTHDC1	S406	FQGFARLSSESHHGGSPIHWVLPAGMSAKML	LSSESHHGGS(ph)PIHWVLPAGMSAK	Class 1	H	Profiling	Inflammation	SILAC	TiO2	Orbitrap LTQ	[840440000]	DMSO@HCT116 cells_27050516
29083192	YTHDC1	S122	KRLDADRKIRLSSSASREPYKNQPEKTCVRK	LSS(ph)SAS(ph)REPYK	Class 1	H	Profile	Fractionation-study	TMT	TiO2	LTQ Orbitrap Velos	[439140.0, '-', '-', '-']	CSCX-TiO2@HeLa cell line
33755436	YTHDC1	S152	KSPTPDGSERIGLEV	KSPTPDGs(ph)ERIGLEV	Class 1	H	Profile	Breast cancer	TMT	LTQ Orbitrap Elite	Fe-IMAC	[16.21345, '-', '-', '-']	DMSO@BT-474 cell line R1
33755436	YTHDC1	S152	KSPTPDGSERIGLEV	KSPTPDGs(ph)ERIGLEV	Class 1	H	Profile	Breast cancer	TMT	LTQ Orbitrap Elite	Fe-IMAC	[15.06109, '-', '-', '-']	AZD5363@BT-474 cell line R1
33755436	YTHDC1	S152	KSPTPDGSERIGLEV	KSPTPDGs(ph)ERIGLEV	Class 1	H	Profile	Breast cancer	TMT	LTQ Orbitrap Elite	Fe-IMAC	[14.98746, '-', '-', '-']	GSK2110183@BT-474 cell line R1
33755436	YTHDC1	S152	KSPTPDGSERIGLEV	KSPTPDGs(ph)ERIGLEV	Class 1	H	Profile	Breast cancer	TMT	LTQ Orbitrap Elite	Fe-IMAC	[14.819, '-', '-', '-']	GSK690693@BT-474 cell line R1
33755436	YTHDC1	S152	KSPTPDGSERIGLEV	KSPTPDGs(ph)ERIGLEV	Class 1	H	Profile	Breast cancer	TMT	LTQ Orbitrap Elite	Fe-IMAC	[15.12388, '-', '-', '-']	Ipatasertib@BT-474 cell line R1
33755436	YTHDC1	S152	KSPTPDGSERIGLEV	KSPTPDGs(ph)ERIGLEV	Class 1	H	Profile	Breast cancer	TMT	LTQ Orbitrap Elite	Fe-IMAC	[14.11806, '-', '-', '-']	MK-2206@BT-474 cell line R1
35508387	YTHDC1	Y522	RREPVRDVGRRRPEDYDIHNSRKKPRIDYPP	RRPEDY(ph)DIHNSR	Class 1	H	profiling	neuroblastoma	TMT	IMAC+pY-1000	Q Exactive Plus	[-0.04472876]	Dox_ALK(2h)@HEK 293 cells
35508387	YTHDC1	Y522	RREPVRDVGRRRPEDYDIHNSRKKPRIDYPP	RRPEDY(ph)DIHNSR	Class 1	H	profiling	neuroblastoma	TMT	IMAC+pY-1000	Q Exactive Plus	[-0.000583649]	Dox_ALK(4h)@HEK 293 cells
35508387	YTHDC1	Y522	RREPVRDVGRRRPEDYDIHNSRKKPRIDYPP	RRPEDY(ph)DIHNSR	Class 1	H	profiling	neuroblastoma	TMT	IMAC+pY-1000	Q Exactive Plus	[0.1097137]	Dox_ALK(8h)@HEK 293 cells
35508387	YTHDC1	Y522	RREPVRDVGRRRPEDYDIHNSRKKPRIDYPP	RRPEDY(ph)DIHNSR	Class 1	H	profiling	neuroblastoma	TMT	IMAC+pY-1000	Q Exactive Plus	['Present']	Untreated(-Dox)@HEK 293 cells
29449344	YTHDC1	S424	FQGFARLSSESHHGGSPIHWVLPAGMSAKML	LSSESHHGGS(ph)PIHWVLPAGMSAK	Class 1	H	Profiling	Benzonase digestion		Fe3+-IMAC	Orbitrap Q- Exactive HF	Present	Optimised cell lysis@HEK cells
29449344	YTHDC1	S320	RGISPIVFDRSGSSASESYAGSEKKHEKLSS	SGSSAS(ph)ESYAGSEK	Class 1	H	Profiling	Benzonase digestion		Fe3+-IMAC	Orbitrap Q- Exactive HF	Present	Optimised cell lysis@HeLa cells
29449344	YTHDC1	T148	TCVRKRDPERRAKSPTPDGSERIGLEVDRRA	AKS(ph)PT(ph)PDGSER	Class 1	H	Profiling	Benzonase digestion	NOT MENTIONED	Fe3+-IMAC	Orbitrap Q- Exactive HF	Present	Standard cell lysis@HeLa cells
30619164	YTHDC1	S119	ERNKRLDADRKIRLSSSASREPYKNQPEKTC	LSS(ph)SASREPYK	Class 1	H	Profiling	Toxin treatment	SILAC	IMAC+TiO2	Orbitrap Velos	[1823900,1706600,857670,]	TcdB (8h)@HEp-2 cell line
30619164	YTHDC1	S119	ERNKRLDADRKIRLSSSASREPYKNQPEKTC	LSS(ph)SASREPYK	Class 1	H	Profiling	Toxin treatment	SILAC	IMAC+TiO2	Orbitrap Velos	[4035600,1463400,950210,]	TcdBNXN (8h)HEp-2 cell line
30619164	YTHDC1	S119	ERNKRLDADRKIRLSSSASREPYKNQPEKTC	LSS(ph)SASREPYK	Class 1	H	Profiling	Toxin treatment	SILAC	IMAC+TiO2	Orbitrap Velos	[6800300,1919800,879610,]	Untreated@HEp-2 cell line
21406692	YTHDC1	S315	GISPIVFDRSGSSASESYAGSEK	GISPIVFDRS(ph)GS(ph)S(ph)AS(ph)ESYAGSEK	Class 1	H	Profiling	no disease	Label free	TiO2	Q Exactive HF	['Presnt']	NCM(1h)@HUES9 cell
21406692	YTHDC1	S317	GISPIVFDRSGSSASESYAGSEK	GISPIVFDRS(ph)GS(ph)S(ph)AS(ph)ESYAGSEK	Class 1	H	Profiling	no disease	Label free	TiO2	Q Exactive HF	['Presnt']	NCM(1h)@HUES9 cell
21406692	YTHDC1	S318	GISPIVFDRSGSSASESYAGSEK	GISPIVFDRS(ph)GS(ph)S(ph)AS(ph)ESYAGSEK	Class 1	H	Profiling	no disease	Label free	TiO2	Q Exactive HF	['Presnt']	NCM(1h)@HUES9 cell
21406692	YTHDC1	S320	GISPIVFDRSGSSASESYAGSEK	GISPIVFDRS(ph)GS(ph)S(ph)AS(ph)ESYAGSEK	Class 1	H	Profiling	no disease	Label free	TiO2	Q Exactive HF	['Presnt']	NCM(1h)@HUES9 cell
21406692	YTHDC1	S315	GISPIVFDRSGSSASESYAGSEK	GISPIVFDRS(ph)GS(ph)S(ph)AS(ph)ESYAGSEK	Class 1	H	Profiling	no disease	Label free	TiO2	Q Exactive HF	['Presnt']	NCM(24h)@HUES9 cell
21406692	YTHDC1	S317	GISPIVFDRSGSSASESYAGSEK	GISPIVFDRS(ph)GS(ph)S(ph)AS(ph)ESYAGSEK	Class 1	H	Profiling	no disease	Label free	TiO2	Q Exactive HF	['Presnt']	NCM(24h)@HUES9 cell
21406692	YTHDC1	S318	GISPIVFDRSGSSASESYAGSEK	GISPIVFDRS(ph)GS(ph)S(ph)AS(ph)ESYAGSEK	Class 1	H	Profiling	no disease	Label free	TiO2	Q Exactive HF	['Presnt']	NCM(24h)@HUES9 cell
21406692	YTHDC1	S320	GISPIVFDRSGSSASESYAGSEK	GISPIVFDRS(ph)GS(ph)S(ph)AS(ph)ESYAGSEK	Class 1	H	Profiling	no disease	Label free	TiO2	Q Exactive HF	['Presnt']	NCM(24h)@HUES9 cell
21406692	YTHDC1	S315	GISPIVFDRSGSSASESYAGSEK	GISPIVFDRS(ph)GS(ph)S(ph)AS(ph)ESYAGSEK	Class 1	H	Profiling	no disease	Label free	TiO2	Q Exactive HF	['Presnt']	NCM(6h)@HUES9 cell
21406692	YTHDC1	S317	GISPIVFDRSGSSASESYAGSEK	GISPIVFDRS(ph)GS(ph)S(ph)AS(ph)ESYAGSEK	Class 1	H	Profiling	no disease	Label free	TiO2	Q Exactive HF	['Presnt']	NCM(6h)@HUES9 cell
21406692	YTHDC1	S318	GISPIVFDRSGSSASESYAGSEK	GISPIVFDRS(ph)GS(ph)S(ph)AS(ph)ESYAGSEK	Class 1	H	Profiling	no disease	Label free	TiO2	Q Exactive HF	['Presnt']	NCM(6h)@HUES9 cell
21406692	YTHDC1	S320	GISPIVFDRSGSSASESYAGSEK	GISPIVFDRS(ph)GS(ph)S(ph)AS(ph)ESYAGSEK	Class 1	H	Profiling	no disease	Label free	TiO2	Q Exactive HF	['Presnt']	NCM(6h)@HUES9 cell
21406692	YTHDC1	S315	GISPIVFDRSGSSASESYAGSEK	GISPIVFDRS(ph)GS(ph)S(ph)AS(ph)ESYAGSEK	Class 1	H	Profiling	no disease	Label free	TiO2	Q Exactive HF	['Present']	PMA(1h)@HUES9 cell
21406692	YTHDC1	S317	GISPIVFDRSGSSASESYAGSEK	GISPIVFDRS(ph)GS(ph)S(ph)AS(ph)ESYAGSEK	Class 1	H	Profiling	no disease	Label free	TiO2	Q Exactive HF	['Present']	PMA(1h)@HUES9 cell
21406692	YTHDC1	S318	GISPIVFDRSGSSASESYAGSEK	GISPIVFDRS(ph)GS(ph)S(ph)AS(ph)ESYAGSEK	Class 1	H	Profiling	no disease	Label free	TiO2	Q Exactive HF	['Present']	PMA(1h)@HUES9 cell
21406692	YTHDC1	S320	GISPIVFDRSGSSASESYAGSEK	GISPIVFDRS(ph)GS(ph)S(ph)AS(ph)ESYAGSEK	Class 1	H	Profiling	no disease	Label free	TiO2	Q Exactive HF	['Present']	PMA(1h)@HUES9 cell
21406692	YTHDC1	S315	GISPIVFDRSGSSASESYAGSEK	GISPIVFDRS(ph)GS(ph)S(ph)AS(ph)ESYAGSEK	Class 1	H	Profiling	no disease	Label free	TiO2	Q Exactive HF	['Present']	PMA(24h)@HUES9 cell
21406692	YTHDC1	S317	GISPIVFDRSGSSASESYAGSEK	GISPIVFDRS(ph)GS(ph)S(ph)AS(ph)ESYAGSEK	Class 1	H	Profiling	no disease	Label free	TiO2	Q Exactive HF	['Present']	PMA(24h)@HUES9 cell
21406692	YTHDC1	S318	GISPIVFDRSGSSASESYAGSEK	GISPIVFDRS(ph)GS(ph)S(ph)AS(ph)ESYAGSEK	Class 1	H	Profiling	no disease	Label free	TiO2	Q Exactive HF	['Present']	PMA(24h)@HUES9 cell
21406692	YTHDC1	S320	GISPIVFDRSGSSASESYAGSEK	GISPIVFDRS(ph)GS(ph)S(ph)AS(ph)ESYAGSEK	Class 1	H	Profiling	no disease	Label free	TiO2	Q Exactive HF	['Present']	PMA(24h)@HUES9 cell
21406692	YTHDC1	S315	GISPIVFDRSGSSASESYAGSEK	GISPIVFDRS(ph)GS(ph)S(ph)AS(ph)ESYAGSEK	Class 1	H	Profiling	no disease	Label free	TiO2	Q Exactive HF	['Present']	PMA(30min)@HUES9 cell
21406692	YTHDC1	S317	GISPIVFDRSGSSASESYAGSEK	GISPIVFDRS(ph)GS(ph)S(ph)AS(ph)ESYAGSEK	Class 1	H	Profiling	no disease	Label free	TiO2	Q Exactive HF	['Present']	PMA(30min)@HUES9 cell
21406692	YTHDC1	S318	GISPIVFDRSGSSASESYAGSEK	GISPIVFDRS(ph)GS(ph)S(ph)AS(ph)ESYAGSEK	Class 1	H	Profiling	no disease	Label free	TiO2	Q Exactive HF	['Present']	PMA(30min)@HUES9 cell
21406692	YTHDC1	S320	GISPIVFDRSGSSASESYAGSEK	GISPIVFDRS(ph)GS(ph)S(ph)AS(ph)ESYAGSEK	Class 1	H	Profiling	no disease	Label free	TiO2	Q Exactive HF	['Present']	PMA(30min)@HUES9 cell
21406692	YTHDC1	S315	GISPIVFDRSGSSASESYAGSEK	GISPIVFDRS(ph)GS(ph)S(ph)AS(ph)ESYAGSEK	Class 1	H	Profiling	no disease	Label free	TiO2	Q Exactive HF	['Present']	PMA(6h)@HUES9 cell
21406692	YTHDC1	S317	GISPIVFDRSGSSASESYAGSEK	GISPIVFDRS(ph)GS(ph)S(ph)AS(ph)ESYAGSEK	Class 1	H	Profiling	no disease	Label free	TiO2	Q Exactive HF	['Present']	PMA(6h)@HUES9 cell
21406692	YTHDC1	S318	GISPIVFDRSGSSASESYAGSEK	GISPIVFDRS(ph)GS(ph)S(ph)AS(ph)ESYAGSEK	Class 1	H	Profiling	no disease	Label free	TiO2	Q Exactive HF	['Present']	PMA(6h)@HUES9 cell
21406692	YTHDC1	S320	GISPIVFDRSGSSASESYAGSEK	GISPIVFDRS(ph)GS(ph)S(ph)AS(ph)ESYAGSEK	Class 1	H	Profiling	no disease	Label free	TiO2	Q Exactive HF	['Present']	PMA(6h)@HUES9 cell
25311616	YTHDC1	S146		AKS(ph)PT(ph)PDGSER	Class 1	H	Profiling	Autophagy inhibition	SILAC	IMAC	Linear ion trap-orbitrap hybrid	['Present', 'Present', 'Present', 'Present']	Resveratrol@MCF7 cells
25311616	YTHDC1	T148		AKS(ph)PT(ph)PDGSER	Class 1	H	Profiling	Autophagy inhibition	SILAC	IMAC	Linear ion trap-orbitrap hybrid	['Present', 'Present', 'Present', 'Present']	Resveratrol@MCF7 cells
25311616	YTHDC1	S146		AKS(ph)PT(ph)PDGSER	Class 1	H	Profiling	Autophagy inhibition	SILAC	IMAC	Linear ion trap-orbitrap hybrid	['Present', 'Present', 'Present', 'Present']	Resveratrol@MCF7 cells
25311616	YTHDC1	T148		AKS(ph)PT(ph)PDGSER	Class 1	H	Profiling	Autophagy inhibition	SILAC	IMAC	Linear ion trap-orbitrap hybrid	['Present', 'Present', 'Present', 'Present']	Resveratrol@MCF7 cells
25311616	YTHDC1	S146		AKS(ph)PT(ph)PDGSER	Class 1	H	Profiling	Autophagy inhibition	SILAC	IMAC	Linear ion trap-orbitrap hybrid	['Present', 'Present', 'Present', 'Present']	Serum starvation@MCF7 cells
25311616	YTHDC1	T148		AKS(ph)PT(ph)PDGSER	Class 1	H	Profiling	Autophagy inhibition	SILAC	IMAC	Linear ion trap-orbitrap hybrid	['Present', 'Present', 'Present', 'Present']	Serum starvation@MCF7 cells
25311616	YTHDC1	S146		AKS(ph)PT(ph)PDGSER	Class 1	H	Profiling	Autophagy inhibition	SILAC	IMAC	Linear ion trap-orbitrap hybrid	['Present', 'Present', 'Present', 'Present']	Serum starvation@MCF7 cells
25311616	YTHDC1	T148		AKS(ph)PT(ph)PDGSER	Class 1	H	Profiling	Autophagy inhibition	SILAC	IMAC	Linear ion trap-orbitrap hybrid	['Present', 'Present', 'Present', 'Present']	Serum starvation@MCF7 cells
27794612	YTHDC1	S146		S(ph)PT(ph)PDGSER	Class 1	H	Profiling	Squamous cell carcinoma	TMT	Fe IMAC	Q Exactive	[14.1375, 14.0927, 14.1609]	Gefitinib+FGF2@A431cell line
27794612	YTHDC1	T148		S(ph)PT(ph)PDGSER	Class 1	H	Profiling	Squamous cell carcinoma	TMT	Fe IMAC	Q Exactive	[14.1375, 14.0927, 14.1609]	Gefitinib+FGF2@A431cell line
27794612	YTHDC1	S146		S(ph)PT(ph)PDGSER	Class 1	H	Profiling	Squamous cell carcinoma	TMT	Fe IMAC	Q Exactive	[17.8666, 17.7789, 17.8077]	Gefitinib+FGF2@A431cell line
27794612	YTHDC1	T148		S(ph)PT(ph)PDGSER	Class 1	H	Profiling	Squamous cell carcinoma	TMT	Fe IMAC	Q Exactive	[17.8666, 17.7789, 17.8077]	Gefitinib+FGF2@A431cell line
27794612	YTHDC1	S146		S(ph)PT(ph)PDGSER	Class 1	H	Profiling	Squamous cell carcinoma	TMT	Fe IMAC	Q Exactive	[14.6671, 15.0746, 15.2084]	Gefitinib@A431cell line
27794612	YTHDC1	T148		S(ph)PT(ph)PDGSER	Class 1	H	Profiling	Squamous cell carcinoma	TMT	Fe IMAC	Q Exactive	[14.6671, 15.0746, 15.2084]	Gefitinib@A431cell line
27794612	YTHDC1	S146		S(ph)PT(ph)PDGSER	Class 1	H	Profiling	Squamous cell carcinoma	TMT	Fe IMAC	Q Exactive	[17.8234, 17.8075, 17.815]	Gefitinib@A431cell line
27794612	YTHDC1	T148		S(ph)PT(ph)PDGSER	Class 1	H	Profiling	Squamous cell carcinoma	TMT	Fe IMAC	Q Exactive	[17.8234, 17.8075, 17.815]	Gefitinib@A431cell line
27794612	YTHDC1	S146		S(ph)PT(ph)PDGSER	Class 1	H	Profiling	Squamous cell carcinoma	TMT	Fe IMAC	Q Exactive	[14.099, 14.1913, 14.2623, 'Na']	DMSO@A431cell line
27794612	YTHDC1	T148		S(ph)PT(ph)PDGSER	Class 1	H	Profiling	Squamous cell carcinoma	TMT	Fe IMAC	Q Exactive	[14.099, 14.1913, 14.2623, 'Na']	DMSO@A431cell line
27794612	YTHDC1	S146		S(ph)PT(ph)PDGSER	Class 1	H	Profiling	Squamous cell carcinoma	TMT	Fe IMAC	Q Exactive	[17.8901, 18.0462, 17.9277, 'Na']	DMSO@A431cell line
27794612	YTHDC1	T148		S(ph)PT(ph)PDGSER	Class 1	H	Profiling	Squamous cell carcinoma	TMT	Fe IMAC	Q Exactive	[17.8901, 18.0462, 17.9277, 'Na']	DMSO@A431cell line
30177828	YTHDC1	S308	ERKRARGISPIVFDRSGSSASESYAGSEKKH	GIS(ph)PIVFDRS(ph)GS(ph)S(ph)AS(ph)ESYAGSEK	Class 1	H	Profiling	Infection	Label free	EasyPhos	LTQ-Orbitrap XL + Orbitrap Q Exactive HF	[22.64]	Mock(24h)@SK-N-BE2 cells
30177828	YTHDC1	S315	ERKRARGISPIVFDRSGSSASESYAGSEKKH	GIS(ph)PIVFDRS(ph)GS(ph)S(ph)AS(ph)ESYAGSEK	Class 1	H	Profiling	Infection	Label free	EasyPhos	LTQ-Orbitrap XL + Orbitrap Q Exactive HF	[22.64]	Mock(24h)@SK-N-BE2 cells
30177828	YTHDC1	S317	ERKRARGISPIVFDRSGSSASESYAGSEKKH	GIS(ph)PIVFDRS(ph)GS(ph)S(ph)AS(ph)ESYAGSEK	Class 1	H	Profiling	Infection	Label free	EasyPhos	LTQ-Orbitrap XL + Orbitrap Q Exactive HF	[22.64]	Mock(24h)@SK-N-BE2 cells
30177828	YTHDC1	S318	ERKRARGISPIVFDRSGSSASESYAGSEKKH	GIS(ph)PIVFDRS(ph)GS(ph)S(ph)AS(ph)ESYAGSEK	Class 1	H	Profiling	Infection	Label free	EasyPhos	LTQ-Orbitrap XL + Orbitrap Q Exactive HF	[22.64]	Mock(24h)@SK-N-BE2 cells
30177828	YTHDC1	S320	ERKRARGISPIVFDRSGSSASESYAGSEKKH	GIS(ph)PIVFDRS(ph)GS(ph)S(ph)AS(ph)ESYAGSEK	Class 1	H	Profiling	Infection	Label free	EasyPhos	LTQ-Orbitrap XL + Orbitrap Q Exactive HF	[22.64]	Mock(24h)@SK-N-BE2 cells
30177828	YTHDC1	S308	KRARGISPIVFDRSGSSASESYAGSEKKHEK	GIS(ph)PIVFDRS(ph)GS(ph)S(ph)AS(ph)ESYAGSEK	Class 1	H	Profiling	Infection	Label free	EasyPhos	LTQ-Orbitrap XL + Orbitrap Q Exactive HF	[22.65]	Mock(24h)@SK-N-BE2 cells
30177828	YTHDC1	S315	KRARGISPIVFDRSGSSASESYAGSEKKHEK	GIS(ph)PIVFDRS(ph)GS(ph)S(ph)AS(ph)ESYAGSEK	Class 1	H	Profiling	Infection	Label free	EasyPhos	LTQ-Orbitrap XL + Orbitrap Q Exactive HF	[22.65]	Mock(24h)@SK-N-BE2 cells
30177828	YTHDC1	S317	KRARGISPIVFDRSGSSASESYAGSEKKHEK	GIS(ph)PIVFDRS(ph)GS(ph)S(ph)AS(ph)ESYAGSEK	Class 1	H	Profiling	Infection	Label free	EasyPhos	LTQ-Orbitrap XL + Orbitrap Q Exactive HF	[22.65]	Mock(24h)@SK-N-BE2 cells
30177828	YTHDC1	S318	KRARGISPIVFDRSGSSASESYAGSEKKHEK	GIS(ph)PIVFDRS(ph)GS(ph)S(ph)AS(ph)ESYAGSEK	Class 1	H	Profiling	Infection	Label free	EasyPhos	LTQ-Orbitrap XL + Orbitrap Q Exactive HF	[22.65]	Mock(24h)@SK-N-BE2 cells
30177828	YTHDC1	S320	KRARGISPIVFDRSGSSASESYAGSEKKHEK	GIS(ph)PIVFDRS(ph)GS(ph)S(ph)AS(ph)ESYAGSEK	Class 1	H	Profiling	Infection	Label free	EasyPhos	LTQ-Orbitrap XL + Orbitrap Q Exactive HF	[22.65]	Mock(24h)@SK-N-BE2 cells
30177828	YTHDC1	S308	RGISPIVFDRSGSSASESYAGSEKKHEKLSS	GIS(ph)PIVFDRS(ph)GS(ph)S(ph)AS(ph)ESYAGSEK	Class 1	H	Profiling	Infection	Label free	EasyPhos	LTQ-Orbitrap XL + Orbitrap Q Exactive HF	[13.85]	Mock(24h)@SK-N-BE2 cells
30177828	YTHDC1	S315	RGISPIVFDRSGSSASESYAGSEKKHEKLSS	GIS(ph)PIVFDRS(ph)GS(ph)S(ph)AS(ph)ESYAGSEK	Class 1	H	Profiling	Infection	Label free	EasyPhos	LTQ-Orbitrap XL + Orbitrap Q Exactive HF	[13.85]	Mock(24h)@SK-N-BE2 cells
30177828	YTHDC1	S317	RGISPIVFDRSGSSASESYAGSEKKHEKLSS	GIS(ph)PIVFDRS(ph)GS(ph)S(ph)AS(ph)ESYAGSEK	Class 1	H	Profiling	Infection	Label free	EasyPhos	LTQ-Orbitrap XL + Orbitrap Q Exactive HF	[13.85]	Mock(24h)@SK-N-BE2 cells
30177828	YTHDC1	S318	RGISPIVFDRSGSSASESYAGSEKKHEKLSS	GIS(ph)PIVFDRS(ph)GS(ph)S(ph)AS(ph)ESYAGSEK	Class 1	H	Profiling	Infection	Label free	EasyPhos	LTQ-Orbitrap XL + Orbitrap Q Exactive HF	[13.85]	Mock(24h)@SK-N-BE2 cells
30177828	YTHDC1	S320	RGISPIVFDRSGSSASESYAGSEKKHEKLSS	GIS(ph)PIVFDRS(ph)GS(ph)S(ph)AS(ph)ESYAGSEK	Class 1	H	Profiling	Infection	Label free	EasyPhos	LTQ-Orbitrap XL + Orbitrap Q Exactive HF	[13.85]	Mock(24h)@SK-N-BE2 cells
30177828	YTHDC1	S308	ERKRARGISPIVFDRSGSSASESYAGSEKKH	GIS(ph)PIVFDRS(ph)GS(ph)S(ph)AS(ph)ESYAGSEK	Class 1	H	Profiling	Infection	Label free	EasyPhos	LTQ-Orbitrap XL + Orbitrap Q Exactive HF	[22.88]	Mock(48h)@SK-N-BE2 cells
30177828	YTHDC1	S315	ERKRARGISPIVFDRSGSSASESYAGSEKKH	GIS(ph)PIVFDRS(ph)GS(ph)S(ph)AS(ph)ESYAGSEK	Class 1	H	Profiling	Infection	Label free	EasyPhos	LTQ-Orbitrap XL + Orbitrap Q Exactive HF	[22.88]	Mock(48h)@SK-N-BE2 cells
30177828	YTHDC1	S317	ERKRARGISPIVFDRSGSSASESYAGSEKKH	GIS(ph)PIVFDRS(ph)GS(ph)S(ph)AS(ph)ESYAGSEK	Class 1	H	Profiling	Infection	Label free	EasyPhos	LTQ-Orbitrap XL + Orbitrap Q Exactive HF	[22.88]	Mock(48h)@SK-N-BE2 cells
30177828	YTHDC1	S318	ERKRARGISPIVFDRSGSSASESYAGSEKKH	GIS(ph)PIVFDRS(ph)GS(ph)S(ph)AS(ph)ESYAGSEK	Class 1	H	Profiling	Infection	Label free	EasyPhos	LTQ-Orbitrap XL + Orbitrap Q Exactive HF	[22.88]	Mock(48h)@SK-N-BE2 cells
30177828	YTHDC1	S320	ERKRARGISPIVFDRSGSSASESYAGSEKKH	GIS(ph)PIVFDRS(ph)GS(ph)S(ph)AS(ph)ESYAGSEK	Class 1	H	Profiling	Infection	Label free	EasyPhos	LTQ-Orbitrap XL + Orbitrap Q Exactive HF	[22.88]	Mock(48h)@SK-N-BE2 cells
30177828	YTHDC1	S308	KRARGISPIVFDRSGSSASESYAGSEKKHEK	GIS(ph)PIVFDRS(ph)GS(ph)S(ph)AS(ph)ESYAGSEK	Class 1	H	Profiling	Infection	Label free	EasyPhos	LTQ-Orbitrap XL + Orbitrap Q Exactive HF	[22.87]	Mock(48h)@SK-N-BE2 cells
30177828	YTHDC1	S315	KRARGISPIVFDRSGSSASESYAGSEKKHEK	GIS(ph)PIVFDRS(ph)GS(ph)S(ph)AS(ph)ESYAGSEK	Class 1	H	Profiling	Infection	Label free	EasyPhos	LTQ-Orbitrap XL + Orbitrap Q Exactive HF	[22.87]	Mock(48h)@SK-N-BE2 cells
30177828	YTHDC1	S317	KRARGISPIVFDRSGSSASESYAGSEKKHEK	GIS(ph)PIVFDRS(ph)GS(ph)S(ph)AS(ph)ESYAGSEK	Class 1	H	Profiling	Infection	Label free	EasyPhos	LTQ-Orbitrap XL + Orbitrap Q Exactive HF	[22.87]	Mock(48h)@SK-N-BE2 cells
30177828	YTHDC1	S318	KRARGISPIVFDRSGSSASESYAGSEKKHEK	GIS(ph)PIVFDRS(ph)GS(ph)S(ph)AS(ph)ESYAGSEK	Class 1	H	Profiling	Infection	Label free	EasyPhos	LTQ-Orbitrap XL + Orbitrap Q Exactive HF	[22.87]	Mock(48h)@SK-N-BE2 cells
30177828	YTHDC1	S320	KRARGISPIVFDRSGSSASESYAGSEKKHEK	GIS(ph)PIVFDRS(ph)GS(ph)S(ph)AS(ph)ESYAGSEK	Class 1	H	Profiling	Infection	Label free	EasyPhos	LTQ-Orbitrap XL + Orbitrap Q Exactive HF	[22.87]	Mock(48h)@SK-N-BE2 cells
30177828	YTHDC1	S308	RGISPIVFDRSGSSASESYAGSEKKHEKLSS	GIS(ph)PIVFDRS(ph)GS(ph)S(ph)AS(ph)ESYAGSEK	Class 1	H	Profiling	Infection	Label free	EasyPhos	LTQ-Orbitrap XL + Orbitrap Q Exactive HF	[12.5]	Mock(48h)@SK-N-BE2 cells
30177828	YTHDC1	S315	RGISPIVFDRSGSSASESYAGSEKKHEKLSS	GIS(ph)PIVFDRS(ph)GS(ph)S(ph)AS(ph)ESYAGSEK	Class 1	H	Profiling	Infection	Label free	EasyPhos	LTQ-Orbitrap XL + Orbitrap Q Exactive HF	[12.5]	Mock(48h)@SK-N-BE2 cells
30177828	YTHDC1	S317	RGISPIVFDRSGSSASESYAGSEKKHEKLSS	GIS(ph)PIVFDRS(ph)GS(ph)S(ph)AS(ph)ESYAGSEK	Class 1	H	Profiling	Infection	Label free	EasyPhos	LTQ-Orbitrap XL + Orbitrap Q Exactive HF	[12.5]	Mock(48h)@SK-N-BE2 cells
30177828	YTHDC1	S318	RGISPIVFDRSGSSASESYAGSEKKHEKLSS	GIS(ph)PIVFDRS(ph)GS(ph)S(ph)AS(ph)ESYAGSEK	Class 1	H	Profiling	Infection	Label free	EasyPhos	LTQ-Orbitrap XL + Orbitrap Q Exactive HF	[12.5]	Mock(48h)@SK-N-BE2 cells
30177828	YTHDC1	S320	RGISPIVFDRSGSSASESYAGSEKKHEKLSS	GIS(ph)PIVFDRS(ph)GS(ph)S(ph)AS(ph)ESYAGSEK	Class 1	H	Profiling	Infection	Label free	EasyPhos	LTQ-Orbitrap XL + Orbitrap Q Exactive HF	[12.5]	Mock(48h)@SK-N-BE2 cells
30177828	YTHDC1	S308	ERKRARGISPIVFDRSGSSASESYAGSEKKH	GIS(ph)PIVFDRS(ph)GS(ph)S(ph)AS(ph)ESYAGSEK	Class 1	H	Profiling	Infection	Label free	EasyPhos	LTQ-Orbitrap XL + Orbitrap Q Exactive HF	[23.41]	Mock(72h)@SK-N-BE2 cells
30177828	YTHDC1	S315	ERKRARGISPIVFDRSGSSASESYAGSEKKH	GIS(ph)PIVFDRS(ph)GS(ph)S(ph)AS(ph)ESYAGSEK	Class 1	H	Profiling	Infection	Label free	EasyPhos	LTQ-Orbitrap XL + Orbitrap Q Exactive HF	[23.41]	Mock(72h)@SK-N-BE2 cells
30177828	YTHDC1	S317	ERKRARGISPIVFDRSGSSASESYAGSEKKH	GIS(ph)PIVFDRS(ph)GS(ph)S(ph)AS(ph)ESYAGSEK	Class 1	H	Profiling	Infection	Label free	EasyPhos	LTQ-Orbitrap XL + Orbitrap Q Exactive HF	[23.41]	Mock(72h)@SK-N-BE2 cells
30177828	YTHDC1	S318	ERKRARGISPIVFDRSGSSASESYAGSEKKH	GIS(ph)PIVFDRS(ph)GS(ph)S(ph)AS(ph)ESYAGSEK	Class 1	H	Profiling	Infection	Label free	EasyPhos	LTQ-Orbitrap XL + Orbitrap Q Exactive HF	[23.41]	Mock(72h)@SK-N-BE2 cells
30177828	YTHDC1	S320	ERKRARGISPIVFDRSGSSASESYAGSEKKH	GIS(ph)PIVFDRS(ph)GS(ph)S(ph)AS(ph)ESYAGSEK	Class 1	H	Profiling	Infection	Label free	EasyPhos	LTQ-Orbitrap XL + Orbitrap Q Exactive HF	[23.41]	Mock(72h)@SK-N-BE2 cells
30177828	YTHDC1	S308	KRARGISPIVFDRSGSSASESYAGSEKKHEK	GIS(ph)PIVFDRS(ph)GS(ph)S(ph)AS(ph)ESYAGSEK	Class 1	H	Profiling	Infection	Label free	EasyPhos	LTQ-Orbitrap XL + Orbitrap Q Exactive HF	[23.34]	Mock(72h)@SK-N-BE2 cells
30177828	YTHDC1	S315	KRARGISPIVFDRSGSSASESYAGSEKKHEK	GIS(ph)PIVFDRS(ph)GS(ph)S(ph)AS(ph)ESYAGSEK	Class 1	H	Profiling	Infection	Label free	EasyPhos	LTQ-Orbitrap XL + Orbitrap Q Exactive HF	[23.34]	Mock(72h)@SK-N-BE2 cells
30177828	YTHDC1	S317	KRARGISPIVFDRSGSSASESYAGSEKKHEK	GIS(ph)PIVFDRS(ph)GS(ph)S(ph)AS(ph)ESYAGSEK	Class 1	H	Profiling	Infection	Label free	EasyPhos	LTQ-Orbitrap XL + Orbitrap Q Exactive HF	[23.34]	Mock(72h)@SK-N-BE2 cells
30177828	YTHDC1	S318	KRARGISPIVFDRSGSSASESYAGSEKKHEK	GIS(ph)PIVFDRS(ph)GS(ph)S(ph)AS(ph)ESYAGSEK	Class 1	H	Profiling	Infection	Label free	EasyPhos	LTQ-Orbitrap XL + Orbitrap Q Exactive HF	[23.34]	Mock(72h)@SK-N-BE2 cells
30177828	YTHDC1	S320	KRARGISPIVFDRSGSSASESYAGSEKKHEK	GIS(ph)PIVFDRS(ph)GS(ph)S(ph)AS(ph)ESYAGSEK	Class 1	H	Profiling	Infection	Label free	EasyPhos	LTQ-Orbitrap XL + Orbitrap Q Exactive HF	[23.34]	Mock(72h)@SK-N-BE2 cells
30177828	YTHDC1	S308	RGISPIVFDRSGSSASESYAGSEKKHEKLSS	GIS(ph)PIVFDRS(ph)GS(ph)S(ph)AS(ph)ESYAGSEK	Class 1	H	Profiling	Infection	Label free	EasyPhos	LTQ-Orbitrap XL + Orbitrap Q Exactive HF	[12.09]	Mock(72h)@SK-N-BE2 cells
30177828	YTHDC1	S315	RGISPIVFDRSGSSASESYAGSEKKHEKLSS	GIS(ph)PIVFDRS(ph)GS(ph)S(ph)AS(ph)ESYAGSEK	Class 1	H	Profiling	Infection	Label free	EasyPhos	LTQ-Orbitrap XL + Orbitrap Q Exactive HF	[12.09]	Mock(72h)@SK-N-BE2 cells
30177828	YTHDC1	S317	RGISPIVFDRSGSSASESYAGSEKKHEKLSS	GIS(ph)PIVFDRS(ph)GS(ph)S(ph)AS(ph)ESYAGSEK	Class 1	H	Profiling	Infection	Label free	EasyPhos	LTQ-Orbitrap XL + Orbitrap Q Exactive HF	[12.09]	Mock(72h)@SK-N-BE2 cells
30177828	YTHDC1	S318	RGISPIVFDRSGSSASESYAGSEKKHEKLSS	GIS(ph)PIVFDRS(ph)GS(ph)S(ph)AS(ph)ESYAGSEK	Class 1	H	Profiling	Infection	Label free	EasyPhos	LTQ-Orbitrap XL + Orbitrap Q Exactive HF	[12.09]	Mock(72h)@SK-N-BE2 cells
30177828	YTHDC1	S320	RGISPIVFDRSGSSASESYAGSEKKHEKLSS	GIS(ph)PIVFDRS(ph)GS(ph)S(ph)AS(ph)ESYAGSEK	Class 1	H	Profiling	Infection	Label free	EasyPhos	LTQ-Orbitrap XL + Orbitrap Q Exactive HF	[12.09]	Mock(72h)@SK-N-BE2 cells
30177828	YTHDC1	S308	ERKRARGISPIVFDRSGSSASESYAGSEKKH	GIS(ph)PIVFDRS(ph)GS(ph)S(ph)AS(ph)ESYAGSEK	Class 1	H	Profiling	Infection	Label free	EasyPhos	LTQ-Orbitrap XL + Orbitrap Q Exactive HF	[22.79]	ZIKV(24h)@SK-N-BE2 cells
30177828	YTHDC1	S315	ERKRARGISPIVFDRSGSSASESYAGSEKKH	GIS(ph)PIVFDRS(ph)GS(ph)S(ph)AS(ph)ESYAGSEK	Class 1	H	Profiling	Infection	Label free	EasyPhos	LTQ-Orbitrap XL + Orbitrap Q Exactive HF	[22.79]	ZIKV(24h)@SK-N-BE2 cells
30177828	YTHDC1	S317	ERKRARGISPIVFDRSGSSASESYAGSEKKH	GIS(ph)PIVFDRS(ph)GS(ph)S(ph)AS(ph)ESYAGSEK	Class 1	H	Profiling	Infection	Label free	EasyPhos	LTQ-Orbitrap XL + Orbitrap Q Exactive HF	[22.79]	ZIKV(24h)@SK-N-BE2 cells
30177828	YTHDC1	S318	ERKRARGISPIVFDRSGSSASESYAGSEKKH	GIS(ph)PIVFDRS(ph)GS(ph)S(ph)AS(ph)ESYAGSEK	Class 1	H	Profiling	Infection	Label free	EasyPhos	LTQ-Orbitrap XL + Orbitrap Q Exactive HF	[22.79]	ZIKV(24h)@SK-N-BE2 cells
30177828	YTHDC1	S320	ERKRARGISPIVFDRSGSSASESYAGSEKKH	GIS(ph)PIVFDRS(ph)GS(ph)S(ph)AS(ph)ESYAGSEK	Class 1	H	Profiling	Infection	Label free	EasyPhos	LTQ-Orbitrap XL + Orbitrap Q Exactive HF	[22.79]	ZIKV(24h)@SK-N-BE2 cells
30177828	YTHDC1	S308	KRARGISPIVFDRSGSSASESYAGSEKKHEK	GIS(ph)PIVFDRS(ph)GS(ph)S(ph)AS(ph)ESYAGSEK	Class 1	H	Profiling	Infection	Label free	EasyPhos	LTQ-Orbitrap XL + Orbitrap Q Exactive HF	[22.79]	ZIKV(24h)@SK-N-BE2 cells
30177828	YTHDC1	S315	KRARGISPIVFDRSGSSASESYAGSEKKHEK	GIS(ph)PIVFDRS(ph)GS(ph)S(ph)AS(ph)ESYAGSEK	Class 1	H	Profiling	Infection	Label free	EasyPhos	LTQ-Orbitrap XL + Orbitrap Q Exactive HF	[22.79]	ZIKV(24h)@SK-N-BE2 cells
30177828	YTHDC1	S317	KRARGISPIVFDRSGSSASESYAGSEKKHEK	GIS(ph)PIVFDRS(ph)GS(ph)S(ph)AS(ph)ESYAGSEK	Class 1	H	Profiling	Infection	Label free	EasyPhos	LTQ-Orbitrap XL + Orbitrap Q Exactive HF	[22.79]	ZIKV(24h)@SK-N-BE2 cells
30177828	YTHDC1	S318	KRARGISPIVFDRSGSSASESYAGSEKKHEK	GIS(ph)PIVFDRS(ph)GS(ph)S(ph)AS(ph)ESYAGSEK	Class 1	H	Profiling	Infection	Label free	EasyPhos	LTQ-Orbitrap XL + Orbitrap Q Exactive HF	[22.79]	ZIKV(24h)@SK-N-BE2 cells
30177828	YTHDC1	S320	KRARGISPIVFDRSGSSASESYAGSEKKHEK	GIS(ph)PIVFDRS(ph)GS(ph)S(ph)AS(ph)ESYAGSEK	Class 1	H	Profiling	Infection	Label free	EasyPhos	LTQ-Orbitrap XL + Orbitrap Q Exactive HF	[22.79]	ZIKV(24h)@SK-N-BE2 cells
30177828	YTHDC1	S308	RGISPIVFDRSGSSASESYAGSEKKHEKLSS	GIS(ph)PIVFDRS(ph)GS(ph)S(ph)AS(ph)ESYAGSEK	Class 1	H	Profiling	Infection	Label free	EasyPhos	LTQ-Orbitrap XL + Orbitrap Q Exactive HF	[13.04]	ZIKV(24h)@SK-N-BE2 cells
30177828	YTHDC1	S315	RGISPIVFDRSGSSASESYAGSEKKHEKLSS	GIS(ph)PIVFDRS(ph)GS(ph)S(ph)AS(ph)ESYAGSEK	Class 1	H	Profiling	Infection	Label free	EasyPhos	LTQ-Orbitrap XL + Orbitrap Q Exactive HF	[13.04]	ZIKV(24h)@SK-N-BE2 cells
30177828	YTHDC1	S317	RGISPIVFDRSGSSASESYAGSEKKHEKLSS	GIS(ph)PIVFDRS(ph)GS(ph)S(ph)AS(ph)ESYAGSEK	Class 1	H	Profiling	Infection	Label free	EasyPhos	LTQ-Orbitrap XL + Orbitrap Q Exactive HF	[13.04]	ZIKV(24h)@SK-N-BE2 cells
30177828	YTHDC1	S318	RGISPIVFDRSGSSASESYAGSEKKHEKLSS	GIS(ph)PIVFDRS(ph)GS(ph)S(ph)AS(ph)ESYAGSEK	Class 1	H	Profiling	Infection	Label free	EasyPhos	LTQ-Orbitrap XL + Orbitrap Q Exactive HF	[13.04]	ZIKV(24h)@SK-N-BE2 cells
30177828	YTHDC1	S320	RGISPIVFDRSGSSASESYAGSEKKHEKLSS	GIS(ph)PIVFDRS(ph)GS(ph)S(ph)AS(ph)ESYAGSEK	Class 1	H	Profiling	Infection	Label free	EasyPhos	LTQ-Orbitrap XL + Orbitrap Q Exactive HF	[13.04]	ZIKV(24h)@SK-N-BE2 cells
30177828	YTHDC1	S308	ERKRARGISPIVFDRSGSSASESYAGSEKKH	GIS(ph)PIVFDRS(ph)GS(ph)S(ph)AS(ph)ESYAGSEK	Class 1	H	Profiling	Infection	Label free	EasyPhos	LTQ-Orbitrap XL + Orbitrap Q Exactive HF	[23.36]	ZIKV(48h)@SK-N-BE2 cells
30177828	YTHDC1	S315	ERKRARGISPIVFDRSGSSASESYAGSEKKH	GIS(ph)PIVFDRS(ph)GS(ph)S(ph)AS(ph)ESYAGSEK	Class 1	H	Profiling	Infection	Label free	EasyPhos	LTQ-Orbitrap XL + Orbitrap Q Exactive HF	[23.36]	ZIKV(48h)@SK-N-BE2 cells
30177828	YTHDC1	S317	ERKRARGISPIVFDRSGSSASESYAGSEKKH	GIS(ph)PIVFDRS(ph)GS(ph)S(ph)AS(ph)ESYAGSEK	Class 1	H	Profiling	Infection	Label free	EasyPhos	LTQ-Orbitrap XL + Orbitrap Q Exactive HF	[23.36]	ZIKV(48h)@SK-N-BE2 cells
30177828	YTHDC1	S318	ERKRARGISPIVFDRSGSSASESYAGSEKKH	GIS(ph)PIVFDRS(ph)GS(ph)S(ph)AS(ph)ESYAGSEK	Class 1	H	Profiling	Infection	Label free	EasyPhos	LTQ-Orbitrap XL + Orbitrap Q Exactive HF	[23.36]	ZIKV(48h)@SK-N-BE2 cells
30177828	YTHDC1	S320	ERKRARGISPIVFDRSGSSASESYAGSEKKH	GIS(ph)PIVFDRS(ph)GS(ph)S(ph)AS(ph)ESYAGSEK	Class 1	H	Profiling	Infection	Label free	EasyPhos	LTQ-Orbitrap XL + Orbitrap Q Exactive HF	[23.36]	ZIKV(48h)@SK-N-BE2 cells
30177828	YTHDC1	S308	KRARGISPIVFDRSGSSASESYAGSEKKHEK	GIS(ph)PIVFDRS(ph)GS(ph)S(ph)AS(ph)ESYAGSEK	Class 1	H	Profiling	Infection	Label free	EasyPhos	LTQ-Orbitrap XL + Orbitrap Q Exactive HF	[23.35]	ZIKV(48h)@SK-N-BE2 cells
30177828	YTHDC1	S315	KRARGISPIVFDRSGSSASESYAGSEKKHEK	GIS(ph)PIVFDRS(ph)GS(ph)S(ph)AS(ph)ESYAGSEK	Class 1	H	Profiling	Infection	Label free	EasyPhos	LTQ-Orbitrap XL + Orbitrap Q Exactive HF	[23.35]	ZIKV(48h)@SK-N-BE2 cells
30177828	YTHDC1	S317	KRARGISPIVFDRSGSSASESYAGSEKKHEK	GIS(ph)PIVFDRS(ph)GS(ph)S(ph)AS(ph)ESYAGSEK	Class 1	H	Profiling	Infection	Label free	EasyPhos	LTQ-Orbitrap XL + Orbitrap Q Exactive HF	[23.35]	ZIKV(48h)@SK-N-BE2 cells
30177828	YTHDC1	S318	KRARGISPIVFDRSGSSASESYAGSEKKHEK	GIS(ph)PIVFDRS(ph)GS(ph)S(ph)AS(ph)ESYAGSEK	Class 1	H	Profiling	Infection	Label free	EasyPhos	LTQ-Orbitrap XL + Orbitrap Q Exactive HF	[23.35]	ZIKV(48h)@SK-N-BE2 cells
30177828	YTHDC1	S320	KRARGISPIVFDRSGSSASESYAGSEKKHEK	GIS(ph)PIVFDRS(ph)GS(ph)S(ph)AS(ph)ESYAGSEK	Class 1	H	Profiling	Infection	Label free	EasyPhos	LTQ-Orbitrap XL + Orbitrap Q Exactive HF	[23.35]	ZIKV(48h)@SK-N-BE2 cells
30177828	YTHDC1	S308	RGISPIVFDRSGSSASESYAGSEKKHEKLSS	GIS(ph)PIVFDRS(ph)GS(ph)S(ph)AS(ph)ESYAGSEK	Class 1	H	Profiling	Infection	Label free	EasyPhos	LTQ-Orbitrap XL + Orbitrap Q Exactive HF	[11.2]	ZIKV(48h)@SK-N-BE2 cells
30177828	YTHDC1	S315	RGISPIVFDRSGSSASESYAGSEKKHEKLSS	GIS(ph)PIVFDRS(ph)GS(ph)S(ph)AS(ph)ESYAGSEK	Class 1	H	Profiling	Infection	Label free	EasyPhos	LTQ-Orbitrap XL + Orbitrap Q Exactive HF	[11.2]	ZIKV(48h)@SK-N-BE2 cells
30177828	YTHDC1	S317	RGISPIVFDRSGSSASESYAGSEKKHEKLSS	GIS(ph)PIVFDRS(ph)GS(ph)S(ph)AS(ph)ESYAGSEK	Class 1	H	Profiling	Infection	Label free	EasyPhos	LTQ-Orbitrap XL + Orbitrap Q Exactive HF	[11.2]	ZIKV(48h)@SK-N-BE2 cells
30177828	YTHDC1	S318	RGISPIVFDRSGSSASESYAGSEKKHEKLSS	GIS(ph)PIVFDRS(ph)GS(ph)S(ph)AS(ph)ESYAGSEK	Class 1	H	Profiling	Infection	Label free	EasyPhos	LTQ-Orbitrap XL + Orbitrap Q Exactive HF	[11.2]	ZIKV(48h)@SK-N-BE2 cells
30177828	YTHDC1	S320	RGISPIVFDRSGSSASESYAGSEKKHEKLSS	GIS(ph)PIVFDRS(ph)GS(ph)S(ph)AS(ph)ESYAGSEK	Class 1	H	Profiling	Infection	Label free	EasyPhos	LTQ-Orbitrap XL + Orbitrap Q Exactive HF	[11.2]	ZIKV(48h)@SK-N-BE2 cells
30177828	YTHDC1	S308	ERKRARGISPIVFDRSGSSASESYAGSEKKH	GIS(ph)PIVFDRS(ph)GS(ph)S(ph)AS(ph)ESYAGSEK	Class 1	H	Profiling	Infection	Label free	EasyPhos	LTQ-Orbitrap XL + Orbitrap Q Exactive HF	[22.78]	ZIKV(72h)@SK-N-BE2 cells
30177828	YTHDC1	S315	ERKRARGISPIVFDRSGSSASESYAGSEKKH	GIS(ph)PIVFDRS(ph)GS(ph)S(ph)AS(ph)ESYAGSEK	Class 1	H	Profiling	Infection	Label free	EasyPhos	LTQ-Orbitrap XL + Orbitrap Q Exactive HF	[22.78]	ZIKV(72h)@SK-N-BE2 cells
30177828	YTHDC1	S317	ERKRARGISPIVFDRSGSSASESYAGSEKKH	GIS(ph)PIVFDRS(ph)GS(ph)S(ph)AS(ph)ESYAGSEK	Class 1	H	Profiling	Infection	Label free	EasyPhos	LTQ-Orbitrap XL + Orbitrap Q Exactive HF	[22.78]	ZIKV(72h)@SK-N-BE2 cells
30177828	YTHDC1	S318	ERKRARGISPIVFDRSGSSASESYAGSEKKH	GIS(ph)PIVFDRS(ph)GS(ph)S(ph)AS(ph)ESYAGSEK	Class 1	H	Profiling	Infection	Label free	EasyPhos	LTQ-Orbitrap XL + Orbitrap Q Exactive HF	[22.78]	ZIKV(72h)@SK-N-BE2 cells
30177828	YTHDC1	S320	ERKRARGISPIVFDRSGSSASESYAGSEKKH	GIS(ph)PIVFDRS(ph)GS(ph)S(ph)AS(ph)ESYAGSEK	Class 1	H	Profiling	Infection	Label free	EasyPhos	LTQ-Orbitrap XL + Orbitrap Q Exactive HF	[22.78]	ZIKV(72h)@SK-N-BE2 cells
30177828	YTHDC1	S308	KRARGISPIVFDRSGSSASESYAGSEKKHEK	GIS(ph)PIVFDRS(ph)GS(ph)S(ph)AS(ph)ESYAGSEK	Class 1	H	Profiling	Infection	Label free	EasyPhos	LTQ-Orbitrap XL + Orbitrap Q Exactive HF	[22.78]	ZIKV(72h)@SK-N-BE2 cells
30177828	YTHDC1	S315	KRARGISPIVFDRSGSSASESYAGSEKKHEK	GIS(ph)PIVFDRS(ph)GS(ph)S(ph)AS(ph)ESYAGSEK	Class 1	H	Profiling	Infection	Label free	EasyPhos	LTQ-Orbitrap XL + Orbitrap Q Exactive HF	[22.78]	ZIKV(72h)@SK-N-BE2 cells
30177828	YTHDC1	S317	KRARGISPIVFDRSGSSASESYAGSEKKHEK	GIS(ph)PIVFDRS(ph)GS(ph)S(ph)AS(ph)ESYAGSEK	Class 1	H	Profiling	Infection	Label free	EasyPhos	LTQ-Orbitrap XL + Orbitrap Q Exactive HF	[22.78]	ZIKV(72h)@SK-N-BE2 cells
30177828	YTHDC1	S318	KRARGISPIVFDRSGSSASESYAGSEKKHEK	GIS(ph)PIVFDRS(ph)GS(ph)S(ph)AS(ph)ESYAGSEK	Class 1	H	Profiling	Infection	Label free	EasyPhos	LTQ-Orbitrap XL + Orbitrap Q Exactive HF	[22.78]	ZIKV(72h)@SK-N-BE2 cells
30177828	YTHDC1	S320	KRARGISPIVFDRSGSSASESYAGSEKKHEK	GIS(ph)PIVFDRS(ph)GS(ph)S(ph)AS(ph)ESYAGSEK	Class 1	H	Profiling	Infection	Label free	EasyPhos	LTQ-Orbitrap XL + Orbitrap Q Exactive HF	[22.78]	ZIKV(72h)@SK-N-BE2 cells
30177828	YTHDC1	S308	RGISPIVFDRSGSSASESYAGSEKKHEKLSS	GIS(ph)PIVFDRS(ph)GS(ph)S(ph)AS(ph)ESYAGSEK	Class 1	H	Profiling	Infection	Label free	EasyPhos	LTQ-Orbitrap XL + Orbitrap Q Exactive HF	[10.23]	ZIKV(72h)@SK-N-BE2 cells
30177828	YTHDC1	S315	RGISPIVFDRSGSSASESYAGSEKKHEKLSS	GIS(ph)PIVFDRS(ph)GS(ph)S(ph)AS(ph)ESYAGSEK	Class 1	H	Profiling	Infection	Label free	EasyPhos	LTQ-Orbitrap XL + Orbitrap Q Exactive HF	[10.23]	ZIKV(72h)@SK-N-BE2 cells
30177828	YTHDC1	S317	RGISPIVFDRSGSSASESYAGSEKKHEKLSS	GIS(ph)PIVFDRS(ph)GS(ph)S(ph)AS(ph)ESYAGSEK	Class 1	H	Profiling	Infection	Label free	EasyPhos	LTQ-Orbitrap XL + Orbitrap Q Exactive HF	[10.23]	ZIKV(72h)@SK-N-BE2 cells
30177828	YTHDC1	S318	RGISPIVFDRSGSSASESYAGSEKKHEKLSS	GIS(ph)PIVFDRS(ph)GS(ph)S(ph)AS(ph)ESYAGSEK	Class 1	H	Profiling	Infection	Label free	EasyPhos	LTQ-Orbitrap XL + Orbitrap Q Exactive HF	[10.23]	ZIKV(72h)@SK-N-BE2 cells
30177828	YTHDC1	S320	RGISPIVFDRSGSSASESYAGSEKKHEKLSS	GIS(ph)PIVFDRS(ph)GS(ph)S(ph)AS(ph)ESYAGSEK	Class 1	H	Profiling	Infection	Label free	EasyPhos	LTQ-Orbitrap XL + Orbitrap Q Exactive HF	[10.23]	ZIKV(72h)@SK-N-BE2 cells
35882839	YTHDC1	S417			Class 1	H	Profiling	Colon-cancer	Label-free	not mentioned	Orbitrap Fusion Lumos	['present', 'present', 'present', 'present']	shRNA 312@HCT116
35882839	YTHDC1	S435			Class 1	H	Profiling	Colon-cancer	Label-free	not mentioned	Orbitrap Fusion Lumos	['present', 'present', 'present', 'present']	shRNA 312@HCT116
35882839	YTHDC1	S424			Class 1	H	Profiling	Colon-cancer	Label-free	not mentioned	Orbitrap Fusion Lumos	['present', 'present', 'present', 'present']	shRNA 312@HCT116
35882839	YTHDC1	S416			Class 1	H	Profiling	Colon-cancer	Label-free	not mentioned	Orbitrap Fusion Lumos	['present', 'present', 'present', 'present']	shRNA 312@HCT116
35882839	YTHDC1	S419			Class 1	H	Profiling	Colon-cancer	Label-free	not mentioned	Orbitrap Fusion Lumos	['present', 'present', 'present', 'present']	shRNA 312@HCT116
36477497	YTHDC1	S146		AKS(ph)PT(ph)PDGSER	Class 1	H	Profiling	Salmonella infection	Label-free	Enrichment (no details)	Orbitrap	[0.584, 1.481]	WT+Salmonella@HeLa cells
36477497	YTHDC1	T148		AKS(ph)PT(ph)PDGSER	Class 1	H	Profiling	Salmonella infection	Label-free	Enrichment (no details)	Orbitrap	[0.584, 1.481]	WT+Salmonella@HeLa cells
36477497	YTHDC1	S146		AKS(ph)PT(ph)PDGSER	Class 1	H	Profiling	Salmonella infection	Label-free	Enrichment (no details)	Orbitrap	[0.518, 1.368]	ipaJ+Salmonella@HeLa cells
36477497	YTHDC1	T148		AKS(ph)PT(ph)PDGSER	Class 1	H	Profiling	Salmonella infection	Label-free	Enrichment (no details)	Orbitrap	[0.518, 1.368]	ipaJ+Salmonella@HeLa cells
20097925	YTHDC1	S308	KRARGISPIVFDR	GIS(ph)PIVFDR	Class 1	H	Profiling	mitotic progression	SILAC	TiO2	LTQ-Orbitrap	['Present', 'Present', 'Present', 'Present']	Telophase@HeLa S cells
20097925	YTHDC1	S308	KRARGISPIVFDR	GIS(ph)PIVFDR	Class 1	H	Profiling	mitotic progression	SILAC	TiO2	LTQ-Orbitrap	['Present', 'Present', 'Present', 'Present']	Metaphase@HeLa S cells
20097925	YTHDC1	S308	KRARGISPIVFDR	GIS(ph)PIVFDR	Class 1	H	Profiling	mitotic progression	SILAC	TiO2	LTQ-Orbitrap	['Present', 'Present', 'Present', 'Present']	Prometaphase@HeLa S cells
20363803	YTHDC1	S308	KRARGISPIVFDR	GIS(ph)PIVFDR	Class 1	H	Profiling	Signaling network	SILAC	TIO2	LTQ-Orbitrap	[1.0912, 0.8527]	Ang II(15min)@AT1R-HEK cell line
20363803	YTHDC1	S515	HKRRMHSQPRSRG	MHS(ph)QPR	Class 1	H	Profiling	Signaling network	SILAC	TIO2	LTQ-Orbitrap	[1.1524]	Ang II(15min)@AT1R-HEK cell line
20363803	YTHDC1	S326	SESYAGSEKKHEK	GIS(ph)PIVFDRS(ph)GS(ph)S(ph)AS(ph)ES(ph)YAGS(ph)EK	Class 1	H	Profiling	Signaling network	SILAC	TIO2	LTQ-Orbitrap	[0.94323]	Ang II(15min)@AT1R-HEK cell line
20363803	YTHDC1	S146	PERRAKSPTPDGS	AKS(ph)PT(ph)PDGSER	Class 1	H	Profiling	Signaling network	SILAC	TIO2	LTQ-Orbitrap	[1.0455, 0.93962]	Ang II(15min)@AT1R-HEK cell line
20363803	YTHDC1	S308	KRARGISPIVFDR	GIS(ph)PIVFDR	Class 1	H	Profiling	Signaling network	SILAC	TIO2	LTQ-Orbitrap	[1.1356, 1.4037]	Ang II(153min)@AT1R-HEK cell line
20363803	YTHDC1	S515	HKRRMHSQPRSRG	MHS(ph)QPR	Class 1	H	Profiling	Signaling network	SILAC	TIO2	LTQ-Orbitrap	[0.96457]	Ang II(153min)@AT1R-HEK cell line
20363803	YTHDC1	S326	SESYAGSEKKHEK	GIS(ph)PIVFDRS(ph)GS(ph)S(ph)AS(ph)ES(ph)YAGS(ph)EK	Class 1	H	Profiling	Signaling network	SILAC	TIO2	LTQ-Orbitrap	[1.4037]	Ang II(153min)@AT1R-HEK cell line
20363803	YTHDC1	S146	PERRAKSPTPDGS	AKS(ph)PT(ph)PDGSER	Class 1	H	Profiling	Signaling network	SILAC	TIO2	LTQ-Orbitrap	[1.0461]	Ang II(153min)@AT1R-HEK cell line
20363803	YTHDC1	S308	KRARGISPIVFDR	GIS(ph)PIVFDR	Class 1	H	Profiling	Signaling network	SILAC	TIO2	LTQ-Orbitrap	[1.0379, 0.54416]	SII Ang II(15min)@AT1R-HEK cell line
20363803	YTHDC1	S515	HKRRMHSQPRSRG	MHS(ph)QPR	Class 1	H	Profiling	Signaling network	SILAC	TIO2	LTQ-Orbitrap	[0.94937]	SII Ang II(15min)@AT1R-HEK cell line
20363803	YTHDC1	S326	SESYAGSEKKHEK	GIS(ph)PIVFDRS(ph)GS(ph)S(ph)AS(ph)ES(ph)YAGS(ph)EK	Class 1	H	Profiling	Signaling network	SILAC	TIO2	LTQ-Orbitrap	[0.54416]	SII Ang II(15min)@AT1R-HEK cell line
20363803	YTHDC1	S146	PERRAKSPTPDGS	AKS(ph)PT(ph)PDGSER	Class 1	H	Profiling	Signaling network	SILAC	TIO2	LTQ-Orbitrap	[1.1975, 0.84117]	SII Ang II(15min)@AT1R-HEK cell line
20363803	YTHDC1	S308	KRARGISPIVFDR	GIS(ph)PIVFDR	Class 1	H	Profiling	Signaling network	SILAC	TIO2	LTQ-Orbitrap	[1.0793, 0.80044]	SII Ang II(3min)@AT1R-HEK cell line
20363803	YTHDC1	S515	HKRRMHSQPRSRG	MHS(ph)QPR	Class 1	H	Profiling	Signaling network	SILAC	TIO2	LTQ-Orbitrap	[0.99855]	SII Ang II(3min)@AT1R-HEK cell line
20363803	YTHDC1	S326	SESYAGSEKKHEK	GIS(ph)PIVFDRS(ph)GS(ph)S(ph)AS(ph)ES(ph)YAGS(ph)EK	Class 1	H	Profiling	Signaling network	SILAC	TIO2	LTQ-Orbitrap	[0.80044]	SII Ang II(3min)@AT1R-HEK cell line
20363803	YTHDC1	S146	PERRAKSPTPDGS	AKS(ph)PT(ph)PDGSER	Class 1	H	Profiling	Signaling network	SILAC	TIO2	LTQ-Orbitrap	[1.1905]	SII Ang II(3min)@AT1R-HEK cell line
20873877	YTHDC1	S308	KRARGISPIVFDR	GIS(ph)PIVFDR	Class 1	H	Profiling	No Disease	Label free	TiO2	LTQ-Orbitrap Velos instrument	[15434000.0]	Collisional induced dissociation-CID1@HeLa S3 cells
20873877	YTHDC1	S317	VFDRSGSSASESY	GISPIVFDRS(ph)GS(ph)S(ph)AS(ph)ESYAGSEK	Class 1	H	Profiling	No Disease	Label free	TiO2	LTQ-Orbitrap Velos instrument	[1553500.0]	Collisional induced dissociation-CID1@HeLa S3 cells
20873877	YTHDC1	S318	FDRSGSSASESYA	GISPIVFDRS(ph)GS(ph)S(ph)AS(ph)ESYAGSEK	Class 1	H	Profiling	No Disease	Label free	TiO2	LTQ-Orbitrap Velos instrument	[1553500.0]	Collisional induced dissociation-CID1@HeLa S3 cells
20873877	YTHDC1	S308	KRARGISPIVFDR	GIS(ph)PIVFDR	Class 1	H	Profiling	No disease	Label free	TiO2	LTQ-Orbitrap Velos instrument	[8689200.0]	High collision dissociation fragment-HCD1@HeLa S3 cells
20873877	YTHDC1	S317	VFDRSGSSASESY	SGS(ph)S(ph)ASESYAGSEK	Class 1	H	Profiling	No disease	Label free	TiO2	LTQ-Orbitrap Velos instrument	[476200.0]	High collision dissociation fragment-HCD1@HeLa S3 cells
20873877	YTHDC1	S308	KRARGISPIVFDR	GIS(ph)PIVFDR	Class 1	H	Profiling	No Disease	Label free	TiO2	LTQ-Orbitrap Velos instrument	[7355700.0]	High collision dissociation fragment-HCD2@HeLa S3 cells
20873877	YTHDC1	S146	PERRAKSPTPDGS	AKS(ph)PT(ph)PDGSER	Class 1	H	Profiling	No Disease	Label free	TiO2	LTQ-Orbitrap Velos instrument	[2436000.0]	High collision dissociation fragment-HCD2@HeLa S3 cells
20873877	YTHDC1	S118	DRKIRLSSSASRE	IRLS(ph)S(ph)SASREPYK	Class 1	H	Profiling	No Disease	Label free	TiO2	LTQ-Orbitrap Velos instrument	[2839400.0]	High collision dissociation fragment-HCD2@HeLa S3 cells
21406692	YTHDC1	S146	AKSPTPDGSER	AKS(ph)PTPDGSER	Class 1	H	Profiling	no disease	Label free	TiO2	Q Exactive HF	['Presnt']	NCM(1h)@HUES9 cell
21406692	YTHDC1	S308	GISPIVFDR	GIS(ph)PIVFDR	Class 1	H	Profiling	no disease	Label free	TiO2	Q Exactive HF	['Presnt']	NCM(1h)@HUES9 cell
21406692	YTHDC1	T266	EEGNDYDTR	EEGNDYDT(ph)R	Class 1	H	Profiling	no disease	Label free	TiO2	Q Exactive HF	['Presnt']	NCM(1h)@HUES9 cell
21406692	YTHDC1	S146	AKSPTPDGSER	AKS(ph)PTPDGSER	Class 1	H	Profiling	no disease	Label free	TiO2	Q Exactive HF	['Presnt']	NCM(24h)@HUES9 cell
21406692	YTHDC1	S308	GISPIVFDR	GIS(ph)PIVFDR	Class 1	H	Profiling	no disease	Label free	TiO2	Q Exactive HF	['Presnt']	NCM(24h)@HUES9 cell
21406692	YTHDC1	T266	EEGNDYDTR	EEGNDYDT(ph)R	Class 1	H	Profiling	no disease	Label free	TiO2	Q Exactive HF	['Presnt']	NCM(24h)@HUES9 cell
21406692	YTHDC1	S146	AKSPTPDGSER	AKS(ph)PTPDGSER	Class 1	H	Profiling	no disease	Label free	TiO2	Q Exactive HF	['Presnt']	NCM(6h)@HUES9 cell
21406692	YTHDC1	S308	GISPIVFDR	GIS(ph)PIVFDR	Class 1	H	Profiling	no disease	Label free	TiO2	Q Exactive HF	['Presnt']	NCM(6h)@HUES9 cell
21406692	YTHDC1	T266	EEGNDYDTR	EEGNDYDT(ph)R	Class 1	H	Profiling	no disease	Label free	TiO2	Q Exactive HF	['Presnt']	NCM(6h)@HUES9 cell
21406692	YTHDC1	S146	AKSPTPDGSER	AKS(ph)PTPDGSER	Class 1	H	Profiling	no disease	Label free	TiO2	Q Exactive HF	['Present']	PMA(1h)@HUES9 cell
21406692	YTHDC1	S308	GISPIVFDR	GIS(ph)PIVFDR	Class 1	H	Profiling	no disease	Label free	TiO2	Q Exactive HF	['Present']	PMA(1h)@HUES9 cell
21406692	YTHDC1	T266	EEGNDYDTR	EEGNDYDT(ph)R	Class 1	H	Profiling	no disease	Label free	TiO2	Q Exactive HF	['Present']	PMA(1h)@HUES9 cell
21406692	YTHDC1	S146	AKSPTPDGSER	AKS(ph)PTPDGSER	Class 1	H	Profiling	no disease	Label free	TiO2	Q Exactive HF	['Present']	PMA(24h)@HUES9 cell
21406692	YTHDC1	S308	GISPIVFDR	GIS(ph)PIVFDR	Class 1	H	Profiling	no disease	Label free	TiO2	Q Exactive HF	['Present']	PMA(24h)@HUES9 cell
21406692	YTHDC1	T266	EEGNDYDTR	EEGNDYDT(ph)R	Class 1	H	Profiling	no disease	Label free	TiO2	Q Exactive HF	['Present']	PMA(24h)@HUES9 cell
21406692	YTHDC1	S146	AKSPTPDGSER	AKS(ph)PTPDGSER	Class 1	H	Profiling	no disease	Label free	TiO2	Q Exactive HF	['Present']	PMA(30min)@HUES9 cell
21406692	YTHDC1	S308	GISPIVFDR	GIS(ph)PIVFDR	Class 1	H	Profiling	no disease	Label free	TiO2	Q Exactive HF	['Present']	PMA(30min)@HUES9 cell
21406692	YTHDC1	T266	EEGNDYDTR	EEGNDYDT(ph)R	Class 1	H	Profiling	no disease	Label free	TiO2	Q Exactive HF	['Present']	PMA(30min)@HUES9 cell
21406692	YTHDC1	S146	AKSPTPDGSER	AKS(ph)PTPDGSER	Class 1	H	Profiling	no disease	Label free	TiO2	Q Exactive HF	['Present']	PMA(6h)@HUES9 cell
21406692	YTHDC1	S308	GISPIVFDR	GIS(ph)PIVFDR	Class 1	H	Profiling	no disease	Label free	TiO2	Q Exactive HF	['Present']	PMA(6h)@HUES9 cell
21406692	YTHDC1	T266	EEGNDYDTR	EEGNDYDT(ph)R	Class 1	H	Profiling	no disease	Label free	TiO2	Q Exactive HF	['Present']	PMA(6h)@HUES9 cell
22424773	YTHDC1	S308	KRARGISPIVFDR	GIS(ph)PIVFDR	Class 1	H	Profiling	DNA damage response	SILAC	TiO2	LTQ Orbitrap	['Present', 'Present', 'Present', 'Present']	Etoposide(24h)@U2OS cells
22424773	YTHDC1	S146	PERRAKSPTPDGS	AKS(ph)PT(ph)PDGSER	Class 1	H	Profiling	DNA damage response	SILAC	TiO2	LTQ Orbitrap	['Present', 'Present', 'Present', 'Present']	Etoposide(24h)@U2OS cells
22424773	YTHDC1	S308	KRARGISPIVFDR	GIS(ph)PIVFDR	Class 1	H	Profiling	DNA damage response	SILAC	TiO2	LTQ Orbitrap	['Present', 'Present', 'Present', 'Present']	IR(1h)@U2OS cells
22424773	YTHDC1	S146	PERRAKSPTPDGS	AKS(ph)PT(ph)PDGSER	Class 1	H	Profiling	DNA damage response	SILAC	TiO2	LTQ Orbitrap	['Present', 'Present', 'Present', 'Present']	IR(1h)@U2OS cells
22424773	YTHDC1	T148	RRAKSPTPDGSER	AKS(ph)PT(ph)PDGSER	Class 1	H	Profiling	DNA damage response	SILAC	TiO2	LTQ Orbitrap	['Present', 'Present', 'Present', 'Present']	IR(1h)@U2OS cells
22424773	YTHDC1	S308	KRARGISPIVFDR	GIS(ph)PIVFDR	Class 1	H	Profiling	DNA damage response	SILAC	TiO2	LTQ Orbitrap	['Present', 'Present', 'Present', 'Present']	DMSO (IR study)@U2OS cells
22424773	YTHDC1	S146	PERRAKSPTPDGS	AKS(ph)PT(ph)PDGSER	Class 1	H	Profiling	DNA damage response	SILAC	TiO2	LTQ Orbitrap	['Present', 'Present', 'Present', 'Present']	DMSO (IR study)@U2OS cells
22424773	YTHDC1	T148	RRAKSPTPDGSER	AKS(ph)PT(ph)PDGSER	Class 1	H	Profiling	DNA damage response	SILAC	TiO2	LTQ Orbitrap	['Present', 'Present', 'Present', 'Present']	DMSO (IR study)@U2OS cells
22424773	YTHDC1	S308	KRARGISPIVFDR	GIS(ph)PIVFDR	Class 1	H	Profiling	DNA damage response	SILAC	TiO2	LTQ Orbitrap	['Present', 'Present', 'Present', 'Present']	DMSO@U2OS cells_22424773
22424773	YTHDC1	S146	PERRAKSPTPDGS	AKS(ph)PT(ph)PDGSER	Class 1	H	Profiling	DNA damage response	SILAC	TiO2	LTQ Orbitrap	['Present', 'Present', 'Present', 'Present']	DMSO@U2OS cells_22424773
23836654	YTHDC1	S308	GISPIVFDR	GIS(ph)PIVFDR	Class 1	H	Profiling	Lung cancer	SILAC	IMAC	LTQ-Orbitrap	['Present', 'Present', 'Present', 'Present']	sh-TBK1@A549 cell line
23836654	YTHDC1	S308	GISPIVFDR	GIS(ph)PIVFDR	Class 1	H	Profiling	Lung cancer	SILAC	IMAC	LTQ-Orbitrap	['Present', 'Present', 'Present', 'Present']	Untreated@A549 cell line
24173317	YTHDC1	S424		LSSESHHGGS(ph)PIHWVLPAGMSAK	Class 1	H	Profiling	Neurological disorders	Dimethy labeling	SIMAC+TiO2	LTQ-Orbitrap Velos	['Present', 'Present', 'Present', 'Present', 'Present', 'Present']	Human embryonic stem cells (hESCs)
24173317	YTHDC1	S424		LSSESHHGGS(ph)PIHWVLPAGMSAK	Class 1	H	Profiling	Neurological disorders	Dimethy labeling	SIMAC+TiO2	LTQ-Orbitrap Velos	['Present', 'Present', 'Present', 'Present', 'Present', 'Present']	Parental neural stem cells (NSCs)
24275748	YTHDC1	S308	KRARGISPIVFDR		Class 1	H	Profiling	Autophagy	SILAC	TiO2	LTQ-Orbitrap XL	['Present ', 'Present', 'Present', 'Present', 'Present', 'Present']	Rapamycin(15min)@MCF7 cells
24275748	YTHDC1	S146	PERRAKSPTPDGS		Class 1	H	Profiling	Autophagy	SILAC	TiO2	LTQ-Orbitrap XL	['Present ', 'Present', 'Present', 'Present', 'Present', 'Present']	Rapamycin(15min)@MCF7 cells
24275748	YTHDC1	S308	KRARGISPIVFDR		Class 1	H	Profiling	Autophagy	SILAC	TiO2	LTQ-Orbitrap XL	['Present ', 'Present', 'Present', 'Present', 'Present', 'Present']	Rapamycin(2min)@MCF7 cells
24275748	YTHDC1	S146	PERRAKSPTPDGS		Class 1	H	Profiling	Autophagy	SILAC	TiO2	LTQ-Orbitrap XL	['Present ', 'Present', 'Present', 'Present', 'Present', 'Present']	Rapamycin(2min)@MCF7 cells
24275748	YTHDC1	S146	PERRAKSPTPDGS		Class 1	H	Profiling	Autophagy	SILAC	TiO2	LTQ-Orbitrap XL	['Present ', 'Present', 'Present', 'Present', 'Present', 'Present']	Rapamycin(30min)@MCF7 cells
24275748	YTHDC1	S308	KRARGISPIVFDR		Class 1	H	Profiling	Autophagy	SILAC	TiO2	LTQ-Orbitrap XL	['Present ', 'Present', 'Present', 'Present', 'Present', 'Present']	Rapamycin(30min)@MCF7 cells
24275748	YTHDC1	S308	KRARGISPIVFDR		Class 1	H	Profiling	Autophagy	SILAC	TiO2	LTQ-Orbitrap XL	['Present ', 'Present', 'Present', 'Present', 'Present', 'Present']	Rapamycin(7min)@MCF7 cells
24275748	YTHDC1	S146	PERRAKSPTPDGS		Class 1	H	Profiling	Autophagy	SILAC	TiO2	LTQ-Orbitrap XL	['Present ', 'Present', 'Present', 'Present', 'Present', 'Present']	Rapamycin(7min)@MCF7 cells
24275748	YTHDC1	S146	PERRAKSPTPDGS		Class 1	H	Profiling	Autophagy	SILAC	TiO2	LTQ-Orbitrap XL	['Present ', 'Present', 'Present', 'Present', 'Present', 'Present']	Starvation(15min)@MCF7 cells
24275748	YTHDC1	S308	KRARGISPIVFDR		Class 1	H	Profiling	Autophagy	SILAC	TiO2	LTQ-Orbitrap XL	['Present ', 'Present', 'Present', 'Present', 'Present', 'Present']	Starvation(15min)@MCF7 cells
24275748	YTHDC1	S308	KRARGISPIVFDR		Class 1	H	Profiling	Autophagy	SILAC	TiO2	LTQ-Orbitrap XL	['Present ', 'Present', 'Present', 'Present', 'Present', 'Present']	Starvation(2min)@MCF7 cells
24275748	YTHDC1	S146	PERRAKSPTPDGS		Class 1	H	Profiling	Autophagy	SILAC	TiO2	LTQ-Orbitrap XL	['Present ', 'Present', 'Present', 'Present', 'Present', 'Present']	Starvation(2min)@MCF7 cells
24275748	YTHDC1	S308	KRARGISPIVFDR		Class 1	H	Profiling	Autophagy	SILAC	TiO2	LTQ-Orbitrap XL	['Present ', 'Present', 'Present', 'Present', 'Present', 'Present']	Starvation(30min)@MCF7 cells
24275748	YTHDC1	S146	PERRAKSPTPDGS		Class 1	H	Profiling	Autophagy	SILAC	TiO2	LTQ-Orbitrap XL	['Present ', 'Present', 'Present', 'Present', 'Present', 'Present']	Starvation(30min)@MCF7 cells
24275748	YTHDC1	S308	KRARGISPIVFDR		Class 1	H	Profiling	Autophagy	SILAC	TiO2	LTQ-Orbitrap XL	['Present ', 'Present', 'Present', 'Present', 'Present', 'Present']	Starvation(7min)@MCF7 cells
24275748	YTHDC1	S146	PERRAKSPTPDGS		Class 1	H	Profiling	Autophagy	SILAC	TiO2	LTQ-Orbitrap XL	['Present ', 'Present', 'Present', 'Present', 'Present', 'Present']	Starvation(7min)@MCF7 cells
24850871	YTHDC1	S308	GSDEKKKERKRARGISPIVFDRSGSSASESY	_GIS(ph)PIVFDR_	Class 1	H	profiling	T cells stimulated with PGE2	Label Free	Ti-IMAC	LTQ-Orbitrap Elite	[0.09847593]	PGE2(10min)-MS1@Jurkat T cells
24850871	YTHDC1	S424	FQGFARLSSESHHGGSPIHWVLPAGMSAKML	_LSSESHHGGS(ph)PIHWVLPAGMSAK_	Class 1	H	profiling	T cells stimulated with PGE2	Label Free	Ti-IMAC	LTQ-Orbitrap Elite	[-0.6787143]	PGE2(10min)-MS1@Jurkat T cells
24850871	YTHDC1	S424	FQGFARLSSESHHGGSPIHWVLPAGMSAKML	_LSSESHHGGS(ph)PIHWVLPAGMSAK_	Class 1	H	profiling	T cells stimulated with PGE2	Label Free	Ti-IMAC	LTQ-Orbitrap Elite	[-0.491395]	PGE2(10min)-MS2@Jurkat T cells
24850871	YTHDC1	S308	GSDEKKKERKRARGISPIVFDRSGSSASESY	_GIS(ph)PIVFDR_	Class 1	H	profiling	T cells stimulated with PGE2	Label Free	Ti-IMAC	LTQ-Orbitrap Elite	[-0.04105186]	PGE2(20min)-MS1@Jurkat T cells
24850871	YTHDC1	S424	FQGFARLSSESHHGGSPIHWVLPAGMSAKML	_LSSESHHGGS(ph)PIHWVLPAGMSAK_	Class 1	H	profiling	T cells stimulated with PGE2	Label Free	Ti-IMAC	LTQ-Orbitrap Elite	[-0.2047291]	PGE2(20min)-MS1@Jurkat T cells
24850871	YTHDC1	S308	GSDEKKKERKRARGISPIVFDRSGSSASESY	_GIS(ph)PIVFDR_	Class 1	H	profiling	T cells stimulated with PGE2	Label Free	Ti-IMAC	LTQ-Orbitrap Elite	[0.08573818]	PGE2(20min)-MS2@Jurkat T cells
24850871	YTHDC1	S424	FQGFARLSSESHHGGSPIHWVLPAGMSAKML	_LSSESHHGGS(ph)PIHWVLPAGMSAK_	Class 1	H	profiling	T cells stimulated with PGE2	Label Free	Ti-IMAC	LTQ-Orbitrap Elite	[-0.2789588]	PGE2(20min)-MS2@Jurkat T cells
24850871	YTHDC1	S308	GSDEKKKERKRARGISPIVFDRSGSSASESY	_GIS(ph)PIVFDR_	Class 1	H	profiling	T cells stimulated with PGE2	Label Free	Ti-IMAC	LTQ-Orbitrap Elite	[0.2006793]	PGE2(30min)-MS1@Jurkat T cells
24850871	YTHDC1	S424	FQGFARLSSESHHGGSPIHWVLPAGMSAKML	_LSSESHHGGS(ph)PIHWVLPAGMSAK_	Class 1	H	profiling	T cells stimulated with PGE2	Label Free	Ti-IMAC	LTQ-Orbitrap Elite	[0.031394]	PGE2(30min)-MS1@Jurkat T cells
24850871	YTHDC1	S308	GSDEKKKERKRARGISPIVFDRSGSSASESY	_GIS(ph)PIVFDR_	Class 1	H	profiling	T cells stimulated with PGE2	Label Free	Ti-IMAC	LTQ-Orbitrap Elite	[0.03227615]	PGE2(30min)-MS2@Jurkat T cells
24850871	YTHDC1	S424	FQGFARLSSESHHGGSPIHWVLPAGMSAKML	_LSSESHHGGS(ph)PIHWVLPAGMSAK_	Class 1	H	profiling	T cells stimulated with PGE2	Label Free	Ti-IMAC	LTQ-Orbitrap Elite	[0.08244991]	PGE2(30min)-MS2@Jurkat T cells
24850871	YTHDC1	S308	GSDEKKKERKRARGISPIVFDRSGSSASESY	_GIS(ph)PIVFDR_	Class 1	H	profiling	T cells stimulated with PGE2	Label Free	Ti-IMAC	LTQ-Orbitrap Elite	[0.07165194]	PGE2(5min)-MS1@Jurkat T cells
24850871	YTHDC1	S308	GSDEKKKERKRARGISPIVFDRSGSSASESY	_GIS(ph)PIVFDR_	Class 1	H	profiling	T cells stimulated with PGE2	Label Free	Ti-IMAC	LTQ-Orbitrap Elite	[-0.009923458]	PGE2(5min)-MS2@Jurkat T cells
24850871	YTHDC1	S424	FQGFARLSSESHHGGSPIHWVLPAGMSAKML	_LSSESHHGGS(ph)PIHWVLPAGMSAK_	Class 1	H	profiling	T cells stimulated with PGE2	Label Free	Ti-IMAC	LTQ-Orbitrap Elite	[-0.8753023]	PGE2(5min)-MS2@Jurkat T cells
24850871	YTHDC1	S308	GSDEKKKERKRARGISPIVFDRSGSSASESY	_GIS(ph)PIVFDR_	Class 1	H	profiling	T cells stimulated with PGE2	Label Free	Ti-IMAC	LTQ-Orbitrap Elite	[0.09807968]	PGE2(60min)-MS1@Jurkat T cells
24850871	YTHDC1	S308	GSDEKKKERKRARGISPIVFDRSGSSASESY	_GIS(ph)PIVFDR_	Class 1	H	profiling	T cells stimulated with PGE2	Label Free	Ti-IMAC	LTQ-Orbitrap Elite	[-0.05373049]	PGE2(60min)-MS2@Jurkat T cells
24850871	YTHDC1	S424	FQGFARLSSESHHGGSPIHWVLPAGMSAKML	_LSSESHHGGS(ph)PIHWVLPAGMSAK_	Class 1	H	profiling	T cells stimulated with PGE2	Label Free	Ti-IMAC	LTQ-Orbitrap Elite	[-0.05403805]	PGE2(60min)-MS2@Jurkat T cells
24850871	YTHDC1	S308	GSDEKKKERKRARGISPIVFDRSGSSASESY	_GIS(ph)PIVFDR_	Class 1	H	profiling	T cells stimulated with PGE2	Label Free	Ti-IMAC	LTQ-Orbitrap Elite	[0.2723255]	PGE2(0min)-MS1@Jurkat T cells
24850871	YTHDC1	S424	FQGFARLSSESHHGGSPIHWVLPAGMSAKML	_LSSESHHGGS(ph)PIHWVLPAGMSAK_	Class 1	H	profiling	T cells stimulated with PGE2	Label Free	Ti-IMAC	LTQ-Orbitrap Elite	[-0.6357336]	PGE2(0min)-MS1@Jurkat T cells
24850871	YTHDC1	S308	GSDEKKKERKRARGISPIVFDRSGSSASESY	_GIS(ph)PIVFDR_	Class 1	H	profiling	T cells stimulated with PGE2	Label Free	Ti-IMAC	LTQ-Orbitrap Elite	[0.1418834]	PGE2(0min)-MS2@Jurkat T cells
24850871	YTHDC1	S424	FQGFARLSSESHHGGSPIHWVLPAGMSAKML	_LSSESHHGGS(ph)PIHWVLPAGMSAK_	Class 1	H	profiling	T cells stimulated with PGE2	Label Free	Ti-IMAC	LTQ-Orbitrap Elite	[-0.1125798]	PGE2(0min)-MS2@Jurkat T cells
24850871	YTHDC1	S308	GSDEKKKERKRARGISPIVFDRSGSSASESY	_GIS(ph)PIVFDR_	Class 1	H	profiling	T cells stimulated with PGE2	Label Free	Ti-IMAC	LTQ-Orbitrap Elite	[0.3736598]	Enrichment1@HeLa cells
24850871	YTHDC1	S308	GSDEKKKERKRARGISPIVFDRSGSSASESY	_GIS(ph)PIVFDR_	Class 1	H	profiling	T cells stimulated with PGE2	Label Free	Ti-IMAC	LTQ-Orbitrap Elite	[0.9904919]	Enrichment2@HeLa cells
24850871	YTHDC1	S308	GSDEKKKERKRARGISPIVFDRSGSSASESY	_GIS(ph)PIVFDR_	Class 1	H	profiling	T cells stimulated with PGE2	Label Free	Ti-IMAC	LTQ-Orbitrap Elite	[0.7405052]	Enrichment3@HeLa cells
24961811	YTHDC1	S424	SESHHGGSPIHWVLP	LSSESHHGGS(ph)PIHWVLPAGMSAK	Class 1	H	Profiling	Cancer	Label free	Ti4+-IMAC	LTQ-Orbitrap Velos	['Present', 'Present', 'Present', 'Present', 'Present', 'Present']	BRAFV600E+OISb(3d)@HDF cells
24961811	YTHDC1	S424	SESHHGGSPIHWVLP	LSSESHHGGS(ph)PIHWVLPAGMSAK	Class 1	H	Profiling	Cancer	Label free	Ti4+-IMAC	LTQ-Orbitrap Velos	['Present', 'Present', 'Present', 'Present', 'Present', 'Present']	BRAFV600E+OIS(3d)@HDF cells
24961811	YTHDC1	S424	SESHHGGSPIHWVLP	LSSESHHGGS(ph)PIHWVLPAGMSAK	Class 1	H	Profiling	Cancer	Label free	Ti4+-IMAC	LTQ-Orbitrap Velos	['Present', 'Present', 'Present', 'Present', 'Present', 'Present']	Cycling control(3d)@HDF cells
25002506	YTHDC1	S308		GIS(ph)PIVFDR	Class 1	H	Profiling	skin cancer	SILAC	TiO2	Orbitrap	['Present', 'Present', 'Present', 'Present', 'Present']	PD184352+ PMA(30min)@HEK293 cells
25002506	YTHDC1	S416		LS(ph)SESHHGGSPIHWVLPAGMSAK	Class 1	H	Profiling	skin cancer	SILAC	TiO2	Orbitrap	['Present', 'Present', 'Present', 'Present', 'Present']	PD184352+ PMA(30min)@HEK293 cells
25002506	YTHDC1	S308		GIS(ph)PIVFDR	Class 1	H	Profiling	skin cancer	SILAC	TiO2	Orbitrap	['Present', 'Present', 'Present', 'Present', 'Present']	BI-D1870+ PMA(30min)@HEK293 cells
25002506	YTHDC1	S416		LS(ph)SESHHGGSPIHWVLPAGMSAK	Class 1	H	Profiling	skin cancer	SILAC	TiO2	Orbitrap	['Present', 'Present', 'Present', 'Present', 'Present']	BI-D1870+ PMA(30min)@HEK293 cells
25002506	YTHDC1	S308		GIS(ph)PIVFDR	Class 1	H	Profiling	skin cancer	SILAC	TiO2	Orbitrap	['Present', 'Present', 'Present', 'Present', 'Present']	BI-D1870(2h)@A375 cells
25002506	YTHDC1	S416		LS(ph)SESHHGGSPIHWVLPAGMSAK	Class 1	H	Profiling	skin cancer	SILAC	TiO2	Orbitrap	['Present', 'Present', 'Present', 'Present', 'Present']	BI-D1870(2h)@A375 cells
25002506	YTHDC1	S308		GIS(ph)PIVFDR	Class 1	H	Profiling	skin cancer	SILAC	TiO2	Orbitrap	['Present', 'Present', 'Present', 'Present', 'Present']	Control RNAi@A375 cells
25002506	YTHDC1	S416		LS(ph)SESHHGGSPIHWVLPAGMSAK	Class 1	H	Profiling	skin cancer	SILAC	TiO2	Orbitrap	['Present', 'Present', 'Present', 'Present', 'Present']	Control RNAi@A375 cells
25002506	YTHDC1	S308		GIS(ph)PIVFDR	Class 1	H	Profiling	skin cancer	SILAC	TiO2	Orbitrap	['Present', 'Present', 'Present', 'Present', 'Present']	Control RNAi + PMA(30min)@HEK293 cells
25002506	YTHDC1	S416		LS(ph)SESHHGGSPIHWVLPAGMSAK	Class 1	H	Profiling	skin cancer	SILAC	TiO2	Orbitrap	['Present', 'Present', 'Present', 'Present', 'Present']	Control RNAi + PMA(30min)@HEK293 cells
25002506	YTHDC1	S308		GIS(ph)PIVFDR	Class 1	H	Profiling	skin cancer	SILAC	TiO2	Orbitrap	['Present', 'Present', 'Present', 'Present', 'Present']	DMSO@A375 cells
25002506	YTHDC1	S416		LS(ph)SESHHGGSPIHWVLPAGMSAK	Class 1	H	Profiling	skin cancer	SILAC	TiO2	Orbitrap	['Present', 'Present', 'Present', 'Present', 'Present']	DMSO@A375 cells
25002506	YTHDC1	S308		GIS(ph)PIVFDR	Class 1	H	Profiling	skin cancer	SILAC	TiO2	Orbitrap	['Present', 'Present', 'Present', 'Present', 'Present']	PD184352(2h)@A375 cells
25002506	YTHDC1	S416		LS(ph)SESHHGGSPIHWVLPAGMSAK	Class 1	H	Profiling	skin cancer	SILAC	TiO2	Orbitrap	['Present', 'Present', 'Present', 'Present', 'Present']	PD184352(2h)@A375 cells
25002506	YTHDC1	S308		GIS(ph)PIVFDR	Class 1	H	Profiling	skin cancer	SILAC	TiO2	Orbitrap	['Present', 'Present', 'Present', 'Present', 'Present']	PMA(30min)@HEK293 cells
25002506	YTHDC1	S416		LS(ph)SESHHGGSPIHWVLPAGMSAK	Class 1	H	Profiling	skin cancer	SILAC	TiO2	Orbitrap	['Present', 'Present', 'Present', 'Present', 'Present']	PMA(30min)@HEK293 cells
25002506	YTHDC1	S308		GIS(ph)PIVFDR	Class 1	H	Profiling	skin cancer	SILAC	TiO2	Orbitrap	['Present', 'Present', 'Present', 'Present', 'Present']	RSK1/2 RNAi@A375 cells
25002506	YTHDC1	S416		LS(ph)SESHHGGSPIHWVLPAGMSAK	Class 1	H	Profiling	skin cancer	SILAC	TiO2	Orbitrap	['Present', 'Present', 'Present', 'Present', 'Present']	RSK1/2 RNAi@A375 cells
25002506	YTHDC1	S308		GIS(ph)PIVFDR	Class 1	H	Profiling	skin cancer	SILAC	TiO2	Orbitrap	['Present', 'Present', 'Present', 'Present', 'Present']	RSK1/2 RNAi + PMA (30min)@HEK293 cells
25002506	YTHDC1	S416		LS(ph)SESHHGGSPIHWVLPAGMSAK	Class 1	H	Profiling	skin cancer	SILAC	TiO2	Orbitrap	['Present', 'Present', 'Present', 'Present', 'Present']	RSK1/2 RNAi + PMA (30min)@HEK293 cells
25003641	YTHDC1	S424	FQGFARLSSESHHGGSPIHWVLPAGMSAKML	LSSESHHGGS(ph)PIHWVLPAGMSAK	Class 1	H	Profiling	leukemia	SILAC	TiO2	Q Exactive	['Present', 'Present', 'Present', 'Present', 'Present', 'Present']	DMSO@HL-60 cells
25003641	YTHDC1	S308	GSDEKKKERKRARGISPIVFDRSGSSASESY	GIS(ph)PIVFDR	Class 1	H	Profiling	leukemia	SILAC	TiO2	Q Exactive	['Present', 'Present', 'Present', 'Present', 'Present', 'Present']	DMSO@HL-60 cells
25003641	YTHDC1	S424	FQGFARLSSESHHGGSPIHWVLPAGMSAKML	LSSESHHGGS(ph)PIHWVLPAGMSAK	Class 1	H	Profiling	leukemia	SILAC	TiO2	Q Exactive	['Present', 'Present', 'Present', 'Present', 'Present', 'Present']	VE-821@HL-60 cells
25003641	YTHDC1	S308	GSDEKKKERKRARGISPIVFDRSGSSASESY	GIS(ph)PIVFDR	Class 1	H	Profiling	leukemia	SILAC	TiO2	Q Exactive	['Present', 'Present', 'Present', 'Present', 'Present', 'Present']	VE-821@HL-60 cells
25056879	YTHDC1	S308	GSDEKKKERKRARGISPIVFDRSGSSASESY		Class 1	H	Profiling	TGF-beta signaling	SILAC	TiO2	Q Exactive	['Present', 'Present', 'Present', 'Present']	TGF-b(10min)@HaCaT cell line
25056879	YTHDC1	S146	EKTCVRKRDPERRAKSPTPDGSERIGLEVDR		Class 1	H	Profiling	TGF-beta signaling	SILAC	TiO2	Q Exactive	['Present', 'Present', 'Present', 'Present']	TGF-b(10min)@HaCaT cell line
25056879	YTHDC1	T148	TCVRKRDPERRAKSPTPDGSERIGLEVDRRA		Class 1	H	Profiling	TGF-beta signaling	SILAC	TiO2	Q Exactive	['Present', 'Present', 'Present', 'Present']	TGF-b(10min)@HaCaT cell line
25056879	YTHDC1	S308	GSDEKKKERKRARGISPIVFDRSGSSASESY		Class 1	H	Profiling	TGF-beta signaling	SILAC	TiO2	Q Exactive	['Present', 'Present', 'Present', 'Present']	TGF-b(15min)@HaCaT cell line
25056879	YTHDC1	S146	EKTCVRKRDPERRAKSPTPDGSERIGLEVDR		Class 1	H	Profiling	TGF-beta signaling	SILAC	TiO2	Q Exactive	['Present', 'Present', 'Present', 'Present']	TGF-b(15min)@HaCaT cell line
25056879	YTHDC1	T148	TCVRKRDPERRAKSPTPDGSERIGLEVDRRA		Class 1	H	Profiling	TGF-beta signaling	SILAC	TiO2	Q Exactive	['Present', 'Present', 'Present', 'Present']	TGF-b(15min)@HaCaT cell line
25056879	YTHDC1	S308	GSDEKKKERKRARGISPIVFDRSGSSASESY		Class 1	H	Profiling	TGF-beta signaling	SILAC	TiO2	Q Exactive	['Present', 'Present', 'Present', 'Present']	TGF-b(20min)@HaCaT cell line
25056879	YTHDC1	S146	EKTCVRKRDPERRAKSPTPDGSERIGLEVDR		Class 1	H	Profiling	TGF-beta signaling	SILAC	TiO2	Q Exactive	['Present', 'Present', 'Present', 'Present']	TGF-b(20min)@HaCaT cell line
25056879	YTHDC1	T148	TCVRKRDPERRAKSPTPDGSERIGLEVDRRA		Class 1	H	Profiling	TGF-beta signaling	SILAC	TiO2	Q Exactive	['Present', 'Present', 'Present', 'Present']	TGF-b(20min)@HaCaT cell line
25056879	YTHDC1	S308	GSDEKKKERKRARGISPIVFDRSGSSASESY		Class 1	H	Profiling	TGF-beta signaling	SILAC	TiO2	Q Exactive	['Present', 'Present', 'Present', 'Present']	TGF-b(5min)@HaCaT cell line
25056879	YTHDC1	S146	EKTCVRKRDPERRAKSPTPDGSERIGLEVDR		Class 1	H	Profiling	TGF-beta signaling	SILAC	TiO2	Q Exactive	['Present', 'Present', 'Present', 'Present']	TGF-b(5min)@HaCaT cell line
25056879	YTHDC1	T148	TCVRKRDPERRAKSPTPDGSERIGLEVDRRA		Class 1	H	Profiling	TGF-beta signaling	SILAC	TiO2	Q Exactive	['Present', 'Present', 'Present', 'Present']	TGF-b(5min)@HaCaT cell line
25159151	YTHDC1	S308	GSDEKKKERKRARGISPIVFDRSGSSASESY		Class 1	H	Profiling	Cancer	label-free	pY	Q Exactive	[3610600.0, 4066100.0, 5505000.0, 6825900.0]	Nocodazole(pY)@Hela cell line
25159151	YTHDC1	S308	GSDEKKKERKRARGISPIVFDRSGSSASESY		Class 1	H	Profiling	Cancer	label-free	pY	Q Exactive	[0.0, 1248700.0, 0.0, 0.0]	Pervanadate@Hela cell line_25159151
25159151	YTHDC1	S164	PDGSERIGLEVDRRASRSSQSSKEEVNSEEY		Class 1	H	Profiling	Cancer	label-free	TiO2	Q Exactive mass spectrometer	[29696000, 21283000, 21389000, 71750000, 'Yes', 'Yes']	EGF(15min)@HeLa cell line
[truncated: 2,409 more rows]

## Sheet: Supplementary Table S1B
Supplementary Table S1B: Human cellular YTHDC1 differential phosphoproteome data
PubMed ID	Gene_symbol	Phosphosite	Sequence Window	Modified Sequence	Localization Probability	p_value	Absolute fold change	Species	Profile_or_differetial	Disease	Exp_condition_old	Quantification	Enrichment	Mass spectrometry	Expression	Experimental condition
20363803	YTHDC1	S315	PIVFDRSGSSASE	_GIS(ph)PIVFDRS(ph)GS(ph)S(ph)AS(ph)ES(ph)YAGS(ph)EK_	Class 1		1.4037	H	Differential	AT1R signaling	Treated (100 nm Ang II (3 min)/vehicle)@AT1R-HEK cells-abs fc	SILAC	TiO2	LTQ-Orbitrap XL	Up-regulated	(Ang II(3 min)/Vehicle)@AT1R-HEK cells-AbsFC
20363803	YTHDC1	S317	VFDRSGSSASESY	_GIS(ph)PIVFDRS(ph)GS(ph)S(ph)AS(ph)ES(ph)YAGS(ph)EK_	Class 1		1.4037	H	Differential	AT1R signaling	Treated (100 nm Ang II (3 min)/vehicle)@AT1R-HEK cells-abs fc	SILAC	TiO2	LTQ-Orbitrap XL	Up-regulated	(Ang II(3 min)/Vehicle)@AT1R-HEK cells-AbsFC
20363803	YTHDC1	S318	FDRSGSSASESYA	_GIS(ph)PIVFDRS(ph)GS(ph)S(ph)AS(ph)ES(ph)YAGS(ph)EK_	Class 1		1.4037	H	Differential	AT1R signaling	Treated (100 nm Ang II (3 min)/vehicle)@AT1R-HEK cells-abs fc	SILAC	TiO2	LTQ-Orbitrap XL	Up-regulated	(Ang II(3 min)/Vehicle)@AT1R-HEK cells-AbsFC
20363803	YTHDC1	S320	RSGSSASESYAGS	_GIS(ph)PIVFDRS(ph)GS(ph)S(ph)AS(ph)ES(ph)YAGS(ph)EK_	Class 1		1.4037	H	Differential	AT1R signaling	Treated (100 nm Ang II (3 min)/vehicle)@AT1R-HEK cells-abs fc	SILAC	TiO2	LTQ-Orbitrap XL	Up-regulated	(Ang II(3 min)/Vehicle)@AT1R-HEK cells-AbsFC
20363803	YTHDC1	S322	GSSASESYAGSEK	_GIS(ph)PIVFDRS(ph)GS(ph)S(ph)AS(ph)ES(ph)YAGS(ph)EK_	Class 1		1.4037	H	Differential	AT1R signaling	Treated (100 nm Ang II (3 min)/vehicle)@AT1R-HEK cells-abs fc	SILAC	TiO2	LTQ-Orbitrap XL	Up-regulated	(Ang II(3 min)/Vehicle)@AT1R-HEK cells-AbsFC
20363803	YTHDC1	S326	SESYAGSEKKHEK	_GIS(ph)PIVFDRS(ph)GS(ph)S(ph)AS(ph)ES(ph)YAGS(ph)EK_	Class 1		1.4037	H	Differential	AT1R signaling	Treated (100 nm Ang II (3 min)/vehicle)@AT1R-HEK cells-abs fc	SILAC	TiO2	LTQ-Orbitrap XL	Up-regulated	(Ang II(3 min)/Vehicle)@AT1R-HEK cells-AbsFC
20363803	YTHDC1	S317	VFDRSGSSASESY	_GIS(ph)PIVFDRS(ph)GS(ph)S(ph)AS(ph)ES(ph)YAGS(ph)EK_	Class 1		0.54416	H	Differential	AT1R signaling	Treated (18.7 Î³m SII Ang II (15 min)/vehicle)@AT1R-HEK cells-abs fc	SILAC	TiO2	LTQ-Orbitrap XL	down-regulated	(SII Ang II(15 min)/Vehicle)@AT1R-HEK cells-AbsFC
20363803	YTHDC1	S322	GSSASESYAGSEK	_GIS(ph)PIVFDRS(ph)GS(ph)S(ph)AS(ph)ES(ph)YAGS(ph)EK_	Class 1		0.54416	H	Differential	AT1R signaling	Treated (18.7 Î³m SII Ang II (15 min)/vehicle)@AT1R-HEK cells-abs fc	SILAC	TiO2	LTQ-Orbitrap XL	down-regulated	(SII Ang II(15 min)/Vehicle)@AT1R-HEK cells-AbsFC
20363803	YTHDC1	S318	FDRSGSSASESYA	_GIS(ph)PIVFDRS(ph)GS(ph)S(ph)AS(ph)ES(ph)YAGS(ph)EK_	Class 1		0.54416	H	Differential	AT1R signaling	Treated (18.7 Î³m SII Ang II (15 min)/vehicle)@AT1R-HEK cells-abs fc	SILAC	TiO2	LTQ-Orbitrap XL	down-regulated	(SII Ang II(15 min)/Vehicle)@AT1R-HEK cells-AbsFC
20363803	YTHDC1	S326	SESYAGSEKKHEK	_GIS(ph)PIVFDRS(ph)GS(ph)S(ph)AS(ph)ES(ph)YAGS(ph)EK_	Class 1		0.54416	H	Differential	AT1R signaling	Treated (18.7 Î³m SII Ang II (15 min)/vehicle)@AT1R-HEK cells-abs fc	SILAC	TiO2	LTQ-Orbitrap XL	down-regulated	(SII Ang II(15 min)/Vehicle)@AT1R-HEK cells-AbsFC
20363803	YTHDC1	S315	PIVFDRSGSSASE	_GIS(ph)PIVFDRS(ph)GS(ph)S(ph)AS(ph)ES(ph)YAGS(ph)EK_	Class 1		0.54416	H	Differential	AT1R signaling	Treated (18.7 Î³m SII Ang II (15 min)/vehicle)@AT1R-HEK cells-abs fc	SILAC	TiO2	LTQ-Orbitrap XL	down-regulated	(SII Ang II(15 min)/Vehicle)@AT1R-HEK cells-AbsFC
20363803	YTHDC1	S320	RSGSSASESYAGS	_GIS(ph)PIVFDRS(ph)GS(ph)S(ph)AS(ph)ES(ph)YAGS(ph)EK_	Class 1		0.54416	H	Differential	AT1R signaling	Treated (18.7 Î³m SII Ang II (15 min)/vehicle)@AT1R-HEK cells-abs fc	SILAC	TiO2	LTQ-Orbitrap XL	down-regulated	(SII Ang II(15 min)/Vehicle)@AT1R-HEK cells-AbsFC
21406692	YTHDC1	S120	KIRLSSSASREPY	LSSS(ph)ASREPYK	Class 1		1.35	H	Differential	embryonic stem cell	Treated (1hour-NCM@HUES 9 cells)/Untreated (Control@HUES 9 cells)-absFC	SILAC	TiO2	LTQ-FT Ultra+LTQ-Orbitrap+ LTQ-Orbitrap XL	Up-regulated	(NCM(1h)/Untreated)@HUES 9 cells-AbsFC
21406692	YTHDC1	S315	PIVFDRSGSSASE	GISPIVFDRS(ph)GS(ph)S(ph)AS(ph)ESYAGSEK	Class 1		1.34;1.34	H	Differential	embryonic stem cell	Treated (1hour-NCM@HUES 9 cells)/Untreated (Control@HUES 9 cells)-absFC	SILAC	TiO2	LTQ-FT Ultra+LTQ-Orbitrap+ LTQ-Orbitrap XL	Up-regulated	(NCM(1h)/Untreated)@HUES 9 cells-AbsFC
21406692	YTHDC1	S146	PERRAKSPTPDGS	AKS(ph)PTPDGSER	Class 1		1.63;1.63	H	Differential	embryonic stem cell	Treated (1hour-NCM@HUES 9 cells)/Untreated (Control@HUES 9 cells)-absFC	SILAC	TiO2	LTQ-FT Ultra+LTQ-Orbitrap+ LTQ-Orbitrap XL	Up-regulated	(NCM(1h)/Untreated)@HUES 9 cells-AbsFC
21406692	YTHDC1	S308	KRARGISPIVFDR	GIS(ph)PIVFDR	Class 1		1.35	H	Differential	embryonic stem cell	Treated (1hour-NCM@HUES 9 cells)/Untreated (Control@HUES 9 cells)-absFC	SILAC	TiO2	LTQ-FT Ultra+LTQ-Orbitrap+ LTQ-Orbitrap XL	Up-regulated	(NCM(1h)/Untreated)@HUES 9 cells-AbsFC
21406692	YTHDC1	T148	RRAKSPTPDGSER	S(ph)PT(ph)PDGSER	Class 1		1.63	H	Differential	embryonic stem cell	Treated (1hour-NCM@HUES 9 cells)/Untreated (Control@HUES 9 cells)-absFC	SILAC	TiO2	LTQ-FT Ultra+LTQ-Orbitrap+ LTQ-Orbitrap XL	Up-regulated	(NCM(1h)/Untreated)@HUES 9 cells-AbsFC
21406692	YTHDC1	S317	VFDRSGSSASESY	GISPIVFDRS(ph)GS(ph)S(ph)AS(ph)ESYAGSEK	Class 1		1.69;1.69	H	Differential	embryonic stem cell	Treated (24hour-NCM@HUES 9 cells)/Untreated (Control@HUES 9 cells)-absFC	SILAC	TiO2	LTQ-FT Ultra+LTQ-Orbitrap+ LTQ-Orbitrap XL	Up-regulated	(NCM(24h)/Untreated)@HUES 9 cells-AbsFC
21406692	YTHDC1	S120	KIRLSSSASREPY	LSSS(ph)ASREPYK	Class 1		0.64	H	Differential	embryonic stem cell	Treated (24hour-NCM@HUES 9 cells)/Untreated (Control@HUES 9 cells)-absFC	SILAC	TiO2	LTQ-FT Ultra+LTQ-Orbitrap+ LTQ-Orbitrap XL	down-regulated	(NCM(24h)/Untreated)@HUES 9 cells-AbsFC
21406692	YTHDC1	S308	KRARGISPIVFDR	GIS(ph)PIVFDR	Class 1		1.34	H	Differential	embryonic stem cell	Treated (24hour-NCM@HUES 9 cells)/Untreated (Control@HUES 9 cells)-absFC	SILAC	TiO2	LTQ-FT Ultra+LTQ-Orbitrap+ LTQ-Orbitrap XL	Up-regulated	(NCM(24h)/Untreated)@HUES 9 cells-AbsFC
21406692	YTHDC1	S120	KIRLSSSASREPY	LSSS(ph)ASREPYK	Class 1		1.97	H	Differential	embryonic stem cell	Treated (30min-NCM@HUES 9 cells)/Untreated (Control@HUES 9 cells)-absFC	SILAC	TiO2	LTQ-FT Ultra+LTQ-Orbitrap+ LTQ-Orbitrap XL	Up-regulated	(NCM(30min)/Untreated)@HUES 9 cells-AbsFC
21406692	YTHDC1	S315	PIVFDRSGSSASE	GISPIVFDRS(ph)GS(ph)S(ph)AS(ph)ESYAGSEK	Class 1		1.44	H	Differential	embryonic stem cell	Treated (30min-NCM@HUES 9 cells)/Untreated (Control@HUES 9 cells)-absFC	SILAC	TiO2	LTQ-FT Ultra+LTQ-Orbitrap+ LTQ-Orbitrap XL	Up-regulated	(NCM(30min)/Untreated)@HUES 9 cells-AbsFC
21406692	YTHDC1	S308	KRARGISPIVFDR	GIS(ph)PIVFDR	Class 1		1.62	H	Differential	embryonic stem cell	Treated (30min-NCM@HUES 9 cells)/Untreated (Control@HUES 9 cells)-absFC	SILAC	TiO2	LTQ-FT Ultra+LTQ-Orbitrap+ LTQ-Orbitrap XL	Up-regulated	(NCM(30min)/Untreated)@HUES 9 cells-AbsFC
21406692	YTHDC1	T266	EGNDYDTRSEASD	EEGNDYDT(ph)R	Class 1		1.61	H	Differential	embryonic stem cell	Treated (6hour-NCM@HUES 9 cells)/Untreated (Control@HUES 9 cells)-absFC	SILAC	TiO2	LTQ-FT Ultra+LTQ-Orbitrap+ LTQ-Orbitrap XL	Up-regulated	(NCM(6h)/Untreated)@HUES 9 cells-AbsFC
21406692	YTHDC1	T291	VRSGSGTDGSDEK	SGSGT(ph)DGSDEK	Class 1		1.94	H	Differential	embryonic stem cell	Treated (6hour-NCM@HUES 9 cells)/Untreated (Control@HUES 9 cells)-absFC	SILAC	TiO2	LTQ-FT Ultra+LTQ-Orbitrap+ LTQ-Orbitrap XL	Up-regulated	(NCM(6h)/Untreated)@HUES 9 cells-AbsFC
21406692	YTHDC1	S120	KIRLSSSASREPY	LSSS(ph)ASREPYK	Class 1		2.03	H	Differential	embryonic stem cell	Treated (6hour-NCM@HUES 9 cells)/Untreated (Control@HUES 9 cells)-absFC	SILAC	TiO2	LTQ-FT Ultra+LTQ-Orbitrap+ LTQ-Orbitrap XL	Up-regulated	(NCM(6h)/Untreated)@HUES 9 cells-AbsFC
21406692	YTHDC1	S146	PERRAKSPTPDGS	AKS(ph)PTPDGSER	Class 1		1.56;1.56	H	Differential	embryonic stem cell	Treated (6hour-NCM@HUES 9 cells)/Untreated (Control@HUES 9 cells)-absFC	SILAC	TiO2	LTQ-FT Ultra+LTQ-Orbitrap+ LTQ-Orbitrap XL	Up-regulated	(NCM(6h)/Untreated)@HUES 9 cells-AbsFC
21406692	YTHDC1	S308	KRARGISPIVFDR	GIS(ph)PIVFDR	Class 1		2.12	H	Differential	embryonic stem cell	Treated (6hour-NCM@HUES 9 cells)/Untreated (Control@HUES 9 cells)-absFC	SILAC	TiO2	LTQ-FT Ultra+LTQ-Orbitrap+ LTQ-Orbitrap XL	Up-regulated	(NCM(6h)/Untreated)@HUES 9 cells-AbsFC
21406692	YTHDC1	S317	VFDRSGSSASESY	GISPIVFDRS(ph)GS(ph)S(ph)AS(ph)ESYAGSEK	Class 1		3.47;3.47;3.47;2.72	H	Differential	embryonic stem cell	Treated (6hour-NCM@HUES 9 cells)/Untreated (Control@HUES 9 cells)-absFC	SILAC	TiO2	LTQ-FT Ultra+LTQ-Orbitrap+ LTQ-Orbitrap XL	Up-regulated	(NCM(6h)/Untreated)@HUES 9 cells-AbsFC
21406692	YTHDC1	T148	RRAKSPTPDGSER	S(ph)PT(ph)PDGSER	Class 1		1.56	H	Differential	embryonic stem cell	Treated (6hour-NCM@HUES 9 cells)/Untreated (Control@HUES 9 cells)-absFC	SILAC	TiO2	LTQ-FT Ultra+LTQ-Orbitrap+ LTQ-Orbitrap XL	Up-regulated	(NCM(6h)/Untreated)@HUES 9 cells-AbsFC
21406692	YTHDC1	S120	KIRLSSSASREPY	LSSS(ph)ASREPYK	Class 1		1.4	H	Differential	embryonic stem cell	Treated (24hours-PMA@HUES 9 cells)/Untreated (Control@HUES 9 cells)-absFC	SILAC	TiO2	LTQ-FT Ultra+LTQ-Orbitrap+ LTQ-Orbitrap XL	Up-regulated	(PMA(24h)/Untreated)@HUES 9 cells-AbsFC
21406692	YTHDC1	S308	KRARGISPIVFDR	GIS(ph)PIVFDR	Class 1		0.67	H	Differential	embryonic stem cell	Treated (30min-PMA@HUES 9 cells)/Untreated (Control@HUES 9 cells)-absFC	SILAC	TiO2	LTQ-FT Ultra+LTQ-Orbitrap+ LTQ-Orbitrap XL	down-regulated	(PMA(30min)/Untreated)@HUES 9 cells-AbsFC
21406692	YTHDC1	S315	PIVFDRSGSSASE	GISPIVFDRS(ph)GS(ph)S(ph)AS(ph)ESYAGSEK	Class 1		0.67;0.67;0.67;0.72	H	Differential	embryonic stem cell	Treated (30min-PMA@HUES 9 cells)/Untreated (Control@HUES 9 cells)-absFC	SILAC	TiO2	LTQ-FT Ultra+LTQ-Orbitrap+ LTQ-Orbitrap XL	down-regulated	(PMA(30min)/Untreated)@HUES 9 cells-AbsFC
21406692	YTHDC1	S120	KIRLSSSASREPY	LSSS(ph)ASREPYK	Class 1		1.51	H	Differential	embryonic stem cell	Treated (30min-PMA@HUES 9 cells)/Untreated (Control@HUES 9 cells)-absFC	SILAC	TiO2	LTQ-FT Ultra+LTQ-Orbitrap+ LTQ-Orbitrap XL	Up-regulated	(PMA(30min)/Untreated)@HUES 9 cells-AbsFC
21406692	YTHDC1	S120	KIRLSSSASREPY	LSSS(ph)ASREPYK	Class 1		3.47	H	Differential	embryonic stem cell	Treated (6hours-PMA@HUES 9 cells)/Untreated (Control@HUES 9 cells)-absFC	SILAC	TiO2	LTQ-FT Ultra+LTQ-Orbitrap+ LTQ-Orbitrap XL	Up-regulated	(PMA(6h)/Untreated)@HUES 9 cells-AbsFC
22424773	YTHDC1	S308	KRARGISPIVFDR	GIS(ph)PIVFDR	Class 1		1.3994	H	Differential	DNA damage response	Treated( Etoposide for 24 hours/DMSO@U2OS cells)-abs FC	SILAC	TiO2	LTQ Orbitrap	Up-regulated	(Etoposide(24h)/DMSO)@U2OS cells-AbsFC
22424773	YTHDC1	S320	RSGSSASESYAGS	GISPIVFDRS(ph)GSSAS(ph)ESYAGSEK	Class 1		1.4024	H	Differential	DNA damage response	Treated( Etoposide for 24 hours/DMSO@U2OS cells)-abs FC	SILAC	TiO2	LTQ Orbitrap	Up-regulated	(Etoposide(24h)/DMSO)@U2OS cells-AbsFC
22424773	YTHDC1	S315	PIVFDRSGSSASE	S(ph)GSSASESYAGSEK	Class 1		1.3894	H	Differential	DNA damage response	Treated( Etoposide for 24 hours/DMSO@U2OS cells)-abs FC	SILAC	TiO2	LTQ Orbitrap	Up-regulated	(Etoposide(24h)/DMSO)@U2OS cells-AbsFC
22424773	YTHDC1	S317	VFDRSGSSASESY	GIS(ph)PIVFDRSGS(ph)SASESYAGSEK	Class 1		1.3808	H	Differential	DNA damage response	Treated( Etoposide for 24 hours/DMSO@U2OS cells)-abs FC	SILAC	TiO2	LTQ Orbitrap	Up-regulated	(Etoposide(24h)/DMSO)@U2OS cells-AbsFC
23898821	YTHDC1	S118	DRKIRLSSSASRE	_IRLS(ph)SSASREPYK_	Class 1		0.48408	H	Differential	Lung cancer	Treated(Crizotinib/control 1 -SILAC-Rep 1@H3122 cells)-abs FC	SILAC	IMAC	Q Exactive	down-regulated	(Crizotinib/Control1)@H3122 cells SILAC R1-AbsFC
23898821	YTHDC1	S118	DRKIRLSSSASRE	_IRLS(ph)SSASREPYK_	Class 1		0.48536	H	Differential	Lung cancer	Treated(crizotinib/Control 1 -SILAC-Rep 2@H3122 cells)-abs FC	SILAC	IMAC	Q Exactive	down-regulated	(Crizotinib/Control1)@H3122 cells SILAC R2-AbsFC
23898821	YTHDC1	S118	DRKIRLSSSASRE	_IRLS(ph)SSASREPYK_	Class 1		0.623947	H	Differential	Lung cancer	Treated(Control 1 /Crizotinib-SILAC-rep-3@H3122 cells)-abs FC	SILAC	IMAC	Q Exactive	down-regulated	(Crizotinib/Control1)@H3122 cells SILAC R3-AbsFC
23898821	YTHDC1	S118	DRKIRLSSSASRE	_IRLS(ph)SSASR_	Class 1		0.5273	H	Differential	Lung cancer	Treated(Crizotinib/control 1 -mTRAQ-rep 1@H3122 cells)-abs FC	mTRAQ	IMAC	Q Exactive	down-regulated	(Crizotinib/Control1)@H3122 cells mTRAQ R1-AbsFC
23898821	YTHDC1	S120	KIRLSSSASREPY	_LSSS(ph)ASREPYK_	Class 1		1.57714	H	Differential	Lung cancer	Treated(Control1/Crizotinib-mTRAQ-Rep 3@H3122 cells)-abs FC	mTRAQ	IMAC	Q Exactive	Up-regulated	(Crizotinib/Control1)@H3122 cells mTRAQ R3-AbsFC
23898821	YTHDC1	S424	ESHHGGSPIHWVL	_LSSESHHGGS(ph)PIHWVLPAGMSAK_	Class 1		0.604522	H	Differential	Lung cancer	Treated(Control1/Crizotinib-mTRAQ-Rep 3@H3122 cells)-abs FC	mTRAQ	IMAC	Q Exactive	down-regulated	(Crizotinib/Control1)@H3122 cells mTRAQ R3-AbsFC
23898821	YTHDC1	S146	PERRAKSPTPDGS	_AKS(ph)PT(ph)PDGSER_	Class 1		0.291707	H	Differential	Lung cancer	Treated(Control1/Crizotinib-mTRAQ-Rep 3@H3122 cells)-abs FC	mTRAQ	IMAC	Q Exactive	down-regulated	(Crizotinib/Control1)@H3122 cells mTRAQ R3-AbsFC
23898821	YTHDC1	S118	DRKIRLSSSASRE	_IRLS(ph)SSASREPYK_	Class 1		0.517893	H	Differential	Lung cancer	Treated(Control 2/crizotinib-SILAC-Rep1@H3122 cells)-abs FC	SILAC	IMAC	Q Exactive	down-regulated	(Crizotinib/Control2)@H3122 cells SILAC R1-AbsFC
23898821	YTHDC1	S118	DRKIRLSSSASRE	_IRLS(ph)SSASREPYK_	Class 1		0.49144	H	Differential	Lung cancer	Treated(Crizotinib /Control 2-SILAC-Rep 2@H3122 cells)-abs FC	SILAC	IMAC	Q Exactive	down-regulated	(Crizotinib/Control2)@H3122 cells SILAC R2-AbsFC
23898821	YTHDC1	S118	DRKIRLSSSASRE	_IRLS(ph)SSASREPYK_	Class 1		0.684229	H	Differential	Lung cancer	Treated(Control 2/Crizotinib -SILAC-Rep 3@H3122 cells)-abs FC	SILAC	IMAC	Q Exactive	down-regulated	(Crizotinib/Control2)@H3122 cells SILAC R3-AbsFC
23898821	YTHDC1	S308	KRARGISPIVFDR	_GIS(ph)PIVFDR_	Class 1		0.707	H	Differential	Lung cancer	Treated(Crizotinib/Control 2-mTRAQ-rep-2@H3122 cells)-abs FC	mTRAQ	IMAC	Q Exactive	down-regulated	(Crizotinib/Control2)@H3122 cells mTRAQ R2-AbsFC
23898821	YTHDC1	S424	ESHHGGSPIHWVL	_LSSESHHGGS(ph)PIHWVLPAGMSAK_	Class 1		2.2283	H	Differential	Lung cancer	Treated(Crizotinib/Control 2-mTRAQ-rep-2@H3122 cells)-abs FC	mTRAQ	IMAC	Q Exactive	Up-regulated	(Crizotinib/Control2)@H3122 cells mTRAQ R2-AbsFC
23898821	YTHDC1	S118	DRKIRLSSSASRE	_IRLS(ph)SSASR_	Class 1		0.60896	H	Differential	Lung cancer	Treated(Crizotinib/Control 2-mTRAQ-rep-2@H3122 cells)-abs FC	mTRAQ	IMAC	Q Exactive	down-regulated	(Crizotinib/Control2)@H3122 cells mTRAQ R2-AbsFC
23898821	YTHDC1	S424	ESHHGGSPIHWVL	_LSSESHHGGS(ph)PIHWVLPAGMSAK_	Class 1		2.58144	H	Differential	Lung cancer	Treated(Control 2/Crizotinib-mTRAQ-rep 3 @H3122 cells)-abs FC	mTRAQ	IMAC	Q Exactive	Up-regulated	(Crizotinib/Control2)@H3122 cells mTRAQ R3-AbsFC
23898821	YTHDC1	S120	KIRLSSSASREPY	_LSSS(ph)ASREPYK_	Class 1		1.58967	H	Differential	Lung cancer	Treated(Control 2/Crizotinib-mTRAQ-rep 3 @H3122 cells)-abs FC	mTRAQ	IMAC	Q Exactive	Up-regulated	(Crizotinib/Control2)@H3122 cells mTRAQ R3-AbsFC
24275748	YTHDC1	S146	PERRAKSPTPDGS		Class 1		0.462261	H	Differential	autophagy	Treated(Rapamycin@MCF7 cell/Control-2min@MCF7 cell)-abs FC	SILAC	TiO2	LTQ-Orbitrap XL	down-regulated	(Rapamycin(2min)/Control)@MCF7 cell-AbsFC
24275748	YTHDC1	T148	RRAKSPTPDGSER		Class 1		0.464306	H	Differential	autophagy	Treated(Rapamycin@MCF7 cell/Control-2min@MCF7 cell)-abs FC	SILAC	TiO2	LTQ-Orbitrap XL	down-regulated	(Rapamycin(2min)/Control)@MCF7 cell-AbsFC
24275748	YTHDC1	S146	PERRAKSPTPDGS		Class 1		0.753187	H	Differential	autophagy	Treated(Rapamycin@MCF7 cell/Control-30min@MCF7 cell)-abs FC	SILAC	TiO2	LTQ-Orbitrap XL	down-regulated	(Rapamycin(30min)/Control)@MCF7 cel-AbsFC
24275748	YTHDC1	T148	RRAKSPTPDGSER		Class 1		0.687591	H	Differential	autophagy	Treated(Rapamycin@MCF7 cell/Control-30min@MCF7 cell)-abs FC	SILAC	TiO2	LTQ-Orbitrap XL	down-regulated	(Rapamycin(30min)/Control)@MCF7 cel-AbsFC
24275748	YTHDC1	S146	PERRAKSPTPDGS		Class 1		0.594833	H	Differential	autophagy	Treated(Starvation@MCF7 cell/Control-30min@MCF7 cell)-abs FC	SILAC	TiO2	LTQ-Orbitrap XL	down-regulated	(Starvation(30min)/Control)@MCF7 cell-AbsFC
24850871	YTHDC1	S308	GSDEKKKERKRARGISPIVFDRSGSSASESY	_GIS(ph)PIVFDR_	Class 1	0.00178236		H	Differential	T cells stimulated with PGE2	Treated(PGE2 (5min)@T cells)/ Unteated(T cells)-MS1- calculated Log2 Ratio	Label Free	Ti4+-IMAC	LTQ-Orbitrap Elite	Up-regulated	(PGE2(5min)/Untreated)@T cells MS1-Log2FC (calc)
24961811	YTHDC1	S424	SESHHGGSPIHWVLP	LSSESHHGGS(ph)PIHWVLPAGMSAK	Class 1			H	Differential	Cancer	Treated(BRAFV600E transfection only (OIS)@human diploid fibroblast (HDF) cell line/BRAFV600E +CEBP+B shRNA (OIS bypass)-3days@human diploid fibroblast (HDF) cell line)-log2Fc	SILAC	Ti4+-IMAC	LTQ Orbitrap Velos	Up-regulated	(BRAFV600E(OIS)/BRAFV600E+sh-C/EBP beta(OISb)(3d))@HDF cell line-Log2FC
24961811	YTHDC1	S120	RKIRLSSSASREPYK	IRLSSS(ph)ASREY(ph)K	Class 1			H	Differential	Cancer	Treated(BRAFV600E transfection only (OIS)@human diploid fibroblast (HDF) cell line/BRAFV600E +CEBP+B shRNA (OIS bypass)-3days@human diploid fibroblast (HDF) cell line)-log2Fc	SILAC	Ti4+-IMAC	LTQ Orbitrap Velos	down-regulated	(BRAFV600E(OIS)/BRAFV600E+sh-C/EBP beta(OISb)(3d))@HDF cell line-Log2FC
24961811	YTHDC1	S118	ADRKIRLSSSASREP	IRLS(ph)SSASREY(ph)K	Class 1			H	Differential	Cancer	Treated(BRAFV600E transfection only (OIS)@human diploid fibroblast (HDF) cell line /BRAFV600E + CEBP+B shRNA (OIS bypass) -9 days@human diploid fibroblast (HDF) cell line)-log2Fc	SILAC	Ti4+-IMAC	LTQ Orbitrap Velos	Up-regulated	(BRAFV600E(OIS)/BRAFV600E+sh-C/EBP beta(OISb)(9d))@HDF cell line-Log2FC
24961811	YTHDC1	S120	RKIRLSSSASREPYK	IRLSSS(ph)ASREY(ph)K	Class 1			H	Differential	Cancer	Treated(BRAFV600E transfection only (OIS)@human diploid fibroblast (HDF) cell line /BRAFV600E + CEBP+B shRNA (OIS bypass) -9 days@human diploid fibroblast (HDF) cell line)-log2Fc	SILAC	Ti4+-IMAC	LTQ Orbitrap Velos	Up-regulated	(BRAFV600E(OIS)/BRAFV600E+sh-C/EBP beta(OISb)(9d))@HDF cell line-Log2FC
24961811	YTHDC1	S308	RKRARGISPIVFDRS	GIS(ph)PIVFDR	Class 1			H	Differential	Cancer	Treated(BRAFV600E transfection only (OIS)@human diploid fibroblast (HDF) cell line /Control (Cycling) -3days@human diploid fibroblast (HDF) cell line)-log2Fc	SILAC	Ti4+-IMAC	LTQ Orbitrap Velos	Up-regulated	(BRAFV600E(OIS)/Cycling(3d))@HDF cell line-Log2FC
24961811	YTHDC1	S424	SESHHGGSPIHWVLP	LSSESHHGGS(ph)PIHWVLPAGMSAK	Class 1			H	Differential	Cancer	Treated(BRAFV600E transfection only (OIS)@human diploid fibroblast (HDF) cell line /Control (Cycling) -3days@human diploid fibroblast (HDF) cell line)-log2Fc	SILAC	Ti4+-IMAC	LTQ Orbitrap Velos	down-regulated	(BRAFV600E(OIS)/Cycling(3d))@HDF cell line-Log2FC
24961811	YTHDC1	S118	ADRKIRLSSSASREP	IRLS(ph)SSASREY(ph)K	Class 1			H	Differential	Cancer	Treated(BRAFV600E transfection only (OIS)@human diploid fibroblast (HDF) cell line /Control (Cycling) -3days@human diploid fibroblast (HDF) cell line)-log2Fc	SILAC	Ti4+-IMAC	LTQ Orbitrap Velos	down-regulated	(BRAFV600E(OIS)/Cycling(3d))@HDF cell line-Log2FC
24961811	YTHDC1	S120	RKIRLSSSASREPYK	IRLSSS(ph)ASREY(ph)K	Class 1			H	Differential	Cancer	Treated(BRAFV600E transfection only (OIS)@human diploid fibroblast (HDF) cell line /Control (Cycling) -3days@human diploid fibroblast (HDF) cell line)-log2Fc	SILAC	Ti4+-IMAC	LTQ Orbitrap Velos	down-regulated	(BRAFV600E(OIS)/Cycling(3d))@HDF cell line-Log2FC
24961811	YTHDC1	S308	RKRARGISPIVFDRS	GIS(ph)PIVFDR	Class 1			H	Differential	Cancer	Treated(BRAFV600E transfection only (OIS)@human diploid fibroblast (HDF) cell line /contro cycling -9 days@human diploid fibroblast (HDF) cell line)-log2Fc	SILAC	Ti4+-IMAC	LTQ Orbitrap Velos	Up-regulated	(BRAFV600E(OIS)/Cycling(9d))@HDF cell line-Log2FC
24961811	YTHDC1	S118	ADRKIRLSSSASREP	IRLS(ph)SSASREY(ph)K	Class 1			H	Differential	Cancer	Treated(BRAFV600E transfection only (OIS)@human diploid fibroblast (HDF) cell line /contro cycling -9 days@human diploid fibroblast (HDF) cell line)-log2Fc	SILAC	Ti4+-IMAC	LTQ Orbitrap Velos	Up-regulated	(BRAFV600E(OIS)/Cycling(9d))@HDF cell line-Log2FC
24961811	YTHDC1	S120	RKIRLSSSASREPYK	IRLSSS(ph)ASREY(ph)K	Class 1			H	Differential	Cancer	Treated(BRAFV600E transfection only (OIS)@human diploid fibroblast (HDF) cell line /contro cycling -9 days@human diploid fibroblast (HDF) cell line)-log2Fc	SILAC	Ti4+-IMAC	LTQ Orbitrap Velos	Up-regulated	(BRAFV600E(OIS)/Cycling(9d))@HDF cell line-Log2FC
24961811	YTHDC1	S308	RKRARGISPIVFDRS	GIS(ph)PIVFDR	Class 1			H	Differential	Cancer	Treated(BRAFV600E +CEBP+B shRNA (OIS bypass)@human diploid fibroblast (HDF) cell line/Control (Cycling) -3days@human diploid fibroblast (HDF) cell line)-log2Fc	SILAC	Ti4+-IMAC	LTQ Orbitrap Velos	Up-regulated	(BRAFV600E+sh-C/EBP beta(OISb)/Cycling(3d))@HDF cell line-Log2FC
24961811	YTHDC1	S424	SESHHGGSPIHWVLP	LSSESHHGGS(ph)PIHWVLPAGMSAK	Class 1			H	Differential	Cancer	Treated(BRAFV600E +CEBP+B shRNA (OIS bypass)@human diploid fibroblast (HDF) cell line/Control (Cycling) -3days@human diploid fibroblast (HDF) cell line)-log2Fc	SILAC	Ti4+-IMAC	LTQ Orbitrap Velos	down-regulated	(BRAFV600E+sh-C/EBP beta(OISb)/Cycling(3d))@HDF cell line-Log2FC
24961811	YTHDC1	S120	RKIRLSSSASREPYK	IRLSSS(ph)ASREY(ph)K	Class 1			H	Differential	Cancer	Treated(BRAFV600E +CEBP+B shRNA (OIS bypass)@human diploid fibroblast (HDF) cell line/Control (Cycling) -3days@human diploid fibroblast (HDF) cell line)-log2Fc	SILAC	Ti4+-IMAC	LTQ Orbitrap Velos	down-regulated	(BRAFV600E+sh-C/EBP beta(OISb)/Cycling(3d))@HDF cell line-Log2FC
24961811	YTHDC1	S118	ADRKIRLSSSASREP	IRLS(ph)SSASREY(ph)K	Class 1			H	Differential	Cancer	Treated(BRAFV600E +CEBP+B shRNA (OIS bypass)@human diploid fibroblast (HDF) cell line/Control (Cycling) -3days@human diploid fibroblast (HDF) cell line)-log2Fc	SILAC	Ti4+-IMAC	LTQ Orbitrap Velos	down-regulated	(BRAFV600E+sh-C/EBP beta(OISb)/Cycling(3d))@HDF cell line-Log2FC
24961811	YTHDC1	S308	RKRARGISPIVFDRS	GIS(ph)PIVFDR	Class 1			H	Differential	Cancer	Treated(BRAFV600E + CEBP+B shRNA (OIS bypass) @human diploid fibroblast (HDF) cell line/contro cycling -9 days@human diploid fibroblast (HDF) cell line)-log2Fc	SILAC	Ti4+-IMAC	LTQ Orbitrap Velos	Up-regulated	(BRAFV600E+sh-C/EBP beta(OISb)/Cycling(9d))@HDF cell line-Log2FC
25002506	YTHDC1	S424		LSSESHHGGS (ph)PIHWVLPAGMSAK	Class 1		0.70661	H	Differential	Skin Cancer	Treated (BI-D1870 (2hr)@A375 cells)/Treated (DMSO@A375 cells)-abs ratio & calculated Log2 Ratio	SILAC	TiO2	Orbitrap	down-regulated	(BI-D1870(2h)/DMSO)@A375 cells-Log2FC (calc)
25002506	YTHDC1	S308		GIS (ph)PIVFDR	Class 1		2.3506	H	Differential	Skin Cancer	Treated (BI-D1870 (2hr)@A375 cells)/Treated (DMSO@A375 cells)-abs ratio & calculated Log2 Ratio	SILAC	TiO2	Orbitrap	Up-regulated	(BI-D1870(2h)/DMSO)@A375 cells-Log2FC (calc)
25002506	YTHDC1	S120		LSSS (ph)ASREPYK	Class 1		0.63348	H	Differential	Skin Cancer	Treated (BI-D1870 (2hr)@A375 cells)/Treated (DMSO@A375 cells)-abs ratio & calculated Log2 Ratio	SILAC	TiO2	Orbitrap	down-regulated	(BI-D1870(2h)/DMSO)@A375 cells-Log2FC (calc)
25002506	YTHDC1	S308		GIS (ph)PIVFDR	Class 1		1.4297	H	Differential	Skin Cancer	Treated (BI-D1870+ PMA (30min)@HEK293 cells)/Treated (PMA (30min)@HEK293 cells)-abs ratio & calculated Log2 Ratio	SILAC	TiO2	Orbitrap	Up-regulated	(BI-D1870+PMA(30min)/PMA(30min))@HEK293 cells-Log2FC (calc)
25002506	YTHDC1	S424		LSSESHHGGS (ph)PIHWVLPAGMSAK	Class 1		0.1533	H	Differential	Skin Cancer	Treated (BI-D1870+ PMA (30min)@HEK293 cells)/Treated (PMA (30min)@HEK293 cells)-abs ratio & calculated Log2 Ratio	SILAC	TiO2	Orbitrap	down-regulated	(BI-D1870+PMA(30min)/PMA(30min))@HEK293 cells-Log2FC (calc)
25002506	YTHDC1	S118		IRLS (ph)SSASR	Class 1		0.3494	H	Differential	Skin Cancer	Treated (BI-D1870+ PMA (30min)@HEK293 cells)/Treated (PMA (30min)@HEK293 cells)-abs ratio & calculated Log2 Ratio	SILAC	TiO2	Orbitrap	down-regulated	(BI-D1870+PMA(30min)/PMA(30min))@HEK293 cells-Log2FC (calc)
[truncated: 372 more rows]

## Sheet: Supplementary Table S1C
Supplementary Table S1C: List of profiling datasets and their sources along with respective PubMed IDs
[truncated: 175 more rows]

[truncated: 1 more sheets: Supplementary Table S1D]
