# Supplementary material for: Integrative analysis of YTHDC1 phosphoproteome unveils its phosphomodulatory network linked to splicing and tumorigenesis
Source: Front Bioinform. 2026 Jul 6;6:1809047. doi: 10.3389/fbinf.2026.1809047 (PMC13381505; doi:10.3389/fbinf.2026.1809047)
Supplement: Supplementary file 3 [file Supplementaryfile2.xlsx]

## Sheet: CONTENT
Supplementary file 2
Article title	"Integrative Analysis of YTHDC1 Phosphoproteome Unveils its Phosphomodulatory Network linked to Splicing and Tumorigenesis"
File contents	Supplementary Table S2 A: List of phosphosites in other proteins positively co-regulated with YTHDC1 S308
	Supplementary Table S2 B: List of phosphosites in other proteins negatively co-regulated with YTHDC1 S308
	Supplementary Table S2 C: List of phosphosites in other proteins positively co-regulated with YTHDC1 S146
	Supplementary Table S2 D: List of phosphosites in other proteins negatively co-regulated with YTHDC1 S146
	Supplementary Table S2 E: List of phosphosites in other proteins positively co-regulated with YTHDC1 S424
	Supplementary Table S2 F: List of phosphosites in other proteins negatively co-regulated with YTHDC1 S424

## Sheet: Supplementary Table S2 A
Supplementary Table S2 A: List of phosphosites in other proteins positively co-regulated with YTHDC1 S308
YTHDC1 Sites	Co-regulated Site	n_00	n_uddu_nd	n_uddu	n_uudd	Co-regulation frequency	p-Value	UUDD_PMID_confidence	UUDD_Code_confidence	Exp_condition_UUDD	PMID_UUDD
YTHDC1_S308	ST13_S79	77	94	1	26	26	8.47644e-06	9	15	(BRAFV600E(OIS)/Cycling(3d))@HDF cell line-Log2FC;(BRAFV600E+sh-C/EBP beta(OISb)/Cycling(3d))@HDF cell line-Log2FC;(EGF(15min)/Untreated)@HeLa cells-Log2FC (calc);4-OHT(d2)/4-OHT(d0)@IMR90-ER:RasG12V-AvgFC;4-OHT(d4)/4-OHT(d0)@IMR90-ER:RasG12V-AvgFC;Human enterovirus A71(12h)/Mock@RD cells-Log2FC;Human enterovirus A71(1h)/Mock@RD cells-Log2FC;Human enterovirus A71(2h)/Mock@RD cells-Log2FC;Human en…	24961811,25159151,38216124,36106392,36781298,36897912,35688186,28634298,21406692,36173113
YTHDC1_S308	CDK13_S383	98	74	1	25	25	8.04771e-08	9	13	(ARS 1620(24h)/DMSO)@NCI H358 cell line-Log2FC;(BI-D1870(2h)/DMSO)@A375 cells-Log2FC (calc);(BI-D1870+PMA(30min)/PMA(30min))@HEK293 cells-Log2FC (calc);(BRAFV600E(OIS)/Cycling(3d))@HDF cell line-Log2FC;(BRAFV600E(OIS)/Cycling(9d))@HDF cell line-Log2FC;(BRAFV600E+sh-C/EBP beta(OISb)/Cycling(3d))@HDF cell line-Log2FC;(BRAFV600E+sh-C/EBP beta(OISb)/Cycling(9d))@HDF cell line-Log2FC;(NCM(24h)/Untreat…	33619172,25002506,24961811,21406692,38216124,36106392,36897912,35688186,23898821,34604676
YTHDC1_S308	ATRX_S729	89	84	1	24	24	1.73845e-06	8	10	(BI-D1870(2h)/DMSO)@A375 cells-Log2FC (calc);(BI-D1870+PMA(30min)/PMA(30min))@HEK293 cells-Log2FC (calc);(BRAFV600E(OIS)/Cycling(3d))@HDF cell line-Log2FC;(BRAFV600E(OIS)/Cycling(9d))@HDF cell line-Log2FC;(BRAFV600E+sh-C/EBP beta(OISb)/Cycling(3d))@HDF cell line-Log2FC;(BRAFV600E+sh-C/EBP beta(OISb)/Cycling(9d))@HDF cell line-Log2FC;(NCM(1h)/Untreated)@HUES 9 cells-AbsFC;(NCM(24h)/Untreated)@HUES…	25002506,24961811,21406692,24850871,35022314,38216124,36106392,36897912,36173113
YTHDC1_S308	TNRC6B_S879	100	75	1	22	22	5.27611e-07	10	12	(BRAFV600E(OIS)/Cycling(9d))@HDF cell line-Log2FC;(BRAFV600E+sh-C/EBP beta(OISb)/Cycling(3d))@HDF cell line-Log2FC;(BRAFV600E+sh-C/EBP beta(OISb)/Cycling(9d))@HDF cell line-Log2FC;(Gefitinib/DMSO)@A431cell line-AbsFC (calc);(GFP_FGF10/GFP_UT)@HeLa cell line-Log2FC;(RSK1/2 RNAi PMA (30min)/Control)@HEK293 cells-Log2FC (calc);Human enterovirus A71(12h)/Mock@RD cells-Log2FC;Human enterovirus A71(1h)…	24961811,27794612,36329028,25002506,36106392,36781298,36897912,35688186,21406692,33727228,36173113
YTHDC1_S308	TOP2B_S1526	75	100	1	22	22	0.000110961	9	12	(BI-D1870(2h)/DMSO)@A375 cells-Log2FC (calc);(BI-D1870+PMA(30min)/PMA(30min))@HEK293 cells-Log2FC (calc);(BRAFV600E(OIS)/Cycling(3d))@HDF cell line-Log2FC;(BRAFV600E+sh-C/EBP beta(OISb)/Cycling(3d))@HDF cell line-Log2FC;(CX-4945/DMSO)@HEK293T cell line-Log2FC;(NCM(1h)/Untreated)@HUES 9 cells-AbsFC;(NCM(24h)/Untreated)@HUES 9 cells-AbsFC;(NCM(30min)/Untreated)@HUES 9 cells-AbsFC;(NCM(6h)/Untreated…	25002506,24961811,34186244,21406692,24850871,35022314,38216124,36106392,36781298,35688186
YTHDC1_S308	RAMAC_S36	89	88	0	21	21	1.37607e-06	8	9	(BRAFV600E(OIS)/Cycling(3d))@HDF cell line-Log2FC;(BRAFV600E(OIS)/Cycling(9d))@HDF cell line-Log2FC;(BRAFV600E+sh-C/EBP beta(OISb)/Cycling(9d))@HDF cell line-Log2FC;(RSK1/2 RNAi/Control)@A375 cells-Log2FC (calc);(RXDX-106(30min)/DMSO)@H1299 cell line-Log2FC;(RXDX-106(4h)/DMSO)@H1299 cell line-Log2FC;4-OHT(d2)/4-OHT(d0)@IMR90-ER:RasG12V-AvgFC;4-OHT(d4)/4-OHT(d0)@IMR90-ER:RasG12V-AvgFC;Human entero…	24961811,25002506,35022314,38216124,36106392,36781298,36897912,35688186
YTHDC1_S308	SRSF10_S131	70	107	1	20	20	0.000693861	11	13	(BRAFV600E(OIS)/Cycling(3d))@HDF cell line-Log2FC;(BRAFV600E(OIS)/Cycling(9d))@HDF cell line-Log2FC;(BRAFV600E+sh-C/EBP beta(OISb)/Cycling(3d))@HDF cell line-Log2FC;(BRAFV600E+sh-C/EBP beta(OISb)/Cycling(9d))@HDF cell line-Log2FC;(EGF(15min)/Untreated)@HeLa cells-Log2FC (calc);(Flavopiridol/DMSO)@HeLa cells-AvgFC;(GFP_FGF10/GFP_UT)@HeLa cell line-Log2FC;(NCM(30min)/Untreated)@HUES 9 cells-AbsFC;(…	24961811,25159151,27134283,36329028,21406692,24850871,35022314,33417854,38216124,36781298,32032466,36173113
YTHDC1_S308	PRP4K_S294	85	92	1	20	20	5.32611e-05	9	12	(BI-D1870(2h)/DMSO)@A375 cells-Log2FC (calc);(BI-D1870+PMA(30min)/PMA(30min))@HEK293 cells-Log2FC (calc);(BRAFV600E(OIS)/Cycling(9d))@HDF cell line-Log2FC;(BRAFV600E+sh-C/EBP beta(OISb)/Cycling(9d))@HDF cell line-Log2FC;(Gefitinib/DMSO)@A431cell line-AbsFC (calc);(NCM(1h)/Untreated)@HUES 9 cells-AbsFC;(NCM(30min)/Untreated)@HUES 9 cells-AbsFC;(NCM(6h)/Untreated)@HUES 9 cells-AbsFC;(PGE2(5min)/Unt…	25002506,24961811,27794612,21406692,24850871,33417854,30890564,38216124,36781298,36897912
YTHDC1_S308	PRP4K_S431	95	83	1	19	19	1.53583e-05	12	14	(BI-D1870(2h)/DMSO)@A375 cells-Log2FC (calc);(BI-D1870+PMA(30min)/PMA(30min))@HEK293 cells-Log2FC (calc);(Gefitinib/DMSO)@A431cell line-AbsFC (calc);(NCM(30min)/Untreated)@HUES 9 cells-AbsFC;(NCM(6h)/Untreated)@HUES 9 cells-AbsFC;(PGE2(5min)/Untreated)@T cells MS1-Log2FC (calc);(RSK1/2 RNAi/Control)@A375 cells-Log2FC (calc);(RXDX-106(30min)/DMSO)@H1299 cell line-Log2FC;(RXDX-106(4h)/DMSO)@H1299 c…	25002506,27794612,21406692,24850871,35022314,33417854,30890564,38216124,36781298,36897912,32032466,35688186,30773488
YTHDC1_S308	TMF1_S344	86	92	1	19	19	8.17036e-05	9	12	(ARS 1620(24h)/DMSO)@Calu1 cell line-Log2FC;(BI-D1870(2h)/DMSO)@A375 cells-Log2FC (calc);(BRAFV600E(OIS)/Cycling(3d))@HDF cell line-Log2FC;(BRAFV600E+sh-C/EBP beta(OISb)/Cycling(3d))@HDF cell line-Log2FC;(Flavopiridol/DMSO)@HeLa cells-AvgFC;(RO-3306/DMSO)@HeLa cells-AvgFC;(RSK1/2 RNAi PMA (30min)/Control)@HEK293 cells-Log2FC (calc);(RXDX-106(30min)/DMSO)@H1299 cell line-Log2FC;(RXDX-106(4h)/DMSO)…	33619172,25002506,24961811,27134283,35022314,38216124,36106392,36781298,27834733,33727228
YTHDC1_S308	TRA2A_S16	79	100	0	19	19	3.36436e-05	7	12	(Gefitinib/DMSO)@A431cell line-AbsFC (calc);(NCM(6h)/Untreated)@HUES 9 cells-AbsFC;(SARS CoV2(3h)/Mock)@iPSCderived iAT2 cells-Log2FC;(SARS CoV2(6h)/Mock)@iPSCderived iAT2 cells-Log2FC;Human enterovirus A71(12h)/Mock@RD cells-Log2FC;Human enterovirus A71(1h)/Mock@RD cells-Log2FC;Human enterovirus A71(2h)/Mock@RD cells-Log2FC;Human enterovirus A71(4h)/Mock@RD cells-Log2FC;Human enterovirus A71(8h)…	27794612,21406692,33417854,36106392,36781298,28634298,36173113
YTHDC1_S308	BCLAF1_S222	91	87	1	19	19	3.29756e-05	9	11	(BI-D1870(2h)/DMSO)@A375 cells-Log2FC (calc);(BRAFV600E(OIS)/Cycling(3d))@HDF cell line-Log2FC;(BRAFV600E+sh-C/EBP beta(OISb)/Cycling(3d))@HDF cell line-Log2FC;(CX-4945/DMSO)@HEK293T cell line-Log2FC;(RSK1/2 RNAi/Control)@A375 cells-Log2FC (calc);(RXDX-106(30min)/DMSO)@H1299 cell line-Log2FC;(RXDX-106(4h)/DMSO)@H1299 cell line-Log2FC;4-OHT(d2)/4-OHT(d0)@IMR90-ER:RasG12V-AvgFC;4-OHT(d4)/4-OHT(d0)@…	25002506,24961811,34186244,35022314,38216124,36106392,36781298,35688186,33727228,27834733
YTHDC1_S308	ZFP91_S83	85	93	1	19	19	9.73753e-05	9	11	(BI-D1870(2h)/DMSO)@A375 cells-Log2FC (calc);(BRAFV600E(OIS)/Cycling(3d))@HDF cell line-Log2FC;(BRAFV600E(OIS)/Cycling(9d))@HDF cell line-Log2FC;(BRAFV600E+sh-C/EBP beta(OISb)/Cycling(9d))@HDF cell line-Log2FC;(Flavopiridol/DMSO)@HeLa cells-AvgFC;(RO-3306/DMSO)@HeLa cells-AvgFC;(RXDX-106(30min)/DMSO)@H1299 cell line-Log2FC;(RXDX-106(4h)/DMSO)@H1299 cell line-Log2FC;4-OHT(d2)/4-OHT(d0)@IMR90-ER:Ra…	25002506,24961811,27134283,35022314,38216124,36106392,36781298,35688186,21406692,36173113
YTHDC1_S308	HMGN1_S86	70	108	1	19	19	0.00109349	9	11	(BRAFV600E(OIS)/Cycling(9d))@HDF cell line-Log2FC;(BRAFV600E+sh-C/EBP beta(OISb)/Cycling(9d))@HDF cell line-Log2FC;(Dispase/2D Acetone)@HCT116 cells D Up-Log2FC;(Etoposide(24h)/DMSO)@U2OS cells-AbsFC;(NCM(6h)/Untreated)@HUES 9 cells-AbsFC;(RXDX-106(30min)/DMSO)@H1299 cell line-Log2FC;(RXDX-106(4h)/DMSO)@H1299 cell line-Log2FC;(Vemurafenib res(A375R)/BRAFV 600E mutant(A375S))@A375 cells R1-AbsFC;H…	24961811,30061712,22424773,21406692,35022314,30890564,36106392,36781298,33727228,36173113
YTHDC1_S308	TRA2A_S18	81	97	1	19	19	0.000192795	6	11	(BI-D1870(2h)/DMSO)@A375 cells-Log2FC (calc);(Gefitinib/DMSO)@A431cell line-AbsFC (calc);(SARS CoV2(3h)/Mock)@iPSCderived iAT2 cells-Log2FC;(SARS CoV2(6h)/Mock)@iPSCderived iAT2 cells-Log2FC;Human enterovirus A71(12h)/Mock@RD cells-Log2FC;Human enterovirus A71(1h)/Mock@RD cells-Log2FC;Human enterovirus A71(2h)/Mock@RD cells-Log2FC;Human enterovirus A71(4h)/Mock@RD cells-Log2FC;Human enterovirus A…	25002506,27794612,33417854,36106392,36781298,23898821,28634298
YTHDC1_S308	GPATCH4_S130	74	104	1	19	19	0.000595241	8	8	(Etoposide(24h)/DMSO)@U2OS cells-AbsFC;(NCM(6h)/Untreated)@HUES 9 cells-AbsFC;(RSK1/2 RNAi/Control)@A375 cells-Log2FC (calc);(RXDX-106(30min)/DMSO)@H1299 cell line-Log2FC;(RXDX-106(4h)/DMSO)@H1299 cell line-Log2FC;(SARS CoV2(3h)/Mock)@iPSCderived iAT2 cells-Log2FC;(SARS CoV2(6h)/Mock)@iPSCderived iAT2 cells-Log2FC;Human enterovirus A71(12h)/Mock@RD cells-Log2FC;Human enterovirus A71(1h)/Mock@RD c…	22424773,21406692,25002506,35022314,33417854,36106392,36781298,36897912,36173113
YTHDC1_S308	NKAP_S149	90	89	1	18	18	7.60797e-05	10	11	(BRAFV600E(OIS)/Cycling(3d))@HDF cell line-Log2FC;(BRAFV600E(OIS)/Cycling(9d))@HDF cell line-Log2FC;(BRAFV600E+sh-C/EBP beta(OISb)/Cycling(9d))@HDF cell line-Log2FC;(GFP_FGF10/GFP_UT)@HeLa cell line-Log2FC;(HU+SCH 900776/HU)@HEK293A cell CF2-AbsFC;(RSK1/2 RNAi/Control)@A375 cells-Log2FC (calc);(RXDX-106(30min)/DMSO)@H1299 cell line-Log2FC;(RXDX-106(4h)/DMSO)@H1299 cell line-Log2FC;4-OHT(d2)/4-OHT…	24961811,36329028,32314919,25002506,35022314,38216124,36897912,35688186,21406692,26503514,36173113
YTHDC1_S308	ZC3H18_S83	91	89	0	18	18	7.53264e-06	9	11	(BRAFV600E(OIS)/Cycling(3d))@HDF cell line-Log2FC;(BRAFV600E+sh-C/EBP beta(OISb)/Cycling(3d))@HDF cell line-Log2FC;(Etoposide(24h)/DMSO)@U2OS cells-AbsFC;(Flavopiridol/DMSO)@HeLa cells-AvgFC;(RO-3306/DMSO)@HeLa cells-AvgFC;(RSK1/2 RNAi/Control)@A375 cells-Log2FC (calc);(RXDX-106(30min)/DMSO)@H1299 cell line-Log2FC;(RXDX-106(4h)/DMSO)@H1299 cell line-Log2FC;Human enterovirus A71(12h)/Mock@RD cells…	24961811,22424773,27134283,25002506,35022314,36106392,36781298,36897912,36173113
YTHDC1_S308	CBX8_S311	96	83	1	18	18	2.59161e-05	7	10	(BRAFV600E(OIS)/Cycling(9d))@HDF cell line-Log2FC;(BRAFV600E+sh-C/EBP beta(OISb)/Cycling(9d))@HDF cell line-Log2FC;Human enterovirus A71(12h)/Mock@RD cells-Log2FC;Human enterovirus A71(1h)/Mock@RD cells-Log2FC;Human enterovirus A71(2h)/Mock@RD cells-Log2FC;Human enterovirus A71(4h)/Mock@RD cells-Log2FC;Human enterovirus A71(8h)/Mock@RD cells-Log2FC;Metformin(24h)/Control@SNU61-Log2FC;Tirabrutinib…	24961811,36106392,36781298,36897912,33727228,27834733,28634298,36173113
YTHDC1_S308	ATRX_S1348	69	111	0	18	18	0.000286072	9	9	(BI-D1870+PMA(30min)/PMA(30min))@HEK293 cells-Log2FC (calc);(EGF(15min)/Untreated)@HeLa cells-Log2FC (calc);(NCM(24h)/Untreated)@HUES 9 cells-AbsFC;(NCM(30min)/Untreated)@HUES 9 cells-AbsFC;(NCM(6h)/Untreated)@HUES 9 cells-AbsFC;(RXDX-106(30min)/DMSO)@H1299 cell line-Log2FC;(RXDX-106(4h)/DMSO)@H1299 cell line-Log2FC;(SARS CoV2(6h)/Mock)@iPSCderived iAT2 cells-Log2FC;Human enterovirus A71(12h)/Moc…	25002506,25159151,21406692,35022314,33417854,36106392,36781298,36897912,36173113
YTHDC1_S308	TTF1_S487	90	90	0	18	18	9.03917e-06	8	9	(BI-D1870(2h)/DMSO)@A375 cells-Log2FC (calc);(Etoposide(24h)/DMSO)@U2OS cells-AbsFC;(NCM(30min)/Untreated)@HUES 9 cells-AbsFC;(NCM(6h)/Untreated)@HUES 9 cells-AbsFC;(SARS CoV2(6h)/Mock)@iPSCderived iAT2 cells-Log2FC;4-OHT(d2)/4-OHT(d0)@IMR90-ER:RasG12V-AvgFC;4-OHT(d4)/4-OHT(d0)@IMR90-ER:RasG12V-AvgFC;Human enterovirus A71(12h)/Mock@RD cells-Log2FC;Human enterovirus A71(1h)/Mock@RD cells-Log2FC;Hu…	25002506,22424773,21406692,33417854,38216124,36106392,36781298,36897912
YTHDC1_S308	HOMER3_S256	97	82	1	18	18	2.14964e-05	6	7	(Ad2(24h)/Mock)@IMR-90 cells HL-AbsFC;(Ad2(36h)/Mock)@IMR-90 cells HL-AbsFC;(BRAFV600E(OIS)/Cycling(3d))@HDF cell line-Log2FC;(BRAFV600E(OIS)/Cycling(9d))@HDF cell line-Log2FC;(BRAFV600E+sh-C/EBP beta(OISb)/Cycling(3d))@HDF cell line-Log2FC;(Etoposide(24h)/DMSO)@U2OS cells-AbsFC;(RXDX-106(30min)/DMSO)@H1299 cell line-Log2FC;(RXDX-106(4h)/DMSO)@H1299 cell line-Log2FC;4-OHT(d2)/4-OHT(d0)@IMR90-ER:R…	32032466,24961811,22424773,35022314,38216124,36106392,35688186
YTHDC1_S308	NBAS_S473	95	84	1	18	18	3.11755e-05	6	7	(BRAFV600E(OIS)/Cycling(3d))@HDF cell line-Log2FC;(BRAFV600E(OIS)/Cycling(9d))@HDF cell line-Log2FC;(BRAFV600E+sh-C/EBP beta(OISb)/Cycling(3d))@HDF cell line-Log2FC;(NCM(30min)/Untreated)@HUES 9 cells-AbsFC;(RSK1/2 RNAi PMA (30min)/Control)@HEK293 cells-Log2FC (calc);(RSK1/2 RNAi/Control)@A375 cells-Log2FC (calc);4-OHT(d2)/4-OHT(d0)@IMR90-ER:RasG12V-AvgFC;4-OHT(d4)/4-OHT(d0)@IMR90-ER:RasG12V-AvgF…	24961811,21406692,25002506,38216124,36106392,36781298,36897912
YTHDC1_S308	ATF7IP_S113	92	87	1	18	18	5.35757e-05	6	7	(BRAFV600E(OIS)/Cycling(3d))@HDF cell line-Log2FC;(BRAFV600E(OIS)/Cycling(9d))@HDF cell line-Log2FC;(BRAFV600E+sh-C/EBP beta(OISb)/Cycling(3d))@HDF cell line-Log2FC;(BRAFV600E+sh-C/EBP beta(OISb)/Cycling(9d))@HDF cell line-Log2FC;(EGF(15min)/Untreated)@HeLa cells-Log2FC (calc);4-OHT(d2)/4-OHT(d0)@IMR90-ER:RasG12V-AvgFC;4-OHT(d4)/4-OHT(d0)@IMR90-ER:RasG12V-AvgFC;Human enterovirus A71(12h)/Mock@RD …	24961811,25159151,38216124,36106392,36781298,36897912,36173113
YTHDC1_S308	RBM25_S703	84	95	1	18	18	0.000208031	6	7	(Ad2(24h)/Mock)@IMR-90 cells HL-AbsFC;(Ad2(36h)/Mock)@IMR-90 cells HL-AbsFC;(ARS 1620(24h)/DMSO)@NCI H358 cell line-Log2FC;(ARS 1620(6h)/DMSO)@NCI-H358 cell line- Log2FC;(BI-D1870(2h)/DMSO)@A375 cells-Log2FC (calc);(BRAFV600E(OIS)/Cycling(3d))@HDF cell line-Log2FC;(BRAFV600E(OIS)/Cycling(9d))@HDF cell line-Log2FC;(BRAFV600E+sh-C/EBP beta(OISb)/Cycling(3d))@HDF cell line-Log2FC;(BRAFV600E+sh-C/EBP…	32032466,33619172,25002506,24961811,32314919,35022314,36106392
YTHDC1_S308	SLTM_S289	83	96	1	18	18	0.000244436	6	7	(BRAFV600E(OIS)/Cycling(3d))@HDF cell line-Log2FC;(BRAFV600E(OIS)/Cycling(9d))@HDF cell line-Log2FC;(BRAFV600E+sh-C/EBP beta(OISb)/Cycling(9d))@HDF cell line-Log2FC;(NCM(6h)/Untreated)@HUES 9 cells-AbsFC;(RXDX-106(30min)/DMSO)@H1299 cell line-Log2FC;(RXDX-106(4h)/DMSO)@H1299 cell line-Log2FC;4-OHT(d2)/4-OHT(d0)@IMR90-ER:RasG12V-AvgFC;Human enterovirus A71(12h)/Mock@RD cells-Log2FC;Human enterovir…	24961811,21406692,35022314,38216124,36106392,36781298,36897912
YTHDC1_S308	KAT7_S99	93	86	1	18	18	4.48222e-05	6	6	(NCM(1h)/Untreated)@HUES 9 cells-AbsFC;(NCM(24h)/Untreated)@HUES 9 cells-AbsFC;(NCM(30min)/Untreated)@HUES 9 cells-AbsFC;(NCM(6h)/Untreated)@HUES 9 cells-AbsFC;(PGE2(5min)/Untreated)@T cells MS1-Log2FC (calc);Human enterovirus A71(12h)/Mock@RD cells-Log2FC;Human enterovirus A71(1h)/Mock@RD cells-Log2FC;Human enterovirus A71(2h)/Mock@RD cells-Log2FC;Human enterovirus A71(4h)/Mock@RD cells-Log2FC;H…	21406692,24850871,36106392,36781298,36897912,35688186,27834733
YTHDC1_S308	PLEKHO2_S390	103	77	0	18	18	7.21355e-07	5	6	(Ad2(24h)/Mock)@IMR-90 cells HL-AbsFC;(Ad2(36h)/Mock)@IMR-90 cells HL-AbsFC;(BRAFV600E(OIS)/Cycling(3d))@HDF cell line-Log2FC;(BRAFV600E+sh-C/EBP beta(OISb)/Cycling(3d))@HDF cell line-Log2FC;(BRAFV600E+sh-C/EBP beta(OISb)/Cycling(9d))@HDF cell line-Log2FC;4-OHT(d2)/4-OHT(d0)@IMR90-ER:RasG12V-AvgFC;4-OHT(d4)/4-OHT(d0)@IMR90-ER:RasG12V-AvgFC;Human enterovirus A71(12h)/Mock@RD cells-Log2FC;Human ent…	32032466,24961811,38216124,36106392,36897912
YTHDC1_S308	BRD4_S1117	98	82	1	17	17	3.71013e-05	10	12	(BI-D1870(2h)/DMSO)@A375 cells-Log2FC (calc);(BRAFV600E(OIS)/Cycling(9d))@HDF cell line-Log2FC;(BRAFV600E+sh-C/EBP beta(OISb)/Cycling(3d))@HDF cell line-Log2FC;(BRAFV600E+sh-C/EBP beta(OISb)/Cycling(9d))@HDF cell line-Log2FC;(CX-4945/DMSO)@HEK293T cell line-Log2FC;(NCM(30min)/Untreated)@HUES 9 cells-AbsFC;(PGE2(5min)/Untreated)@T cells MS1-Log2FC (calc);(RSK1/2 RNAi/Control)@A375 cells-Log2FC (ca…	25002506,24961811,34186244,21406692,24850871,38216124,36897912,35688186,23898821,32156701,27834733
YTHDC1_S308	CLK1_S140	88	93	0	17	17	2.5195e-05	9	11	(BI-D1870(2h)/DMSO)@A375 cells-Log2FC (calc);(BI-D1870+PMA(30min)/PMA(30min))@HEK293 cells-Log2FC (calc);(CX-4945/DMSO)@HEK293T cell line-Log2FC;(Dispase/2D Acetone)@HCT116 cells D Up-Log2FC;(Etoposide(24h)/DMSO)@U2OS cells-AbsFC;(Flavopiridol/DMSO)@HeLa cells-AvgFC;(RSK1/2 RNAi PMA (30min)/Control)@HEK293 cells-Log2FC (calc);4-OHT(d2)/4-OHT(d0)@IMR90-ER:RasG12V-AvgFC;4-OHT(d4)/4-OHT(d0)@IMR90-ER…	25002506,34186244,30061712,22424773,27134283,38216124,36106392,36781298,35688186
YTHDC1_S308	PGM2L1_S175	87	93	1	17	17	0.000233436	6	11	(ARS 1620(24h)/DMSO)@NCI H358 cell line-Log2FC;(BRAFV600E(OIS)/Cycling(3d))@HDF cell line-Log2FC;(BRAFV600E(OIS)/Cycling(9d))@HDF cell line-Log2FC;(BRAFV600E+sh-C/EBP beta(OISb)/Cycling(3d))@HDF cell line-Log2FC;(BRAFV600E+sh-C/EBP beta(OISb)/Cycling(9d))@HDF cell line-Log2FC;(Flavopiridol/DMSO)@HeLa cells-AvgFC;(NCM(6h)/Untreated)@HUES 9 cells-AbsFC;(RO-3306/DMSO)@HeLa cells-AvgFC;Metformin(24h)…	33619172,24961811,27134283,21406692,36781298,36897912,33727228
YTHDC1_S308	PI4KA_S257	83	98	0	17	17	5.69398e-05	8	9	(EGF(15min)/Untreated)@HeLa cells-Log2FC (calc);(PGE2(5min)/Untreated)@T cells MS1-Log2FC (calc);4-OHT(d2)/4-OHT(d0)@IMR90-ER:RasG12V-AvgFC;Human enterovirus A71(12h)/Mock@RD cells-Log2FC;Human enterovirus A71(1h)/Mock@RD cells-Log2FC;Human enterovirus A71(2h)/Mock@RD cells-Log2FC;Human enterovirus A71(4h)/Mock@RD cells-Log2FC;Human enterovirus A71(8h)/Mock@RD cells-Log2FC;Metformin(24h)/Control@…	25159151,24850871,38216124,36106392,36781298,36897912,35688186,33727228
YTHDC1_S308	ZNF768_S83	90	91	0	17	17	1.7979e-05	7	9	(BRAFV600E(OIS)/Cycling(3d))@HDF cell line-Log2FC;(BRAFV600E(OIS)/Cycling(9d))@HDF cell line-Log2FC;(BRAFV600E+sh-C/EBP beta(OISb)/Cycling(3d))@HDF cell line-Log2FC;(GFP_FGF10/GFP_UT)@HeLa cell line-Log2FC;(RSK1/2 RNAi/Control)@A375 cells-Log2FC (calc);Human enterovirus A71(12h)/Mock@RD cells-Log2FC;Human enterovirus A71(1h)/Mock@RD cells-Log2FC;Human enterovirus A71(2h)/Mock@RD cells-Log2FC;Huma…	24961811,36329028,25002506,36106392,36897912,35688186,33727228
YTHDC1_S308	ARID3A_S119	96	84	1	17	17	5.27665e-05	7	9	(BI-D1870(2h)/DMSO)@A375 cells-Log2FC (calc);(BRAFV600E(OIS)/Cycling(3d))@HDF cell line-Log2FC;(BRAFV600E(OIS)/Cycling(9d))@HDF cell line-Log2FC;(BRAFV600E+sh-C/EBP beta(OISb)/Cycling(3d))@HDF cell line-Log2FC;(BRAFV600E+sh-C/EBP beta(OISb)/Cycling(9d))@HDF cell line-Log2FC;(Etoposide(24h)/DMSO)@U2OS cells-AbsFC;(GFP_FGF10/GFP_UT)@HeLa cell line-Log2FC;(HU+SCH 900776/HU)@HEK293A cell CF2-AbsFC;(R…	25002506,24961811,22424773,36329028,32314919,36106392,36897912,35688186
YTHDC1_S308	ARMCX3_S61	97	83	1	17	17	4.42927e-05	6	9	(BRAFV600E(OIS)/Cycling(9d))@HDF cell line-Log2FC;(BRAFV600E+sh-C/EBP beta(OISb)/Cycling(9d))@HDF cell line-Log2FC;(CIP2A siRNA/Control)@HeLa cells CNA-Log2FC (calc);(Etoposide(24h)/DMSO)@U2OS cells-AbsFC;(Gefitinib/DMSO)@A431cell line-AbsFC (calc);(OA/Control)@HeLa cells CNA-Log2FC (calc);(RAS siRNA/Control)@HeLa cells CNA-Log2FC (calc);Human enterovirus A71(12h)/Mock@RD cells-Log2FC;Human enter…	24961811,26278961,22424773,27794612,36106392,36897912,36173113
YTHDC1_S308	SCAF1_S719	78	102	1	17	17	0.000895856	8	8	(EGF(15min)/Untreated)@HeLa cells-Log2FC (calc);(RSK1/2 RNAi/Control)@A375 cells-Log2FC (calc);(RXDX-106(30min)/DMSO)@H1299 cell line-Log2FC;(RXDX-106(4h)/DMSO)@H1299 cell line-Log2FC;4-OHT(d2)/4-OHT(d0)@IMR90-ER:RasG12V-AvgFC;Human enterovirus A71(12h)/Mock@RD cells-Log2FC;Human enterovirus A71(1h)/Mock@RD cells-Log2FC;Human enterovirus A71(2h)/Mock@RD cells-Log2FC;Human enterovirus A71(4h)/Mock…	25159151,25002506,35022314,38216124,36106392,36781298,36897912,32156701,36173113
YTHDC1_S308	RBM15_S700	96	84	1	17	17	5.27665e-05	7	8	(Ad2(24h)/Mock)@IMR-90 cells HL-AbsFC;(Ad2(36h)/Mock)@IMR-90 cells HL-AbsFC;(BRAFV600E(OIS)/Cycling(3d))@HDF cell line-Log2FC;(BRAFV600E(OIS)/Cycling(9d))@HDF cell line-Log2FC;(BRAFV600E+sh-C/EBP beta(OISb)/Cycling(3d))@HDF cell line-Log2FC;(BRAFV600E+sh-C/EBP beta(OISb)/Cycling(9d))@HDF cell line-Log2FC;(CX-4945/DMSO)@HEK293T cell line-Log2FC;(NCM(6h)/Untreated)@HUES 9 cells-AbsFC;(RXDX-106(30mi…	32032466,24961811,34186244,21406692,35022314,38216124,36781298,36897912
YTHDC1_S308	TOP2B_S1424	82	98	1	17	17	0.000500818	7	8	(BRAFV600E(OIS)/Cycling(3d))@HDF cell line-Log2FC;(BRAFV600E+sh-C/EBP beta(OISb)/Cycling(3d))@HDF cell line-Log2FC;(CX-4945/DMSO)@HEK293T cell line-Log2FC;(NCM(1h)/Untreated)@HUES 9 cells-AbsFC;(NCM(30min)/Untreated)@HUES 9 cells-AbsFC;(NCM(6h)/Untreated)@HUES 9 cells-AbsFC;(RO-3306/DMSO)@HeLa cells-AvgFC;4-OHT(d2)/4-OHT(d0)@IMR90-ER:RasG12V-AvgFC;4-OHT(d4)/4-OHT(d0)@IMR90-ER:RasG12V-AvgFC;Human …	24961811,34186244,21406692,27134283,38216124,36106392,36781298,35688186
YTHDC1_S308	NCOR1_S158	93	87	1	17	17	8.81286e-05	6	8	(ARS 1620(24h)/DMSO)@NCI H358 cell line-Log2FC;(BI-D1870(2h)/DMSO)@A375 cells-Log2FC (calc);(BI-D1870+PMA(30min)/PMA(30min))@HEK293 cells-Log2FC (calc);(BRAFV600E(OIS)/Cycling(3d))@HDF cell line-Log2FC;(BRAFV600E(OIS)/Cycling(9d))@HDF cell line-Log2FC;(BRAFV600E+sh-C/EBP beta(OISb)/Cycling(9d))@HDF cell line-Log2FC;Human enterovirus A71(12h)/Mock@RD cells-Log2FC;Human enterovirus A71(1h)/Mock@RD …	33619172,25002506,24961811,36106392,36781298,36897912,32156701
YTHDC1_S308	NUP98_S934	94	86	1	17	17	7.44275e-05	5	8	(RXDX-106(4h)/DMSO)@H1299 cell line-Log2FC;4-OHT(d2)/4-OHT(d0)@IMR90-ER:RasG12V-AvgFC;4-OHT(d4)/4-OHT(d0)@IMR90-ER:RasG12V-AvgFC;Human enterovirus A71(12h)/Mock@RD cells-Log2FC;Human enterovirus A71(1h)/Mock@RD cells-Log2FC;Human enterovirus A71(2h)/Mock@RD cells-Log2FC;Human enterovirus A71(4h)/Mock@RD cells-Log2FC;Human enterovirus A71(8h)/Mock@RD cells-Log2FC;Tirabrutinib/Control@TMD8 cells Ex…	35022314,38216124,36106392,36897912,33727228,21406692
YTHDC1_S308	PRRC2B_S416	75	105	1	17	17	0.00136371	5	7	(BRAFV600E(OIS)/Cycling(3d))@HDF cell line-Log2FC;(BRAFV600E(OIS)/Cycling(9d))@HDF cell line-Log2FC;(BRAFV600E+sh-C/EBP beta(OISb)/Cycling(3d))@HDF cell line-Log2FC;(BRAFV600E+sh-C/EBP beta(OISb)/Cycling(9d))@HDF cell line-Log2FC;(NCM(30min)/Untreated)@HUES 9 cells-AbsFC;Human enterovirus A71(12h)/Mock@RD cells-Log2FC;Human enterovirus A71(1h)/Mock@RD cells-Log2FC;Human enterovirus A71(2h)/Mock@R…	24961811,21406692,36106392,36897912,23898821,34604676
YTHDC1_S308	WDR75_S782	88	92	1	17	17	0.000199361	6	6	(NCM(30min)/Untreated)@HUES 9 cells-AbsFC;(NCM(6h)/Untreated)@HUES 9 cells-AbsFC;(PGE2(5min)/Untreated)@T cells MS1-Log2FC (calc);(RSK1/2 RNAi PMA (30min)/Control)@HEK293 cells-Log2FC (calc);(RXDX-106(30min)/DMSO)@H1299 cell line-Log2FC;(RXDX-106(4h)/DMSO)@H1299 cell line-Log2FC;(SARS CoV2(3h)/Mock)@iPSCderived iAT2 cells-Log2FC;(SARS CoV2(6h)/Mock)@iPSCderived iAT2 cells-Log2FC;Human enterovirus…	21406692,24850871,25002506,35022314,33417854,36106392,36897912
YTHDC1_S308	AFF4_S703	93	88	1	16	16	0.000171789	10	12	(ARS 1620(24h)/DMSO)@NCI H358 cell line-Log2FC;(BI-D1870+PMA(30min)/PMA(30min))@HEK293 cells-Log2FC (calc);(BRAFV600E(OIS)/Cycling(3d))@HDF cell line-Log2FC;(BRAFV600E(OIS)/Cycling(9d))@HDF cell line-Log2FC;(BRAFV600E+sh-C/EBP beta(OISb)/Cycling(9d))@HDF cell line-Log2FC;(Etoposide(24h)/DMSO)@U2OS cells-AbsFC;(HU+SCH 900776/HU)@HEK293A cell CF2-AbsFC;(RXDX-106(30min)/DMSO)@H1299 cell line-Log2FC;…	33619172,25002506,24961811,22424773,32314919,35022314,36781298,36897912,35688186,33727228,23898821
YTHDC1_S308	EIF5B_S190	91	91	0	16	16	3.0298e-05	8	9	(Flavopiridol/DMSO)@HeLa cells-AvgFC;(Gefitinib/DMSO)@A431cell line-AbsFC (calc);(NCM(24h)/Untreated)@HUES 9 cells-AbsFC;(PGE2(5min)/Untreated)@T cells MS1-Log2FC (calc);(RO-3306/DMSO)@HeLa cells-AvgFC;(SARS CoV2(3h)/Mock)@iPSCderived iAT2 cells-Log2FC;(SARS CoV2(6h)/Mock)@iPSCderived iAT2 cells-Log2FC;Human enterovirus A71(12h)/Mock@RD cells-Log2FC;Human enterovirus A71(1h)/Mock@RD cells-Log2FC;…	27134283,27794612,21406692,24850871,33417854,36106392,36781298,36897912
YTHDC1_S308	KMT2A_S2098	96	85	1	16	16	0.000106467	7	8	(BRAFV600E(OIS)/Cycling(9d))@HDF cell line-Log2FC;(NCM(24h)/Untreated)@HUES 9 cells-AbsFC;(NCM(30min)/Untreated)@HUES 9 cells-AbsFC;(NCM(6h)/Untreated)@HUES 9 cells-AbsFC;(RSK1/2 RNAi PMA (30min)/Control)@HEK293 cells-Log2FC (calc);(RSK1/2 RNAi/Control)@A375 cells-Log2FC (calc);4-OHT(d2)/4-OHT(d0)@IMR90-ER:RasG12V-AvgFC;Metformin(24h)/Control@SNU61-Log2FC;Tirabrutinib/Control@TMD8 cells Exp1-AvgF…	24961811,21406692,25002506,38216124,36781298,36897912,35688186,33727228
YTHDC1_S308	ZC3H18_S78	88	93	1	16	16	0.000367847	6	8	(BI-D1870(2h)/DMSO)@A375 cells-Log2FC (calc);(BRAFV600E(OIS)/Cycling(3d))@HDF cell line-Log2FC;(BRAFV600E(OIS)/Cycling(9d))@HDF cell line-Log2FC;(BRAFV600E+sh-C/EBP beta(OISb)/Cycling(3d))@HDF cell line-Log2FC;(BRAFV600E+sh-C/EBP beta(OISb)/Cycling(9d))@HDF cell line-Log2FC;(Etoposide(24h)/DMSO)@U2OS cells-AbsFC;(RSK1/2 RNAi/Control)@A375 cells-Log2FC (calc);Human enterovirus A71(12h)/Mock@RD cel…	25002506,24961811,22424773,36106392,36781298,36897912,36173113
YTHDC1_S308	ZBTB44_S161	97	84	1	16	16	9.04278e-05	5	8	(BI-D1870(2h)/DMSO)@A375 cells-Log2FC (calc);(BI-D1870+PMA(30min)/PMA(30min))@HEK293 cells-Log2FC (calc);(BRAFV600E(OIS)/Cycling(9d))@HDF cell line-Log2FC;(BRAFV600E+sh-C/EBP beta(OISb)/Cycling(9d))@HDF cell line-Log2FC;(RSK1/2 RNAi/Control)@A375 cells-Log2FC (calc);Human enterovirus A71(12h)/Mock@RD cells-Log2FC;Human enterovirus A71(1h)/Mock@RD cells-Log2FC;Human enterovirus A71(2h)/Mock@RD cel…	25002506,24961811,36106392,36897912,34604676,36173113
YTHDC1_S308	ENSA_S2	96	86	0	16	16	1.32538e-05	7	7	(Etoposide(24h)/DMSO)@U2OS cells-AbsFC;(NCM(1h)/Untreated)@HUES 9 cells-AbsFC;(NCM(24h)/Untreated)@HUES 9 cells-AbsFC;(NCM(30min)/Untreated)@HUES 9 cells-AbsFC;(NCM(6h)/Untreated)@HUES 9 cells-AbsFC;(SARS CoV2(6h)/Mock)@iPSCderived iAT2 cells-Log2FC;Human enterovirus A71(12h)/Mock@RD cells-Log2FC;Human enterovirus A71(1h)/Mock@RD cells-Log2FC;Human enterovirus A71(2h)/Mock@RD cells-Log2FC;Human e…	22424773,21406692,33417854,36106392,36781298,36897912,30890564
YTHDC1_S308	NOP2_S181	96	85	1	16	16	0.000106467	7	7	(Etoposide(24h)/DMSO)@U2OS cells-AbsFC;(NCM(1h)/Untreated)@HUES 9 cells-AbsFC;(NCM(30min)/Untreated)@HUES 9 cells-AbsFC;(NCM(6h)/Untreated)@HUES 9 cells-AbsFC;(RXDX-106(30min)/DMSO)@H1299 cell line-Log2FC;(RXDX-106(4h)/DMSO)@H1299 cell line-Log2FC;4-OHT(d2)/4-OHT(d0)@IMR90-ER:RasG12V-AvgFC;Human enterovirus A71(12h)/Mock@RD cells-Log2FC;Human enterovirus A71(1h)/Mock@RD cells-Log2FC;Human enterov…	22424773,21406692,35022314,38216124,36106392,36781298,23898821,32156701
YTHDC1_S308	BMP2K_S1029	84	97	1	16	16	0.000656332	7	7	(BRAFV600E+sh-C/EBP beta(OISb)/Cycling(9d))@HDF cell line-Log2FC;(Etoposide(24h)/DMSO)@U2OS cells-AbsFC;4-OHT(d2)/4-OHT(d0)@IMR90-ER:RasG12V-AvgFC;4-OHT(d4)/4-OHT(d0)@IMR90-ER:RasG12V-AvgFC;Human enterovirus A71(12h)/Mock@RD cells-Log2FC;Human enterovirus A71(1h)/Mock@RD cells-Log2FC;Human enterovirus A71(2h)/Mock@RD cells-Log2FC;Human enterovirus A71(4h)/Mock@RD cells-Log2FC;Human enterovirus A7…	24961811,22424773,38216124,36106392,36781298,36897912,35688186,36173113
YTHDC1_S308	GPSM1_S492	104	77	1	16	16	2.72243e-05	6	7	(Ad2(36h)/Mock)@IMR-90 cells HL-AbsFC;(ARS 1620(24h)/DMSO)@Calu1 cell line-Log2FC;(ARS 1620(24h)/DMSO)@NCI H358 cell line-Log2FC;(ARS 1620(6h)/DMSO)@Calu1 cell line-Log2FC;(ARS 1620(6h)/DMSO)@NCI-H358 cell line- Log2FC;(BRAFV600E(OIS)/Cycling(3d))@HDF cell line-Log2FC;(BRAFV600E+sh-C/EBP beta(OISb)/Cycling(3d))@HDF cell line-Log2FC;(RXDX-106(4h)/DMSO)@H1299 cell line-Log2FC;Human enterovirus A71(…	32032466,33619172,24961811,35022314,36106392,36897912,36173113
YTHDC1_S308	EP400_S1732	89	92	1	16	16	0.000316978	6	7	(ARS 1620(24h)/DMSO)@NCI H358 cell line-Log2FC;(BRAFV600E(OIS)/Cycling(3d))@HDF cell line-Log2FC;(BRAFV600E(OIS)/Cycling(9d))@HDF cell line-Log2FC;(BRAFV600E+sh-C/EBP beta(OISb)/Cycling(3d))@HDF cell line-Log2FC;(BRAFV600E+sh-C/EBP beta(OISb)/Cycling(9d))@HDF cell line-Log2FC;(RSK1/2 RNAi/Control)@A375 cells-Log2FC (calc);Human enterovirus A71(12h)/Mock@RD cells-Log2FC;Human enterovirus A71(1h)/M…	33619172,24961811,25002506,36106392,36781298,36897912,35688186
YTHDC1_S308	NCOR1_S1977	88	93	1	16	16	0.000367847	6	7	(BI-D1870(2h)/DMSO)@A375 cells-Log2FC (calc);(RSK1/2 RNAi/Control)@A375 cells-Log2FC (calc);Human enterovirus A71(12h)/Mock@RD cells-Log2FC;Human enterovirus A71(1h)/Mock@RD cells-Log2FC;Human enterovirus A71(2h)/Mock@RD cells-Log2FC;Human enterovirus A71(4h)/Mock@RD cells-Log2FC;Human enterovirus A71(8h)/Mock@RD cells-Log2FC;Metformin(24h)/Control@HT115-Log2FC;Tirabrutinib/Control@TMD8 cells Exp…	25002506,36106392,36781298,36897912,35688186,32156701,36173113
YTHDC1_S308	TNKS1BP1_S221	73	108	1	16	16	0.00285012	6	7	(Ad2(24h)/Mock)@IMR-90 cells HL-AbsFC;(Ad2(36h)/Mock)@IMR-90 cells HL-AbsFC;(ARS 1620(6h)/DMSO)@Calu1 cell line-Log2FC;(ARS 1620(6h)/DMSO)@NCI-H358 cell line- Log2FC;(BRAFV600E(OIS)/Cycling(3d))@HDF cell line-Log2FC;(BRAFV600E(OIS)/Cycling(9d))@HDF cell line-Log2FC;(BRAFV600E+sh-C/EBP beta(OISb)/Cycling(3d))@HDF cell line-Log2FC;(RXDX-106(30min)/DMSO)@H1299 cell line-Log2FC;(RXDX-106(4h)/DMSO)@H1…	32032466,33619172,24961811,35022314,38216124,36781298,35688186
YTHDC1_S308	FTSJ3_S333	93	88	1	16	16	0.000171789	6	6	(BI-D1870+PMA(30min)/PMA(30min))@HEK293 cells-Log2FC (calc);(NCM(1h)/Untreated)@HUES 9 cells-AbsFC;(NCM(24h)/Untreated)@HUES 9 cells-AbsFC;(NCM(30min)/Untreated)@HUES 9 cells-AbsFC;(NCM(6h)/Untreated)@HUES 9 cells-AbsFC;(RXDX-106(30min)/DMSO)@H1299 cell line-Log2FC;(RXDX-106(4h)/DMSO)@H1299 cell line-Log2FC;Human enterovirus A71(12h)/Mock@RD cells-Log2FC;Human enterovirus A71(1h)/Mock@RD cells-Lo…	25002506,21406692,35022314,36106392,36781298,36897912,36173113
YTHDC1_S308	SRPRA_S298	87	94	1	16	16	0.000426171	6	6	(CX-4945/DMSO)@HEK293T cell line-Log2FC;(PGE2(5min)/Untreated)@T cells MS1-Log2FC (calc);4-OHT(d2)/4-OHT(d0)@IMR90-ER:RasG12V-AvgFC;4-OHT(d4)/4-OHT(d0)@IMR90-ER:RasG12V-AvgFC;Human enterovirus A71(12h)/Mock@RD cells-Log2FC;Human enterovirus A71(1h)/Mock@RD cells-Log2FC;Human enterovirus A71(2h)/Mock@RD cells-Log2FC;Human enterovirus A71(4h)/Mock@RD cells-Log2FC;Human enterovirus A71(8h)/Mock@RD c…	34186244,24850871,38216124,36106392,36781298,36897912,23898821
YTHDC1_S308	NCOA3_S1330	108	73	1	16	16	1.30519e-05	3	6	(BRAFV600E(OIS)/Cycling(9d))@HDF cell line-Log2FC;(BRAFV600E+sh-C/EBP beta(OISb)/Cycling(9d))@HDF cell line-Log2FC;(CIP2A siRNA/Control)@HeLa cells CNA-Log2FC (calc);(CIP2A siRNA/Control)@HeLa cells GCNA-Log2FC (calc);(CIP2A siRNA/Control)@HeLa cells QCNA-Log2FC (calc);(CIP2A siRNA/Control)@HeLa cells QPNA-Log2FC (calc);(OA/Control)@HeLa cells CNA-Log2FC (calc);(OA/Control)@HeLa cells GCNA-Log2FC…	24961811,26278961,38216124,36897912
YTHDC1_S308	MAPK1IP1L_S2	100	81	1	16	16	5.47474e-05	4	5	(NCM(1h)/Untreated)@HUES 9 cells-AbsFC;(NCM(24h)/Untreated)@HUES 9 cells-AbsFC;(NCM(30min)/Untreated)@HUES 9 cells-AbsFC;(NCM(6h)/Untreated)@HUES 9 cells-AbsFC;(PGE2(5min)/Untreated)@T cells MS1-Log2FC (calc);Human enterovirus A71(12h)/Mock@RD cells-Log2FC;Human enterovirus A71(1h)/Mock@RD cells-Log2FC;Human enterovirus A71(2h)/Mock@RD cells-Log2FC;Human enterovirus A71(4h)/Mock@RD cells-Log2FC;H…	21406692,24850871,36106392,36897912,27834733
YTHDC1_S308	MPHOSPH8_S136	98	84	1	15	15	0.000156867	8	9	(ARS 1620(24h)/DMSO)@NCI H358 cell line-Log2FC;(BRAFV600E(OIS)/Cycling(9d))@HDF cell line-Log2FC;(BRAFV600E+sh-C/EBP beta(OISb)/Cycling(9d))@HDF cell line-Log2FC;(CX-4945/DMSO)@HEK293T cell line-Log2FC;(Etoposide(24h)/DMSO)@U2OS cells-AbsFC;(HU+SCH 900776/HU)@HEK293A cell CF2-AbsFC;(NCM(6h)/Untreated)@HUES 9 cells-AbsFC;(RXDX-106(30min)/DMSO)@H1299 cell line-Log2FC;(RXDX-106(4h)/DMSO)@H1299 cell …	33619172,24961811,34186244,22424773,32314919,21406692,35022314,36106392,36173113
YTHDC1_S308	TRIM28_S501	92	90	1	15	15	0.000383594	8	9	(Ad2(24h)/Mock)@IMR-90 cells HL-AbsFC;(ARS 1620(6h)/DMSO)@Calu1 cell line-Log2FC;(Dispase/2D Acetone)@HCT116 cells D Up-Log2FC;(RSK1/2 RNAi PMA (30min)/Control)@HEK293 cells-Log2FC (calc);(RSK1/2 RNAi/Control)@A375 cells-Log2FC (calc);Metformin(24h)/Control@HT115-Log2FC;Metformin(24h)/Control@SNU61-Log2FC;Tirabrutinib/Control@TMD8 cells Exp1-AvgFC;Tirabrutinib/Control@TMD8 cells Exp2-AvgFC;(Ad2(2…	32032466,33619172,30061712,25002506,36781298,36897912,35688186,33727228,21406692
YTHDC1_S308	ATN1_S101	87	95	1	15	15	0.000771779	8	9	(BI-D1870(2h)/DMSO)@A375 cells-Log2FC (calc);(Flavopiridol/DMSO)@HeLa cells-AvgFC;(SARS CoV2(3h)/Mock)@iPSCderived iAT2 cells-Log2FC;Human enterovirus A71(1h)/Mock@RD cells-Log2FC;Human enterovirus A71(2h)/Mock@RD cells-Log2FC;Human enterovirus A71(4h)/Mock@RD cells-Log2FC;Human enterovirus A71(8h)/Mock@RD cells-Log2FC;Metformin(24h)/Control@HT115-Log2FC;Metformin(24h)/Control@SNU61-Log2FC;Tirabr…	25002506,27134283,33417854,36106392,36781298,36897912,35688186,27834733,36173113
YTHDC1_S308	KIDINS220_S885	94	89	0	15	15	3.81302e-05	7	9	(ARS 1620(6h)/DMSO)@NCI-H358 cell line- Log2FC;(BI-D1870(2h)/DMSO)@A375 cells-Log2FC (calc);(BI-D1870+PMA(30min)/PMA(30min))@HEK293 cells-Log2FC (calc);(Etoposide(24h)/DMSO)@U2OS cells-AbsFC;(RSK1/2 RNAi/Control)@A375 cells-Log2FC (calc);(RXDX-106(30min)/DMSO)@H1299 cell line-Log2FC;(RXDX-106(4h)/DMSO)@H1299 cell line-Log2FC;4-OHT(d2)/4-OHT(d0)@IMR90-ER:RasG12V-AvgFC;Human enterovirus A71(12h)/Mo…	33619172,25002506,22424773,35022314,38216124,36106392,36897912
YTHDC1_S308	AFF4_S694	101	81	1	15	15	9.78658e-05	7	9	(ARS 1620(6h)/DMSO)@Calu1 cell line-Log2FC;(BRAFV600E(OIS)/Cycling(9d))@HDF cell line-Log2FC;(BRAFV600E+sh-C/EBP beta(OISb)/Cycling(9d))@HDF cell line-Log2FC;(GFP_FGF10/GFP_UT)@HeLa cell line-Log2FC;(RSK1/2 RNAi/Control)@A375 cells-Log2FC (calc);(RXDX-106(30min)/DMSO)@H1299 cell line-Log2FC;(RXDX-106(4h)/DMSO)@H1299 cell line-Log2FC;4-OHT(d2)/4-OHT(d0)@IMR90-ER:RasG12V-AvgFC;4-OHT(d4)/4-OHT(d0)@I…	33619172,24961811,36329028,25002506,35022314,38216124,36897912,33727228
YTHDC1_S308	ZNF318_S1243	95	87	1	15	15	0.000247252	7	9	(BRAFV600E(OIS)/Cycling(9d))@HDF cell line-Log2FC;(BRAFV600E+sh-C/EBP beta(OISb)/Cycling(9d))@HDF cell line-Log2FC;(RSK1/2 RNAi/Control)@A375 cells-Log2FC (calc);(RXDX-106(30min)/DMSO)@H1299 cell line-Log2FC;(RXDX-106(4h)/DMSO)@H1299 cell line-Log2FC;Metformin(24h)/Control@HT115-Log2FC;Tirabrutinib/Control@TMD8 cells Exp1-AvgFC;Tirabrutinib/Control@TMD8 cells Exp2-AvgFC;WG-307/Control@U2932 cells…	24961811,25002506,35022314,36781298,36897912,35688186,33727228,36173113
YTHDC1_S308	SPECC1L_S385	93	89	1	15	15	0.000331921	8	8	(BRAFV600E+sh-C/EBP beta(OISb)/Cycling(3d))@HDF cell line-Log2FC;(EGF(15min)/Untreated)@HeLa cells-Log2FC (calc);(Etoposide(24h)/DMSO)@U2OS cells-AbsFC;4-OHT(d2)/4-OHT(d0)@IMR90-ER:RasG12V-AvgFC;4-OHT(d4)/4-OHT(d0)@IMR90-ER:RasG12V-AvgFC;Human enterovirus A71(12h)/Mock@RD cells-Log2FC;Human enterovirus A71(1h)/Mock@RD cells-Log2FC;Human enterovirus A71(2h)/Mock@RD cells-Log2FC;Human enterovirus A…	24961811,25159151,22424773,38216124,36106392,36781298,36897912,35688186,36173113
YTHDC1_S308	HTATSF1_S713	78	104	1	15	15	0.00247297	8	8	(BRAFV600E(OIS)/Cycling(9d))@HDF cell line-Log2FC;(CX-4945/DMSO)@HEK293T cell line-Log2FC;(Etoposide(24h)/DMSO)@U2OS cells-AbsFC;(GFP_FGF10/GFP_UT)@HeLa cell line-Log2FC;(RXDX-106(30min)/DMSO)@H1299 cell line-Log2FC;(RXDX-106(4h)/DMSO)@H1299 cell line-Log2FC;(SARS CoV2(6h)/Mock)@iPSCderived iAT2 cells-Log2FC;(Vemurafenib res(A375R)/BRAFV 600E mutant(A375S))@A375 cells R1-AbsFC;Human enterovirus A…	24961811,34186244,22424773,36329028,35022314,33417854,30890564,36106392,36781298
YTHDC1_S308	SCAF1_T989	76	106	1	15	15	0.00315544	8	8	(BI-D1870(2h)/DMSO)@A375 cells-Log2FC (calc);(BRAFV600E(OIS)/Cycling(9d))@HDF cell line-Log2FC;(EGF(15min)/Untreated)@HeLa cells-Log2FC (calc);4-OHT(d2)/4-OHT(d0)@IMR90-ER:RasG12V-AvgFC;4-OHT(d4)/4-OHT(d0)@IMR90-ER:RasG12V-AvgFC;Human enterovirus A71(12h)/Mock@RD cells-Log2FC;Human enterovirus A71(1h)/Mock@RD cells-Log2FC;Human enterovirus A71(2h)/Mock@RD cells-Log2FC;Human enterovirus A71(4h)/Mo…	25002506,24961811,25159151,38216124,36106392,36897912,35688186,32156701,36173113
YTHDC1_S308	GOLGA4_S41	87	95	1	15	15	0.000771779	7	8	(Ad2(24h)/Mock)@IMR-90 cells HL-AbsFC;(BRAFV600E(OIS)/Cycling(3d))@HDF cell line-Log2FC;(BRAFV600E(OIS)/Cycling(9d))@HDF cell line-Log2FC;(BRAFV600E+sh-C/EBP beta(OISb)/Cycling(3d))@HDF cell line-Log2FC;(BRAFV600E+sh-C/EBP beta(OISb)/Cycling(9d))@HDF cell line-Log2FC;(Flavopiridol/DMSO)@HeLa cells-AvgFC;(RSK1/2 RNAi/Control)@A375 cells-Log2FC (calc);(RXDX-106(4h)/DMSO)@H1299 cell line-Log2FC;WG-3…	32032466,24961811,27134283,25002506,35022314,36897912,35688186,23898821
YTHDC1_S308	SIN3A_S1112	93	89	1	15	15	0.000331921	6	8	(BI-D1870(2h)/DMSO)@A375 cells-Log2FC (calc);(BI-D1870+PMA(30min)/PMA(30min))@HEK293 cells-Log2FC (calc);(RSK1/2 RNAi/Control)@A375 cells-Log2FC (calc);Human enterovirus A71(12h)/Mock@RD cells-Log2FC;Human enterovirus A71(1h)/Mock@RD cells-Log2FC;Human enterovirus A71(2h)/Mock@RD cells-Log2FC;Human enterovirus A71(4h)/Mock@RD cells-Log2FC;Human enterovirus A71(8h)/Mock@RD cells-Log2FC;Metformin(2…	25002506,36106392,36781298,36897912,35688186,29154753,33727228
YTHDC1_S308	LRCH4_S521	91	91	1	15	15	0.000442577	5	8	(BRAFV600E(OIS)/Cycling(3d))@HDF cell line-Log2FC;(BRAFV600E(OIS)/Cycling(9d))@HDF cell line-Log2FC;(BRAFV600E+sh-C/EBP beta(OISb)/Cycling(3d))@HDF cell line-Log2FC;(BRAFV600E+sh-C/EBP beta(OISb)/Cycling(9d))@HDF cell line-Log2FC;(Dispase/2D Acetone)@HCT116 cells D Up-Log2FC;4-OHT(d2)/4-OHT(d0)@IMR90-ER:RasG12V-AvgFC;Human enterovirus A71(12h)/Mock@RD cells-Log2FC;Human enterovirus A71(1h)/Mock@R…	24961811,30061712,38216124,36106392,35688186,28634298
YTHDC1_S308	SF3A1_S359	90	93	0	15	15	6.9987e-05	7	7	(BRAFV600E(OIS)/Cycling(9d))@HDF cell line-Log2FC;(RSK1/2 RNAi/Control)@A375 cells-Log2FC (calc);(RXDX-106(30min)/DMSO)@H1299 cell line-Log2FC;(RXDX-106(4h)/DMSO)@H1299 cell line-Log2FC;Human enterovirus A71(12h)/Mock@RD cells-Log2FC;Human enterovirus A71(1h)/Mock@RD cells-Log2FC;Human enterovirus A71(2h)/Mock@RD cells-Log2FC;Human enterovirus A71(4h)/Mock@RD cells-Log2FC;Human enterovirus A71(8h…	24961811,25002506,35022314,36106392,36897912,32156701,36173113
YTHDC1_S308	KTN1_S1313	100	83	0	15	15	1.46026e-05	6	7	(BRAFV600E(OIS)/Cycling(3d))@HDF cell line-Log2FC;(BRAFV600E(OIS)/Cycling(9d))@HDF cell line-Log2FC;(BRAFV600E+sh-C/EBP beta(OISb)/Cycling(9d))@HDF cell line-Log2FC;(EGF(15min)/Untreated)@HeLa cells-Log2FC (calc);(GFP_FGF10/GFP_UT)@HeLa cell line-Log2FC;(RSK1/2 RNAi PMA (30min)/Control)@HEK293 cells-Log2FC (calc);Human enterovirus A71(12h)/Mock@RD cells-Log2FC;Human enterovirus A71(1h)/Mock@RD ce…	24961811,25159151,36329028,25002506,36106392,36897912
YTHDC1_S308	AGO2_S387	99	84	0	15	15	1.72102e-05	6	7	4-OHT(d2)/4-OHT(d0)@IMR90-ER:RasG12V-AvgFC;4-OHT(d4)/4-OHT(d0)@IMR90-ER:RasG12V-AvgFC;Human enterovirus A71(12h)/Mock@RD cells-Log2FC;Human enterovirus A71(1h)/Mock@RD cells-Log2FC;Human enterovirus A71(2h)/Mock@RD cells-Log2FC;Human enterovirus A71(4h)/Mock@RD cells-Log2FC;Human enterovirus A71(8h)/Mock@RD cells-Log2FC;Metformin(24h)/Control@SNU61-Log2FC;Tirabrutinib/Control@TMD8 cells Exp1-AvgF…	38216124,36106392,36781298,36897912,23898821,34604676
YTHDC1_S308	ARHGEF18_S921	100	82	1	15	15	0.000114754	6	7	(CX-4945/DMSO)@HEK293T cell line-Log2FC;(RXDX-106(30min)/DMSO)@H1299 cell line-Log2FC;(RXDX-106(4h)/DMSO)@H1299 cell line-Log2FC;4-OHT(d2)/4-OHT(d0)@IMR90-ER:RasG12V-AvgFC;4-OHT(d4)/4-OHT(d0)@IMR90-ER:RasG12V-AvgFC;Human enterovirus A71(12h)/Mock@RD cells-Log2FC;Human enterovirus A71(1h)/Mock@RD cells-Log2FC;Human enterovirus A71(2h)/Mock@RD cells-Log2FC;Human enterovirus A71(4h)/Mock@RD cells-Lo…	34186244,35022314,38216124,36106392,36897912,33727228,36173113
YTHDC1_S308	NSUN4_S206	103	80	0	15	15	8.82142e-06	6	6	(BRAFV600E+sh-C/EBP beta(OISb)/Cycling(9d))@HDF cell line-Log2FC;(RSK1/2 RNAi PMA (30min)/Control)@HEK293 cells-Log2FC (calc);(RSK1/2 RNAi/Control)@A375 cells-Log2FC (calc);4-OHT(d2)/4-OHT(d0)@IMR90-ER:RasG12V-AvgFC;4-OHT(d4)/4-OHT(d0)@IMR90-ER:RasG12V-AvgFC;Human enterovirus A71(12h)/Mock@RD cells-Log2FC;Human enterovirus A71(1h)/Mock@RD cells-Log2FC;Human enterovirus A71(2h)/Mock@RD cells-Log2F…	24961811,25002506,38216124,36106392,36897912,35688186
YTHDC1_S308	BMP2K_S1032	96	86	1	15	15	0.00021284	6	6	(Etoposide(24h)/DMSO)@U2OS cells-AbsFC;4-OHT(d2)/4-OHT(d0)@IMR90-ER:RasG12V-AvgFC;4-OHT(d4)/4-OHT(d0)@IMR90-ER:RasG12V-AvgFC;Human enterovirus A71(12h)/Mock@RD cells-Log2FC;Human enterovirus A71(1h)/Mock@RD cells-Log2FC;Human enterovirus A71(2h)/Mock@RD cells-Log2FC;Human enterovirus A71(4h)/Mock@RD cells-Log2FC;Human enterovirus A71(8h)/Mock@RD cells-Log2FC;Metformin(24h)/Control@HT115-Log2FC;Me…	22424773,38216124,36106392,36781298,36897912,35688186,36173113
YTHDC1_S308	WDR75_S779	91	91	1	15	15	0.000442577	6	6	(NCM(30min)/Untreated)@HUES 9 cells-AbsFC;(NCM(6h)/Untreated)@HUES 9 cells-AbsFC;(PGE2(5min)/Untreated)@T cells MS1-Log2FC (calc);(RSK1/2 RNAi PMA (30min)/Control)@HEK293 cells-Log2FC (calc);(RXDX-106(30min)/DMSO)@H1299 cell line-Log2FC;(RXDX-106(4h)/DMSO)@H1299 cell line-Log2FC;(SARS CoV2(3h)/Mock)@iPSCderived iAT2 cells-Log2FC;(SARS CoV2(6h)/Mock)@iPSCderived iAT2 cells-Log2FC;Human enterovirus…	21406692,24850871,25002506,35022314,33417854,36106392,36897912
YTHDC1_S308	CHD8_S2046	89	93	1	15	15	0.000586285	6	6	(BI-D1870(2h)/DMSO)@A375 cells-Log2FC (calc);4-OHT(d2)/4-OHT(d0)@IMR90-ER:RasG12V-AvgFC;4-OHT(d4)/4-OHT(d0)@IMR90-ER:RasG12V-AvgFC;Human enterovirus A71(12h)/Mock@RD cells-Log2FC;Human enterovirus A71(1h)/Mock@RD cells-Log2FC;Human enterovirus A71(2h)/Mock@RD cells-Log2FC;Human enterovirus A71(4h)/Mock@RD cells-Log2FC;Human enterovirus A71(8h)/Mock@RD cells-Log2FC;Metformin(24h)/Control@SNU61-Log…	25002506,38216124,36106392,36781298,36897912,35688186,27834733
YTHDC1_S308	SETD2_T1853	89	93	1	15	15	0.000586285	6	6	(RSK1/2 RNAi/Control)@A375 cells-Log2FC (calc);(RXDX-106(30min)/DMSO)@H1299 cell line-Log2FC;(RXDX-106(4h)/DMSO)@H1299 cell line-Log2FC;4-OHT(d2)/4-OHT(d0)@IMR90-ER:RasG12V-AvgFC;Human enterovirus A71(12h)/Mock@RD cells-Log2FC;Human enterovirus A71(1h)/Mock@RD cells-Log2FC;Human enterovirus A71(2h)/Mock@RD cells-Log2FC;Human enterovirus A71(4h)/Mock@RD cells-Log2FC;Human enterovirus A71(8h)/Mock@…	25002506,35022314,38216124,36106392,36781298,36897912,23898821
YTHDC1_S308	GPATCH2_S117	83	99	1	15	15	0.00131347	6	6	(Etoposide(24h)/DMSO)@U2OS cells-AbsFC;(NCM(24h)/Untreated)@HUES 9 cells-AbsFC;(NCM(6h)/Untreated)@HUES 9 cells-AbsFC;(PGE2(5min)/Untreated)@T cells MS1-Log2FC (calc);Human enterovirus A71(12h)/Mock@RD cells-Log2FC;Human enterovirus A71(1h)/Mock@RD cells-Log2FC;Human enterovirus A71(2h)/Mock@RD cells-Log2FC;Human enterovirus A71(4h)/Mock@RD cells-Log2FC;Human enterovirus A71(8h)/Mock@RD cells-Log…	22424773,21406692,24850871,36106392,36897912,35688186,36173113
YTHDC1_S308	FNBP4_S499	81	101	1	15	15	0.00169875	5	6	(BRAFV600E(OIS)/Cycling(3d))@HDF cell line-Log2FC;(BRAFV600E(OIS)/Cycling(9d))@HDF cell line-Log2FC;(BRAFV600E+sh-C/EBP beta(OISb)/Cycling(3d))@HDF cell line-Log2FC;(BRAFV600E+sh-C/EBP beta(OISb)/Cycling(9d))@HDF cell line-Log2FC;(RSK1/2 RNAi PMA (30min)/Control)@HEK293 cells-Log2FC (calc);(RSK1/2 RNAi/Control)@A375 cells-Log2FC (calc);(RXDX-106(30min)/DMSO)@H1299 cell line-Log2FC;(RXDX-106(4h)/D…	24961811,25002506,35022314,36106392,36781298,36173113
YTHDC1_S308	PRP4K_S437	95	88	1	14	14	0.000484074	9	11	(BI-D1870(2h)/DMSO)@A375 cells-Log2FC (calc);(BI-D1870+PMA(30min)/PMA(30min))@HEK293 cells-Log2FC (calc);(NCM(6h)/Untreated)@HUES 9 cells-AbsFC;(PGE2(5min)/Untreated)@T cells MS1-Log2FC (calc);(RSK1/2 RNAi/Control)@A375 cells-Log2FC (calc);(RXDX-106(30min)/DMSO)@H1299 cell line-Log2FC;(RXDX-106(4h)/DMSO)@H1299 cell line-Log2FC;(SARS CoV2(3h)/Mock)@iPSCderived iAT2 cells-Log2FC;(Vemurafenib res(A3…	25002506,21406692,24850871,35022314,33417854,30890564,38216124,36897912,32156701,30773488
YTHDC1_S308	GAPDH_S83	84	100	0	14	14	0.000306495	7	11	(BRAFV600E(OIS)/Cycling(9d))@HDF cell line-Log2FC;(BRAFV600E+sh-C/EBP beta(OISb)/Cycling(9d))@HDF cell line-Log2FC;(RSK1/2 RNAi/Control)@A375 cells-Log2FC (calc);(RXDX-106(4h)/DMSO)@H1299 cell line-Log2FC;Tirabrutinib/Control@TMD8 cells Exp1-AvgFC;Tirabrutinib/Control@TMD8 cells Exp2-AvgFC;WG-307/Control@U2932 cells Exp1-AvgFC;WG-307/Control@U2932 cells Exp2-AvgFC;(COR1 cell line/H1975 cell line …	24961811,25002506,35022314,36897912,33727228,28634298,27834733
YTHDC1_S308	DENND4C_S1099	92	91	1	14	14	0.00072643	7	11	(Ad2(24h)/Mock)@IMR-90 cells HL-AbsFC;(Ad2(36h)/Mock)@IMR-90 cells HL-AbsFC;(Flavopiridol/DMSO)@HeLa cells-AvgFC;(Gefitinib/DMSO)@A431cell line-AbsFC (calc);(RO-3306/DMSO)@HeLa cells-AvgFC;4-OHT(d2)/4-OHT(d0)@IMR90-ER:RasG12V-AvgFC;4-OHT(d4)/4-OHT(d0)@IMR90-ER:RasG12V-AvgFC;Metformin(24h)/Control@SNU61-Log2FC;(Caffeine(1000µM)/Control)@HepG2 cells-Log2FC;(COR1 cell line/H1975 cell line Exp2)-AbsF…	32032466,27134283,27794612,38216124,36781298,35688186,33727228,23898821
YTHDC1_S308	HDGFL2_S240	87	97	0	14	14	0.000206102	8	9	(BRAFV600E(OIS)/Cycling(3d))@HDF cell line-Log2FC;(BRAFV600E(OIS)/Cycling(9d))@HDF cell line-Log2FC;(BRAFV600E+sh-C/EBP beta(OISb)/Cycling(3d))@HDF cell line-Log2FC;(BRAFV600E+sh-C/EBP beta(OISb)/Cycling(9d))@HDF cell line-Log2FC;(RSK1/2 RNAi/Control)@A375 cells-Log2FC (calc);(RXDX-106(30min)/DMSO)@H1299 cell line-Log2FC;(RXDX-106(4h)/DMSO)@H1299 cell line-Log2FC;Metformin(24h)/Control@HT115-Log2…	24961811,25002506,35022314,36781298,36897912,35688186,23898821,36173113
YTHDC1_S308	KMT2D_S1180	103	81	0	14	14	2.00388e-05	7	9	(BRAFV600E(OIS)/Cycling(9d))@HDF cell line-Log2FC;(BRAFV600E+sh-C/EBP beta(OISb)/Cycling(9d))@HDF cell line-Log2FC;(PGE2(5min)/Untreated)@T cells MS1-Log2FC (calc);(RSK1/2 RNAi/Control)@A375 cells-Log2FC (calc);Human enterovirus A71(12h)/Mock@RD cells-Log2FC;Human enterovirus A71(1h)/Mock@RD cells-Log2FC;Human enterovirus A71(2h)/Mock@RD cells-Log2FC;Human enterovirus A71(4h)/Mock@RD cells-Log2FC…	24961811,24850871,25002506,36106392,36781298,34604676,36173113
YTHDC1_S308	TNRC18_S1127	94	89	1	14	14	0.000555088	7	9	(ARS 1620(24h)/DMSO)@NCI H358 cell line-Log2FC;(BI-D1870(2h)/DMSO)@A375 cells-Log2FC (calc);(BI-D1870+PMA(30min)/PMA(30min))@HEK293 cells-Log2FC (calc);(BRAFV600E(OIS)/Cycling(9d))@HDF cell line-Log2FC;(BRAFV600E+sh-C/EBP beta(OISb)/Cycling(9d))@HDF cell line-Log2FC;(GFP_FGF10/GFP_UT)@HeLa cell line-Log2FC;(PGE2(5min)/Untreated)@T cells MS1-Log2FC (calc);Tirabrutinib/Control@TMD8 cells Exp1-AvgFC…	33619172,25002506,24961811,36329028,24850871,36897912,35688186,23898821
YTHDC1_S308	ATF7_T53	73	110	1	14	14	0.0070709	8	8	(BI-D1870+PMA(30min)/PMA(30min))@HEK293 cells-Log2FC (calc);(Flavopiridol/DMSO)@HeLa cells-AvgFC;(PGE2(5min)/Untreated)@T cells MS1-Log2FC (calc);Human enterovirus A71(12h)/Mock@RD cells-Log2FC;Human enterovirus A71(1h)/Mock@RD cells-Log2FC;Human enterovirus A71(2h)/Mock@RD cells-Log2FC;Human enterovirus A71(4h)/Mock@RD cells-Log2FC;Human enterovirus A71(8h)/Mock@RD cells-Log2FC;Metformin(24h)/Co…	25002506,27134283,24850871,36106392,36781298,36897912,35688186,23898821,36173113
YTHDC1_S308	INCENP_S828	99	85	0	14	14	3.72551e-05	7	8	(BI-D1870+PMA(30min)/PMA(30min))@HEK293 cells-Log2FC (calc);(Etoposide(24h)/DMSO)@U2OS cells-AbsFC;(Flavopiridol/DMSO)@HeLa cells-AvgFC;(NCM(24h)/Untreated)@HUES 9 cells-AbsFC;(NCM(6h)/Untreated)@HUES 9 cells-AbsFC;(RO-3306/DMSO)@HeLa cells-AvgFC;Human enterovirus A71(12h)/Mock@RD cells-Log2FC;Human enterovirus A71(1h)/Mock@RD cells-Log2FC;Human enterovirus A71(2h)/Mock@RD cells-Log2FC;Human ente…	25002506,22424773,27134283,21406692,36106392,36897912,36173113
YTHDC1_S308	PRAG1_S782	95	89	0	14	14	6.74612e-05	7	8	(ARS 1620(6h)/DMSO)@NCI-H358 cell line- Log2FC;(BRAFV600E(OIS)/Cycling(3d))@HDF cell line-Log2FC;(BRAFV600E+sh-C/EBP beta(OISb)/Cycling(3d))@HDF cell line-Log2FC;(BRAFV600E+sh-C/EBP beta(OISb)/Cycling(9d))@HDF cell line-Log2FC;(Gefitinib/DMSO)@A431cell line-AbsFC (calc);Human enterovirus A71(12h)/Mock@RD cells-Log2FC;Human enterovirus A71(1h)/Mock@RD cells-Log2FC;Human enterovirus A71(2h)/Mock@RD…	33619172,24961811,27794612,36106392,36781298,35688186,36173113
YTHDC1_S308	SH3PXD2A_S1038	96	87	1	14	14	0.000421459	7	8	(BI-D1870+PMA(30min)/PMA(30min))@HEK293 cells-Log2FC (calc);(BRAFV600E(OIS)/Cycling(9d))@HDF cell line-Log2FC;(BRAFV600E+sh-C/EBP beta(OISb)/Cycling(9d))@HDF cell line-Log2FC;4-OHT(d4)/4-OHT(d0)@IMR90-ER:RasG12V-AvgFC;Human enterovirus A71(12h)/Mock@RD cells-Log2FC;Human enterovirus A71(1h)/Mock@RD cells-Log2FC;Human enterovirus A71(2h)/Mock@RD cells-Log2FC;Human enterovirus A71(4h)/Mock@RD cells…	25002506,24961811,38216124,36106392,36781298,35688186,27834733,36173113
YTHDC1_S308	SRRM2_S857	82	101	1	14	14	0.00255286	7	8	(BI-D1870(2h)/DMSO)@A375 cells-Log2FC (calc);(RO-3306/DMSO)@HeLa cells-AvgFC;(RSK1/2 RNAi/Control)@A375 cells-Log2FC (calc);(RXDX-106(30min)/DMSO)@H1299 cell line-Log2FC;4-OHT(d2)/4-OHT(d0)@IMR90-ER:RasG12V-AvgFC;4-OHT(d4)/4-OHT(d0)@IMR90-ER:RasG12V-AvgFC;Human enterovirus A71(12h)/Mock@RD cells-Log2FC;Human enterovirus A71(1h)/Mock@RD cells-Log2FC;Human enterovirus A71(2h)/Mock@RD cells-Log2FC;H…	25002506,27134283,35022314,38216124,36106392,36781298,32156701,36173113
YTHDC1_S308	AFF4_S814	96	87	1	14	14	0.000421459	6	8	(BRAFV600E(OIS)/Cycling(9d))@HDF cell line-Log2FC;(BRAFV600E+sh-C/EBP beta(OISb)/Cycling(9d))@HDF cell line-Log2FC;(GFP_FGF10/GFP_UT)@HeLa cell line-Log2FC;(PGE2(5min)/Untreated)@T cells MS1-Log2FC (calc);4-OHT(d2)/4-OHT(d0)@IMR90-ER:RasG12V-AvgFC;4-OHT(d4)/4-OHT(d0)@IMR90-ER:RasG12V-AvgFC;Tirabrutinib/Control@TMD8 cells Exp1-AvgFC;Tirabrutinib/Control@TMD8 cells Exp2-AvgFC;WG-307/Control@U2932 c…	24961811,36329028,24850871,38216124,36897912,35688186,33727228
YTHDC1_S308	CLK4_S138	94	89	1	14	14	0.000555088	6	8	(BI-D1870(2h)/DMSO)@A375 cells-Log2FC (calc);(BI-D1870+PMA(30min)/PMA(30min))@HEK293 cells-Log2FC (calc);(HU+SCH 900776/HU)@HEK293A cell CF2-AbsFC;(RSK1/2 RNAi PMA (30min)/Control)@HEK293 cells-Log2FC (calc);4-OHT(d2)/4-OHT(d0)@IMR90-ER:RasG12V-AvgFC;4-OHT(d4)/4-OHT(d0)@IMR90-ER:RasG12V-AvgFC;Metformin(24h)/Control@HT115-Log2FC;Metformin(24h)/Control@SNU61-Log2FC;Tirabrutinib/Control@TMD8 cells E…	25002506,32314919,38216124,36781298,36897912,35688186,36173113
YTHDC1_S308	ARHGEF6_S488	99	84	1	14	14	0.000275364	5	8	(ARS 1620(6h)/DMSO)@NCI-H358 cell line- Log2FC;(PGE2(5min)/Untreated)@T cells MS1-Log2FC (calc);(RXDX-106(30min)/DMSO)@H1299 cell line-Log2FC;(RXDX-106(4h)/DMSO)@H1299 cell line-Log2FC;Tirabrutinib/Control@TMD8 cells Exp1-AvgFC;Tirabrutinib/Control@TMD8 cells Exp2-AvgFC;WG-307/Control@U2932 cells Exp1-AvgFC;WG-307/Control@U2932 cells Exp2-AvgFC;(Caffeine(1000µM)/Control)@HepG2 cells-Log2FC;(Caffe…	33619172,24850871,35022314,36897912,35688186,33727228
YTHDC1_S308	XRCC6_S6	107	76	1	14	14	8.16776e-05	4	8	(GFP_FGF10/GFP_UT)@HeLa cell line-Log2FC;Human enterovirus A71(12h)/Mock@RD cells-Log2FC;Human enterovirus A71(1h)/Mock@RD cells-Log2FC;Human enterovirus A71(2h)/Mock@RD cells-Log2FC;Human enterovirus A71(4h)/Mock@RD cells-Log2FC;Human enterovirus A71(8h)/Mock@RD cells-Log2FC;(Caffeine(1000µM)/Control)@HepG2 cells-Log2FC;(IBMX(50µM)+PF-04957325/DMSO)@Jurkat cell-AbsFC;(IC78+BRL50481+PF-04957325/D…	36329028,36106392,35688186,28634298,21406692
YTHDC1_S308	ARID3A_S353	92	91	1	14	14	0.00072643	3	8	Tirabrutinib/Control@TMD8 cells Exp1-AvgFC;Tirabrutinib/Control@TMD8 cells Exp2-AvgFC;WG-307/Control@U2932 cells Exp1-AvgFC;WG-307/Control@U2932 cells Exp2-AvgFC;(Caffeine(1000µM)/Control)@HepG2 cells-Log2FC;(Caffeine(100µM)/Control)@HepG2 cells-Log2FC;(Crizotinib/Control2)@H3122 cells mTRAQ R2-AbsFC;(IBMX(50µM)+PF-04957325/DMSO)@Jurkat cell-AbsFC;(IC78+BRL50481+PF-04957325/DMSO)@Jurkat cell-Abs …	36897912,35688186,23898821,28634298
YTHDC1_S308	ZC3H8_T32	100	84	0	14	14	3.19867e-05	7	7	(Dispase/2D Acetone)@HCT116 cells D Up-Log2FC;(RSK1/2 RNAi/Control)@A375 cells-Log2FC (calc);(RXDX-106(30min)/DMSO)@H1299 cell line-Log2FC;(RXDX-106(4h)/DMSO)@H1299 cell line-Log2FC;Human enterovirus A71(12h)/Mock@RD cells-Log2FC;Human enterovirus A71(1h)/Mock@RD cells-Log2FC;Human enterovirus A71(2h)/Mock@RD cells-Log2FC;Human enterovirus A71(4h)/Mock@RD cells-Log2FC;Human enterovirus A71(8h)/Mo…	30061712,25002506,35022314,36106392,36781298,36897912,35688186
YTHDC1_S308	HNRNPUL2_S193	89	95	0	14	14	0.000157185	7	7	(Gefitinib/DMSO)@A431cell line-AbsFC (calc);(RXDX-106(30min)/DMSO)@H1299 cell line-Log2FC;(RXDX-106(4h)/DMSO)@H1299 cell line-Log2FC;(SARS CoV2(3h)/Mock)@iPSCderived iAT2 cells-Log2FC;(SARS CoV2(6h)/Mock)@iPSCderived iAT2 cells-Log2FC;Human enterovirus A71(12h)/Mock@RD cells-Log2FC;Human enterovirus A71(1h)/Mock@RD cells-Log2FC;Human enterovirus A71(2h)/Mock@RD cells-Log2FC;Human enterovirus A71(…	27794612,35022314,33417854,36106392,36781298,32156701,36173113
YTHDC1_S308	NPM3_S13	92	91	1	14	14	0.00072643	7	7	(Etoposide(24h)/DMSO)@U2OS cells-AbsFC;(PGE2(5min)/Untreated)@T cells MS1-Log2FC (calc);(RSK1/2 RNAi/Control)@A375 cells-Log2FC (calc);Human enterovirus A71(12h)/Mock@RD cells-Log2FC;Human enterovirus A71(1h)/Mock@RD cells-Log2FC;Human enterovirus A71(2h)/Mock@RD cells-Log2FC;Human enterovirus A71(4h)/Mock@RD cells-Log2FC;Human enterovirus A71(8h)/Mock@RD cells-Log2FC;Metformin(24h)/Control@HT115…	22424773,24850871,25002506,36106392,36781298,35688186,27834733,21406692
YTHDC1_S308	BCL10_S138	86	97	1	14	14	0.00157041	7	7	(Etoposide(24h)/DMSO)@U2OS cells-AbsFC;(NCM(6h)/Untreated)@HUES 9 cells-AbsFC;(RXDX-106(30min)/DMSO)@H1299 cell line-Log2FC;(RXDX-106(4h)/DMSO)@H1299 cell line-Log2FC;Human enterovirus A71(12h)/Mock@RD cells-Log2FC;Human enterovirus A71(1h)/Mock@RD cells-Log2FC;Human enterovirus A71(2h)/Mock@RD cells-Log2FC;Human enterovirus A71(4h)/Mock@RD cells-Log2FC;Human enterovirus A71(8h)/Mock@RD cells-Log…	22424773,21406692,35022314,36106392,36781298,23898821,27834733,34604676
YTHDC1_S308	DIDO1_S1040	101	82	1	14	14	0.00020553	6	7	(HU+SCH 900776/HU)@HEK293A cell CF2-AbsFC;(RSK1/2 RNAi/Control)@A375 cells-Log2FC (calc);(RXDX-106(30min)/DMSO)@H1299 cell line-Log2FC;(RXDX-106(4h)/DMSO)@H1299 cell line-Log2FC;4-OHT(d2)/4-OHT(d0)@IMR90-ER:RasG12V-AvgFC;4-OHT(d4)/4-OHT(d0)@IMR90-ER:RasG12V-AvgFC;Human enterovirus A71(12h)/Mock@RD cells-Log2FC;Human enterovirus A71(1h)/Mock@RD cells-Log2FC;Human enterovirus A71(2h)/Mock@RD cells-…	32314919,25002506,35022314,38216124,36106392,36781298,33727228
YTHDC1_S308	GORASP2_T415	94	89	1	14	14	0.000555088	6	7	(BRAFV600E(OIS)/Cycling(3d))@HDF cell line-Log2FC;(RSK1/2 RNAi PMA (30min)/Control)@HEK293 cells-Log2FC (calc);4-OHT(d2)/4-OHT(d0)@IMR90-ER:RasG12V-AvgFC;4-OHT(d4)/4-OHT(d0)@IMR90-ER:RasG12V-AvgFC;Human enterovirus A71(12h)/Mock@RD cells-Log2FC;Human enterovirus A71(1h)/Mock@RD cells-Log2FC;Human enterovirus A71(2h)/Mock@RD cells-Log2FC;Human enterovirus A71(4h)/Mock@RD cells-Log2FC;Human enterov…	24961811,25002506,38216124,36106392,36781298,35688186,33727228
YTHDC1_S308	PRRC2A_S350	93	90	1	14	14	0.000635504	6	7	(BRAFV600E(OIS)/Cycling(3d))@HDF cell line-Log2FC;(BRAFV600E+sh-C/EBP beta(OISb)/Cycling(3d))@HDF cell line-Log2FC;(Flavopiridol/DMSO)@HeLa cells-AvgFC;(RXDX-106(30min)/DMSO)@H1299 cell line-Log2FC;(RXDX-106(4h)/DMSO)@H1299 cell line-Log2FC;Human enterovirus A71(12h)/Mock@RD cells-Log2FC;Human enterovirus A71(1h)/Mock@RD cells-Log2FC;Human enterovirus A71(2h)/Mock@RD cells-Log2FC;Human enteroviru…	24961811,27134283,35022314,36106392,36781298,32156701,36173113
YTHDC1_S308	HDGFL2_S633	98	85	1	14	14	0.000317883	5	7	(BRAFV600E(OIS)/Cycling(9d))@HDF cell line-Log2FC;(BRAFV600E+sh-C/EBP beta(OISb)/Cycling(9d))@HDF cell line-Log2FC;(Flavopiridol/DMSO)@HeLa cells-AvgFC;(RO-3306/DMSO)@HeLa cells-AvgFC;Human enterovirus A71(12h)/Mock@RD cells-Log2FC;Human enterovirus A71(1h)/Mock@RD cells-Log2FC;Human enterovirus A71(2h)/Mock@RD cells-Log2FC;Human enterovirus A71(4h)/Mock@RD cells-Log2FC;Human enterovirus A71(8h)/…	24961811,27134283,36106392,36781298,36897912,36173113
YTHDC1_S308	RO60_S19	105	78	1	14	14	0.000111974	6	6	(Etoposide(24h)/DMSO)@U2OS cells-AbsFC;(RSK1/2 RNAi PMA (30min)/Control)@HEK293 cells-Log2FC (calc);4-OHT(d4)/4-OHT(d0)@IMR90-ER:RasG12V-AvgFC;Human enterovirus A71(12h)/Mock@RD cells-Log2FC;Human enterovirus A71(1h)/Mock@RD cells-Log2FC;Human enterovirus A71(2h)/Mock@RD cells-Log2FC;Human enterovirus A71(4h)/Mock@RD cells-Log2FC;Human enterovirus A71(8h)/Mock@RD cells-Log2FC;Tirabrutinib/Control…	22424773,25002506,38216124,36106392,36897912,35688186,27834733
YTHDC1_S308	SETD2_S321	91	93	0	14	14	0.000119237	6	6	(NCM(1h)/Untreated)@HUES 9 cells-AbsFC;(NCM(6h)/Untreated)@HUES 9 cells-AbsFC;Human enterovirus A71(12h)/Mock@RD cells-Log2FC;Human enterovirus A71(1h)/Mock@RD cells-Log2FC;Human enterovirus A71(2h)/Mock@RD cells-Log2FC;Human enterovirus A71(4h)/Mock@RD cells-Log2FC;Human enterovirus A71(8h)/Mock@RD cells-Log2FC;Metformin(24h)/Control@HT115-Log2FC;Metformin(24h)/Control@SNU61-Log2FC;WG-307/Contro…	21406692,36106392,36781298,36897912,35688186,36173113
YTHDC1_S308	NUCKS1_S73	94	89	1	14	14	0.000555088	6	6	(Gefitinib/DMSO)@A431cell line-AbsFC (calc);(NCM(24h)/Untreated)@HUES 9 cells-AbsFC;(NCM(6h)/Untreated)@HUES 9 cells-AbsFC;(PGE2(5min)/Untreated)@T cells MS1-Log2FC (calc);(RXDX-106(30min)/DMSO)@H1299 cell line-Log2FC;(RXDX-106(4h)/DMSO)@H1299 cell line-Log2FC;Human enterovirus A71(12h)/Mock@RD cells-Log2FC;Human enterovirus A71(1h)/Mock@RD cells-Log2FC;Human enterovirus A71(2h)/Mock@RD cells-Log…	27794612,21406692,24850871,35022314,36106392,36897912,36173113
YTHDC1_S308	SRSF5_S229	91	92	1	14	14	0.000829088	6	6	(Etoposide(24h)/DMSO)@U2OS cells-AbsFC;(Gefitinib/DMSO)@A431cell line-AbsFC (calc);(NCM(30min)/Untreated)@HUES 9 cells-AbsFC;(NCM(6h)/Untreated)@HUES 9 cells-AbsFC;(SARS CoV2(3h)/Mock)@iPSCderived iAT2 cells-Log2FC;Human enterovirus A71(12h)/Mock@RD cells-Log2FC;Human enterovirus A71(1h)/Mock@RD cells-Log2FC;Human enterovirus A71(2h)/Mock@RD cells-Log2FC;Human enterovirus A71(4h)/Mock@RD cells-Lo…	22424773,27794612,21406692,33417854,36106392,36781298,36897912
YTHDC1_S308	YTHDC1_S315	101	82	1	14	14	0.00020553	5	6	(EGF(15min)/Untreated)@HeLa cells-Log2FC (calc);(Etoposide(24h)/DMSO)@U2OS cells-AbsFC;(NCM(1h)/Untreated)@HUES 9 cells-AbsFC;(NCM(30min)/Untreated)@HUES 9 cells-AbsFC;(SARS CoV2(3h)/Mock)@iPSCderived iAT2 cells-Log2FC;(SARS CoV2(6h)/Mock)@iPSCderived iAT2 cells-Log2FC;Human enterovirus A71(12h)/Mock@RD cells-Log2FC;Human enterovirus A71(1h)/Mock@RD cells-Log2FC;Human enterovirus A71(2h)/Mock@RD …	25159151,22424773,21406692,33417854,36106392,36897912
YTHDC1_S308	KDM2B_S474	82	101	1	14	14	0.00255286	5	6	(ARS 1620(6h)/DMSO)@NCI-H358 cell line- Log2FC;(NCM(30min)/Untreated)@HUES 9 cells-AbsFC;(NCM(6h)/Untreated)@HUES 9 cells-AbsFC;(RO-3306/DMSO)@HeLa cells-AvgFC;Human enterovirus A71(12h)/Mock@RD cells-Log2FC;Human enterovirus A71(1h)/Mock@RD cells-Log2FC;Human enterovirus A71(2h)/Mock@RD cells-Log2FC;Human enterovirus A71(4h)/Mock@RD cells-Log2FC;Human enterovirus A71(8h)/Mock@RD cells-Log2FC;Tir…	33619172,21406692,27134283,36106392,36897912,23898821
YTHDC1_S308	HMGN3_S78	79	104	1	14	14	0.00362505	5	6	(NCM(1h)/Untreated)@HUES 9 cells-AbsFC;(NCM(6h)/Untreated)@HUES 9 cells-AbsFC;(RXDX-106(30min)/DMSO)@H1299 cell line-Log2FC;(RXDX-106(4h)/DMSO)@H1299 cell line-Log2FC;Human enterovirus A71(12h)/Mock@RD cells-Log2FC;Human enterovirus A71(1h)/Mock@RD cells-Log2FC;Human enterovirus A71(2h)/Mock@RD cells-Log2FC;Human enterovirus A71(4h)/Mock@RD cells-Log2FC;Human enterovirus A71(8h)/Mock@RD cells-Log…	21406692,35022314,36106392,36897912,23898821,36173113
YTHDC1_S308	TOM1_S355	76	107	1	14	14	0.00509015	5	6	(BRAFV600E(OIS)/Cycling(3d))@HDF cell line-Log2FC;(BRAFV600E(OIS)/Cycling(9d))@HDF cell line-Log2FC;(BRAFV600E+sh-C/EBP beta(OISb)/Cycling(3d))@HDF cell line-Log2FC;(BRAFV600E+sh-C/EBP beta(OISb)/Cycling(9d))@HDF cell line-Log2FC;(Etoposide(24h)/DMSO)@U2OS cells-AbsFC;(Gefitinib/DMSO)@A431cell line-AbsFC (calc);(RSK1/2 RNAi PMA (30min)/Control)@HEK293 cells-Log2FC (calc);Human enterovirus A71(12h…	24961811,22424773,27794612,25002506,36106392,36781298
YTHDC1_S308	SLX4_S1469	92	92	0	14	14	0.000103636	4	6	(BI-D1870(2h)/DMSO)@A375 cells-Log2FC (calc);(BI-D1870+PMA(30min)/PMA(30min))@HEK293 cells-Log2FC (calc);(RSK1/2 RNAi/Control)@A375 cells-Log2FC (calc);4-OHT(d2)/4-OHT(d0)@IMR90-ER:RasG12V-AvgFC;4-OHT(d4)/4-OHT(d0)@IMR90-ER:RasG12V-AvgFC;Human enterovirus A71(12h)/Mock@RD cells-Log2FC;Human enterovirus A71(1h)/Mock@RD cells-Log2FC;Human enterovirus A71(2h)/Mock@RD cells-Log2FC;Human enterovirus A…	25002506,38216124,36106392,36897912
YTHDC1_S308	MED1_T805	101	83	0	14	14	2.74172e-05	5	5	4-OHT(d2)/4-OHT(d0)@IMR90-ER:RasG12V-AvgFC;4-OHT(d4)/4-OHT(d0)@IMR90-ER:RasG12V-AvgFC;Human enterovirus A71(12h)/Mock@RD cells-Log2FC;Human enterovirus A71(1h)/Mock@RD cells-Log2FC;Human enterovirus A71(2h)/Mock@RD cells-Log2FC;Human enterovirus A71(4h)/Mock@RD cells-Log2FC;Human enterovirus A71(8h)/Mock@RD cells-Log2FC;Metformin(24h)/Control@HT115-Log2FC;Metformin(24h)/Control@SNU61-Log2FC;Tirab…	38216124,36106392,36781298,36897912,36173113
YTHDC1_S308	SLC7A6OS_S16	94	89	1	14	14	0.000555088	5	5	(EGF(15min)/Untreated)@HeLa cells-Log2FC (calc);(PGE2(5min)/Untreated)@T cells MS1-Log2FC (calc);4-OHT(d2)/4-OHT(d0)@IMR90-ER:RasG12V-AvgFC;4-OHT(d4)/4-OHT(d0)@IMR90-ER:RasG12V-AvgFC;Human enterovirus A71(12h)/Mock@RD cells-Log2FC;Human enterovirus A71(1h)/Mock@RD cells-Log2FC;Human enterovirus A71(2h)/Mock@RD cells-Log2FC;Human enterovirus A71(4h)/Mock@RD cells-Log2FC;Human enterovirus A71(8h)/M…	25159151,24850871,38216124,36106392,36781298,36897912
YTHDC1_S308	CHD7_S2533	88	95	1	14	14	0.0012216	5	5	(HU+SCH 900776/HU)@HEK293A cell CF2-AbsFC;(NCM(1h)/Untreated)@HUES 9 cells-AbsFC;(NCM(30min)/Untreated)@HUES 9 cells-AbsFC;(NCM(6h)/Untreated)@HUES 9 cells-AbsFC;Human enterovirus A71(12h)/Mock@RD cells-Log2FC;Human enterovirus A71(1h)/Mock@RD cells-Log2FC;Human enterovirus A71(2h)/Mock@RD cells-Log2FC;Human enterovirus A71(4h)/Mock@RD cells-Log2FC;Human enterovirus A71(8h)/Mock@RD cells-Log2FC;T…	32314919,21406692,36106392,36897912,35688186,23898821
YTHDC1_S308	RCC1_S11	83	87	2	26	13	1.12954e-05	8	15	(BRAFV600E(OIS)/Cycling(3d))@HDF cell line-Log2FC;(BRAFV600E(OIS)/Cycling(9d))@HDF cell line-Log2FC;(BRAFV600E+sh-C/EBP beta(OISb)/Cycling(3d))@HDF cell line-Log2FC;(BRAFV600E+sh-C/EBP beta(OISb)/Cycling(9d))@HDF cell line-Log2FC;(GFP_FGF10/GFP_UT)@HeLa cell line-Log2FC;(RXDX-106(4h)/DMSO)@H1299 cell line-Log2FC;(Vemurafenib res(A375R)/BRAFV 600E mutant(A375S))@A375 cells R1-AbsFC;4-OHT(d2)/4-OHT…	24961811,36329028,35022314,30890564,38216124,36106392,36781298,33727228,29154753,28634298
YTHDC1_S308	ZNF318_S2035	97	88	0	13	13	0.000105725	8	12	(BI-D1870(2h)/DMSO)@A375 cells-Log2FC (calc);(BI-D1870+PMA(30min)/PMA(30min))@HEK293 cells-Log2FC (calc);(BRAFV600E(OIS)/Cycling(9d))@HDF cell line-Log2FC;(BRAFV600E+sh-C/EBP beta(OISb)/Cycling(9d))@HDF cell line-Log2FC;(Dispase/2D Acetone)@HCT116 cells D Up-Log2FC;(HU+SCH 900776/HU)@HEK293A cell CF2-AbsFC;(RSK1/2 RNAi/Control)@A375 cells-Log2FC (calc);(RXDX-106(30min)/DMSO)@H1299 cell line-Log2F…	25002506,24961811,30061712,32314919,35022314,36781298,35688186,33727228
YTHDC1_S308	RSRC2_S222	87	98	0	13	13	0.000389071	8	8	(Dispase/2D Acetone)@HCT116 cells D Up-Log2FC;(Flavopiridol/DMSO)@HeLa cells-AvgFC;(Gefitinib/DMSO)@A431cell line-AbsFC (calc);(GFP_FGF10/GFP_UT)@HeLa cell line-Log2FC;(SARS CoV2(3h)/Mock)@iPSCderived iAT2 cells-Log2FC;(SARS CoV2(6h)/Mock)@iPSCderived iAT2 cells-Log2FC;4-OHT(d2)/4-OHT(d0)@IMR90-ER:RasG12V-AvgFC;Metformin(24h)/Control@HT115-Log2FC;Metformin(24h)/Control@SNU61-Log2FC;Tirabrutinib/C…	30061712,27134283,27794612,36329028,33417854,38216124,36781298,36897912
YTHDC1_S308	CDK11B_S65	98	87	0	13	13	9.21169e-05	7	8	(BRAFV600E(OIS)/Cycling(3d))@HDF cell line-Log2FC;(BRAFV600E+sh-C/EBP beta(OISb)/Cycling(3d))@HDF cell line-Log2FC;(GFP_FGF10/GFP_UT)@HeLa cell line-Log2FC;(RXDX-106(30min)/DMSO)@H1299 cell line-Log2FC;(RXDX-106(4h)/DMSO)@H1299 cell line-Log2FC;4-OHT(d2)/4-OHT(d0)@IMR90-ER:RasG12V-AvgFC;4-OHT(d4)/4-OHT(d0)@IMR90-ER:RasG12V-AvgFC;Tirabrutinib/Control@TMD8 cells Exp1-AvgFC;Tirabrutinib/Control@TMD8…	24961811,36329028,35022314,38216124,36897912,35688186,27834733
YTHDC1_S308	INCENP_T832	95	90	0	13	13	0.00013867	7	8	(BI-D1870+PMA(30min)/PMA(30min))@HEK293 cells-Log2FC (calc);(Flavopiridol/DMSO)@HeLa cells-AvgFC;(NCM(24h)/Untreated)@HUES 9 cells-AbsFC;(RO-3306/DMSO)@HeLa cells-AvgFC;Human enterovirus A71(12h)/Mock@RD cells-Log2FC;Human enterovirus A71(1h)/Mock@RD cells-Log2FC;Human enterovirus A71(2h)/Mock@RD cells-Log2FC;Human enterovirus A71(4h)/Mock@RD cells-Log2FC;Human enterovirus A71(8h)/Mock@RD cells-L…	25002506,27134283,21406692,36106392,36781298,36897912,36173113
YTHDC1_S308	CDK11B_S752	89	95	1	13	13	0.00195399	7	8	(GFP_FGF10/GFP_UT)@HeLa cell line-Log2FC;(PGE2(5min)/Untreated)@T cells MS1-Log2FC (calc);(RSK1/2 RNAi/Control)@A375 cells-Log2FC (calc);Human enterovirus A71(12h)/Mock@RD cells-Log2FC;Human enterovirus A71(1h)/Mock@RD cells-Log2FC;Human enterovirus A71(2h)/Mock@RD cells-Log2FC;Human enterovirus A71(4h)/Mock@RD cells-Log2FC;Human enterovirus A71(8h)/Mock@RD cells-Log2FC;Metformin(24h)/Control@SNU…	36329028,24850871,25002506,36106392,36781298,35688186,33727228,21406692
YTHDC1_S308	PRKDC_S893	102	83	0	13	13	5.22905e-05	6	8	(Ad2(36h)/Mock)@IMR-90 cells HL-AbsFC;(BI-D1870(2h)/DMSO)@A375 cells-Log2FC (calc);(BRAFV600E(OIS)/Cycling(9d))@HDF cell line-Log2FC;(BRAFV600E+sh-C/EBP beta(OISb)/Cycling(9d))@HDF cell line-Log2FC;(RSK1/2 RNAi/Control)@A375 cells-Log2FC (calc);4-OHT(d2)/4-OHT(d0)@IMR90-ER:RasG12V-AvgFC;4-OHT(d4)/4-OHT(d0)@IMR90-ER:RasG12V-AvgFC;Metformin(24h)/Control@SNU61-Log2FC;Tirabrutinib/Control@TMD8 cells …	32032466,25002506,24961811,38216124,36781298,36897912
YTHDC1_S308	ITPR3_S2670	94	90	1	13	13	0.00106439	5	8	(BI-D1870+PMA(30min)/PMA(30min))@HEK293 cells-Log2FC (calc);(EGF(15min)/Untreated)@HeLa cells-Log2FC (calc);(Gefitinib/DMSO)@A431cell line-AbsFC (calc);Tirabrutinib/Control@TMD8 cells Exp1-AvgFC;Tirabrutinib/Control@TMD8 cells Exp2-AvgFC;WG-307/Control@U2932 cells Exp1-AvgFC;WG-307/Control@U2932 cells Exp2-AvgFC;(Caffeine(1000µM)/Control)@HepG2 cells-Log2FC;(Caffeine(100µM)/Control)@HepG2 cells-L…	25002506,25159151,27794612,36897912,35688186,33727228
YTHDC1_S308	NCOA3_S214	95	75	2	26	13	5.18924e-07	4	8	(BRAFV600E(OIS)/Cycling(9d))@HDF cell line-Log2FC;(BRAFV600E+sh-C/EBP beta(OISb)/Cycling(9d))@HDF cell line-Log2FC;(CIP2A siRNA/Control)@HeLa cells CNA-Log2FC (calc);(CIP2A siRNA/Control)@HeLa cells GCNA-Log2FC (calc);(CIP2A siRNA/Control)@HeLa cells QCNA-Log2FC (calc);(CIP2A siRNA/Control)@HeLa cells QPNA-Log2FC (calc);(OA/Control)@HeLa cells CNA-Log2FC (calc);(OA/Control)@HeLa cells GCNA-Log2FC…	24961811,26278961,38216124,36106392,36897912,33727228
YTHDC1_S308	INO80B_S132	101	84	0	13	13	6.0383e-05	7	7	(ARS 1620(24h)/DMSO)@NCI H358 cell line-Log2FC;(RSK1/2 RNAi/Control)@A375 cells-Log2FC (calc);(RXDX-106(30min)/DMSO)@H1299 cell line-Log2FC;(RXDX-106(4h)/DMSO)@H1299 cell line-Log2FC;Human enterovirus A71(12h)/Mock@RD cells-Log2FC;Human enterovirus A71(1h)/Mock@RD cells-Log2FC;Human enterovirus A71(2h)/Mock@RD cells-Log2FC;Human enterovirus A71(4h)/Mock@RD cells-Log2FC;Human enterovirus A71(8h)/M…	33619172,25002506,35022314,36106392,36781298,35688186,36173113
YTHDC1_S308	SCAP_S838	98	87	0	13	13	9.21169e-05	7	7	(BI-D1870(2h)/DMSO)@A375 cells-Log2FC (calc);(PGE2(5min)/Untreated)@T cells MS1-Log2FC (calc);(RXDX-106(30min)/DMSO)@H1299 cell line-Log2FC;(RXDX-106(4h)/DMSO)@H1299 cell line-Log2FC;(SARS CoV2(3h)/Mock)@iPSCderived iAT2 cells-Log2FC;(SARS CoV2(6h)/Mock)@iPSCderived iAT2 cells-Log2FC;4-OHT(d2)/4-OHT(d0)@IMR90-ER:RasG12V-AvgFC;4-OHT(d4)/4-OHT(d0)@IMR90-ER:RasG12V-AvgFC;Tirabrutinib/Control@TMD8 ce…	25002506,24850871,35022314,33417854,38216124,36897912,35688186
YTHDC1_S308	HTATSF1_S624	88	96	1	13	13	0.00219731	7	7	(BRAFV600E(OIS)/Cycling(9d))@HDF cell line-Log2FC;(CX-4945/DMSO)@HEK293T cell line-Log2FC;(Flavopiridol/DMSO)@HeLa cells-AvgFC;(RXDX-106(30min)/DMSO)@H1299 cell line-Log2FC;(RXDX-106(4h)/DMSO)@H1299 cell line-Log2FC;Human enterovirus A71(12h)/Mock@RD cells-Log2FC;Human enterovirus A71(1h)/Mock@RD cells-Log2FC;Human enterovirus A71(2h)/Mock@RD cells-Log2FC;Human enterovirus A71(4h)/Mock@RD cells-L…	24961811,34186244,27134283,35022314,36106392,23898821,32156701,36173113
YTHDC1_S308	EPC2_S538	101	84	0	13	13	6.0383e-05	6	7	(BI-D1870(2h)/DMSO)@A375 cells-Log2FC (calc);(BI-D1870+PMA(30min)/PMA(30min))@HEK293 cells-Log2FC (calc);(BRAFV600E(OIS)/Cycling(9d))@HDF cell line-Log2FC;4-OHT(d2)/4-OHT(d0)@IMR90-ER:RasG12V-AvgFC;4-OHT(d4)/4-OHT(d0)@IMR90-ER:RasG12V-AvgFC;Human enterovirus A71(12h)/Mock@RD cells-Log2FC;Human enterovirus A71(1h)/Mock@RD cells-Log2FC;Human enterovirus A71(2h)/Mock@RD cells-Log2FC;Human enteroviru…	25002506,24961811,38216124,36106392,35688186,36173113
YTHDC1_S308	NOL4L_S295	101	84	0	13	13	6.0383e-05	6	7	(BRAFV600E(OIS)/Cycling(3d))@HDF cell line-Log2FC;(BRAFV600E+sh-C/EBP beta(OISb)/Cycling(3d))@HDF cell line-Log2FC;4-OHT(d2)/4-OHT(d0)@IMR90-ER:RasG12V-AvgFC;4-OHT(d4)/4-OHT(d0)@IMR90-ER:RasG12V-AvgFC;Human enterovirus A71(12h)/Mock@RD cells-Log2FC;Human enterovirus A71(1h)/Mock@RD cells-Log2FC;Human enterovirus A71(2h)/Mock@RD cells-Log2FC;Human enterovirus A71(4h)/Mock@RD cells-Log2FC;Human ent…	24961811,38216124,36106392,36781298,35688186,27834733
YTHDC1_S308	PRP4K_S381	97	88	0	13	13	0.000105725	6	7	(BRAFV600E(OIS)/Cycling(9d))@HDF cell line-Log2FC;(BRAFV600E+sh-C/EBP beta(OISb)/Cycling(9d))@HDF cell line-Log2FC;(NCM(1h)/Untreated)@HUES 9 cells-AbsFC;(NCM(30min)/Untreated)@HUES 9 cells-AbsFC;(NCM(6h)/Untreated)@HUES 9 cells-AbsFC;(RXDX-106(30min)/DMSO)@H1299 cell line-Log2FC;(RXDX-106(4h)/DMSO)@H1299 cell line-Log2FC;Metformin(24h)/Control@HT115-Log2FC;Tirabrutinib/Control@TMD8 cells Exp1-Av…	24961811,21406692,35022314,36781298,36897912,23898821
YTHDC1_S308	MYCBP2_S3478	91	94	0	13	13	0.000234669	6	7	(EGF(15min)/Untreated)@HeLa cells-Log2FC (calc);(Flavopiridol/DMSO)@HeLa cells-AvgFC;(RO-3306/DMSO)@HeLa cells-AvgFC;Human enterovirus A71(12h)/Mock@RD cells-Log2FC;Human enterovirus A71(1h)/Mock@RD cells-Log2FC;Human enterovirus A71(2h)/Mock@RD cells-Log2FC;Human enterovirus A71(4h)/Mock@RD cells-Log2FC;Human enterovirus A71(8h)/Mock@RD cells-Log2FC;WG-307/Control@U2932 cells Exp1-AvgFC;WG-307/C…	25159151,27134283,36106392,36897912,35688186,23898821
YTHDC1_S308	RBM15_T568	103	81	1	13	13	0.000324206	6	7	(BRAFV600E(OIS)/Cycling(3d))@HDF cell line-Log2FC;(BRAFV600E(OIS)/Cycling(9d))@HDF cell line-Log2FC;(BRAFV600E+sh-C/EBP beta(OISb)/Cycling(9d))@HDF cell line-Log2FC;(Etoposide(24h)/DMSO)@U2OS cells-AbsFC;(GFP_FGF10/GFP_UT)@HeLa cell line-Log2FC;(NCM(6h)/Untreated)@HUES 9 cells-AbsFC;4-OHT(d2)/4-OHT(d0)@IMR90-ER:RasG12V-AvgFC;4-OHT(d4)/4-OHT(d0)@IMR90-ER:RasG12V-AvgFC;Tirabrutinib/Control@TMD8 cel…	24961811,22424773,36329028,21406692,38216124,36897912,33727228
YTHDC1_S308	KMT2D_S2274	84	101	0	13	13	0.000561401	6	7	(BRAFV600E(OIS)/Cycling(3d))@HDF cell line-Log2FC;(BRAFV600E(OIS)/Cycling(9d))@HDF cell line-Log2FC;(BRAFV600E+sh-C/EBP beta(OISb)/Cycling(3d))@HDF cell line-Log2FC;(BRAFV600E+sh-C/EBP beta(OISb)/Cycling(9d))@HDF cell line-Log2FC;(GFP_FGF10/GFP_UT)@HeLa cell line-Log2FC;(RSK1/2 RNAi/Control)@A375 cells-Log2FC (calc);Human enterovirus A71(12h)/Mock@RD cells-Log2FC;Human enterovirus A71(1h)/Mock@RD…	24961811,36329028,25002506,36106392,23898821,32156701
YTHDC1_S308	INCENP_S831	97	87	1	13	13	0.000726479	6	7	(Etoposide(24h)/DMSO)@U2OS cells-AbsFC;(Flavopiridol/DMSO)@HeLa cells-AvgFC;(NCM(6h)/Untreated)@HUES 9 cells-AbsFC;(RO-3306/DMSO)@HeLa cells-AvgFC;Human enterovirus A71(12h)/Mock@RD cells-Log2FC;Human enterovirus A71(1h)/Mock@RD cells-Log2FC;Human enterovirus A71(2h)/Mock@RD cells-Log2FC;Human enterovirus A71(4h)/Mock@RD cells-Log2FC;Human enterovirus A71(8h)/Mock@RD cells-Log2FC;Metformin(24h)/C…	22424773,27134283,21406692,36106392,36781298,36897912,36173113
YTHDC1_S308	SLC39A6_S478	85	99	1	13	13	0.00310016	6	7	(BI-D1870+PMA(30min)/PMA(30min))@HEK293 cells-Log2FC (calc);(Etoposide(24h)/DMSO)@U2OS cells-AbsFC;(Flavopiridol/DMSO)@HeLa cells-AvgFC;(RO-3306/DMSO)@HeLa cells-AvgFC;(RXDX-106(30min)/DMSO)@H1299 cell line-Log2FC;(RXDX-106(4h)/DMSO)@H1299 cell line-Log2FC;(Vemurafenib res(A375R)/BRAFV 600E mutant(A375S))@A375 cells R1-AbsFC;Human enterovirus A71(12h)/Mock@RD cells-Log2FC;Human enterovirus A71(1h…	25002506,22424773,27134283,35022314,30890564,36106392,36897912
YTHDC1_S308	ZEB2_T782	104	81	0	13	13	3.90229e-05	5	7	(BI-D1870(2h)/DMSO)@A375 cells-Log2FC (calc);(BI-D1870+PMA(30min)/PMA(30min))@HEK293 cells-Log2FC (calc);(EGF(15min)/Untreated)@HeLa cells-Log2FC (calc);(RSK1/2 RNAi/Control)@A375 cells-Log2FC (calc);4-OHT(d2)/4-OHT(d0)@IMR90-ER:RasG12V-AvgFC;4-OHT(d4)/4-OHT(d0)@IMR90-ER:RasG12V-AvgFC;Human enterovirus A71(12h)/Mock@RD cells-Log2FC;Human enterovirus A71(1h)/Mock@RD cells-Log2FC;Human enterovirus …	25002506,25159151,38216124,36106392,36897912
YTHDC1_S308	AKT1_S129	90	94	1	13	13	0.00173528	5	7	(Etoposide(24h)/DMSO)@U2OS cells-AbsFC;Human enterovirus A71(12h)/Mock@RD cells-Log2FC;Human enterovirus A71(1h)/Mock@RD cells-Log2FC;Human enterovirus A71(2h)/Mock@RD cells-Log2FC;Human enterovirus A71(4h)/Mock@RD cells-Log2FC;Human enterovirus A71(8h)/Mock@RD cells-Log2FC;Metformin(24h)/Control@SNU61-Log2FC;Tirabrutinib/Control@TMD8 cells Exp1-AvgFC;Tirabrutinib/Control@TMD8 cells Exp2-AvgFC;(C…	22424773,36106392,36781298,36897912,33727228,36173113
YTHDC1_S308	BARD1_S186	108	77	0	13	13	2.129e-05	6	6	(EGF(15min)/Untreated)@HeLa cells-Log2FC (calc);(Etoposide(24h)/DMSO)@U2OS cells-AbsFC;(PGE2(5min)/Untreated)@T cells MS1-Log2FC (calc);Human enterovirus A71(12h)/Mock@RD cells-Log2FC;Human enterovirus A71(1h)/Mock@RD cells-Log2FC;Human enterovirus A71(2h)/Mock@RD cells-Log2FC;Human enterovirus A71(4h)/Mock@RD cells-Log2FC;Human enterovirus A71(8h)/Mock@RD cells-Log2FC;Metformin(24h)/Control@SNU6…	25159151,22424773,24850871,36106392,36781298,36897912
YTHDC1_S308	YTHDC1_S317	105	80	0	13	13	3.36261e-05	6	6	(Etoposide(24h)/DMSO)@U2OS cells-AbsFC;(NCM(24h)/Untreated)@HUES 9 cells-AbsFC;(NCM(6h)/Untreated)@HUES 9 cells-AbsFC;(SARS CoV2(3h)/Mock)@iPSCderived iAT2 cells-Log2FC;(SARS CoV2(6h)/Mock)@iPSCderived iAT2 cells-Log2FC;Human enterovirus A71(12h)/Mock@RD cells-Log2FC;Human enterovirus A71(1h)/Mock@RD cells-Log2FC;Human enterovirus A71(2h)/Mock@RD cells-Log2FC;Human enterovirus A71(4h)/Mock@RD cel…	22424773,21406692,33417854,36106392,36897912,36173113
YTHDC1_S308	PBDC1_S181	78	107	0	13	13	0.00113469	6	6	(ARS 1620(6h)/DMSO)@NCI-H358 cell line- Log2FC;(Etoposide(24h)/DMSO)@U2OS cells-AbsFC;(NCM(1h)/Untreated)@HUES 9 cells-AbsFC;(NCM(24h)/Untreated)@HUES 9 cells-AbsFC;(NCM(30min)/Untreated)@HUES 9 cells-AbsFC;(RXDX-106(30min)/DMSO)@H1299 cell line-Log2FC;(RXDX-106(4h)/DMSO)@H1299 cell line-Log2FC;Human enterovirus A71(12h)/Mock@RD cells-Log2FC;Human enterovirus A71(1h)/Mock@RD cells-Log2FC;Human en…	33619172,22424773,21406692,35022314,36106392,36173113
YTHDC1_S308	TNIK_S640	93	91	1	13	13	0.00120531	6	6	(RSK1/2 RNAi PMA (30min)/Control)@HEK293 cells-Log2FC (calc);4-OHT(d2)/4-OHT(d0)@IMR90-ER:RasG12V-AvgFC;4-OHT(d4)/4-OHT(d0)@IMR90-ER:RasG12V-AvgFC;Human enterovirus A71(12h)/Mock@RD cells-Log2FC;Human enterovirus A71(1h)/Mock@RD cells-Log2FC;Human enterovirus A71(2h)/Mock@RD cells-Log2FC;Human enterovirus A71(4h)/Mock@RD cells-Log2FC;Human enterovirus A71(8h)/Mock@RD cells-Log2FC;Metformin(24h)/C…	25002506,38216124,36106392,36781298,29154753,30773488,21406692
YTHDC1_S308	NOP2_T185	92	92	1	13	13	0.00136291	6	6	(Etoposide(24h)/DMSO)@U2OS cells-AbsFC;(RXDX-106(30min)/DMSO)@H1299 cell line-Log2FC;(RXDX-106(4h)/DMSO)@H1299 cell line-Log2FC;4-OHT(d2)/4-OHT(d0)@IMR90-ER:RasG12V-AvgFC;Human enterovirus A71(12h)/Mock@RD cells-Log2FC;Human enterovirus A71(1h)/Mock@RD cells-Log2FC;Human enterovirus A71(2h)/Mock@RD cells-Log2FC;Human enterovirus A71(4h)/Mock@RD cells-Log2FC;Human enterovirus A71(8h)/Mock@RD cells…	22424773,35022314,38216124,36106392,36781298,35688186,23898821
YTHDC1_S308	THRAP3_S315	73	111	1	13	13	0.0110198	6	6	(BRAFV600E+sh-C/EBP beta(OISb)/Cycling(9d))@HDF cell line-Log2FC;(NCM(24h)/Untreated)@HUES 9 cells-AbsFC;(RXDX-106(30min)/DMSO)@H1299 cell line-Log2FC;(RXDX-106(4h)/DMSO)@H1299 cell line-Log2FC;(Vemurafenib res(A375R)/BRAFV 600E mutant(A375S))@A375 cells R1-AbsFC;4-OHT(d4)/4-OHT(d0)@IMR90-ER:RasG12V-AvgFC;Human enterovirus A71(12h)/Mock@RD cells-Log2FC;Human enterovirus A71(1h)/Mock@RD cells-Log2…	24961811,21406692,35022314,30890564,38216124,36106392,36781298
YTHDC1_S308	TTF1_S478	99	85	1	13	13	0.000558826	5	6	(Etoposide(24h)/DMSO)@U2OS cells-AbsFC;(NCM(30min)/Untreated)@HUES 9 cells-AbsFC;(NCM(6h)/Untreated)@HUES 9 cells-AbsFC;(RSK1/2 RNAi PMA (30min)/Control)@HEK293 cells-Log2FC (calc);(RSK1/2 RNAi/Control)@A375 cells-Log2FC (calc);Human enterovirus A71(12h)/Mock@RD cells-Log2FC;Human enterovirus A71(1h)/Mock@RD cells-Log2FC;Human enterovirus A71(2h)/Mock@RD cells-Log2FC;Human enterovirus A71(4h)/Moc…	22424773,21406692,25002506,36106392,35688186,36173113
YTHDC1_S308	RBM14_S280	96	88	1	13	13	0.00082637	5	6	(Dispase/2D Acetone)@HCT116 cells D Up-Log2FC;(Flavopiridol/DMSO)@HeLa cells-AvgFC;(RO-3306/DMSO)@HeLa cells-AvgFC;Human enterovirus A71(12h)/Mock@RD cells-Log2FC;Human enterovirus A71(1h)/Mock@RD cells-Log2FC;Human enterovirus A71(2h)/Mock@RD cells-Log2FC;Human enterovirus A71(4h)/Mock@RD cells-Log2FC;Human enterovirus A71(8h)/Mock@RD cells-Log2FC;Metformin(24h)/Control@HT115-Log2FC;Metformin(24…	30061712,27134283,36106392,36781298,36897912,35688186
YTHDC1_S308	RIOK2_S332	91	93	1	13	13	0.00153894	5	6	(Etoposide(24h)/DMSO)@U2OS cells-AbsFC;(NCM(30min)/Untreated)@HUES 9 cells-AbsFC;(NCM(6h)/Untreated)@HUES 9 cells-AbsFC;Human enterovirus A71(12h)/Mock@RD cells-Log2FC;Human enterovirus A71(1h)/Mock@RD cells-Log2FC;Human enterovirus A71(2h)/Mock@RD cells-Log2FC;Human enterovirus A71(4h)/Mock@RD cells-Log2FC;Human enterovirus A71(8h)/Mock@RD cells-Log2FC;Metformin(24h)/Control@HT115-Log2FC;Tirabru…	22424773,21406692,36106392,36781298,36897912,35688186
YTHDC1_S308	PBXIP1_S43	90	94	1	13	13	0.00173528	4	6	(BI-D1870+PMA(30min)/PMA(30min))@HEK293 cells-Log2FC (calc);(BRAFV600E(OIS)/Cycling(3d))@HDF cell line-Log2FC;(BRAFV600E(OIS)/Cycling(9d))@HDF cell line-Log2FC;(BRAFV600E+sh-C/EBP beta(OISb)/Cycling(3d))@HDF cell line-Log2FC;(BRAFV600E+sh-C/EBP beta(OISb)/Cycling(9d))@HDF cell line-Log2FC;(RSK1/2 RNAi PMA (30min)/Control)@HEK293 cells-Log2FC (calc);(RSK1/2 RNAi/Control)@A375 cells-Log2FC (calc);(…	25002506,24961811,35022314,38216124,36897912
YTHDC1_S308	EDF1_S4	100	85	0	13	13	6.96181e-05	5	5	(PGE2(5min)/Untreated)@T cells MS1-Log2FC (calc);Human enterovirus A71(12h)/Mock@RD cells-Log2FC;Human enterovirus A71(1h)/Mock@RD cells-Log2FC;Human enterovirus A71(2h)/Mock@RD cells-Log2FC;Human enterovirus A71(4h)/Mock@RD cells-Log2FC;Human enterovirus A71(8h)/Mock@RD cells-Log2FC;Metformin(24h)/Control@HT115-Log2FC;Tirabrutinib/Control@TMD8 cells Exp1-AvgFC;Tirabrutinib/Control@TMD8 cells Exp…	24850871,36106392,36781298,36897912,35688186
YTHDC1_S308	ATRX_S850	98	87	0	13	13	9.21169e-05	5	5	(BI-D1870+PMA(30min)/PMA(30min))@HEK293 cells-Log2FC (calc);(NCM(6h)/Untreated)@HUES 9 cells-AbsFC;(RXDX-106(30min)/DMSO)@H1299 cell line-Log2FC;(RXDX-106(4h)/DMSO)@H1299 cell line-Log2FC;Human enterovirus A71(12h)/Mock@RD cells-Log2FC;Human enterovirus A71(1h)/Mock@RD cells-Log2FC;Human enterovirus A71(2h)/Mock@RD cells-Log2FC;Human enterovirus A71(4h)/Mock@RD cells-Log2FC;Human enterovirus A71(…	25002506,21406692,35022314,36106392,36897912
YTHDC1_S308	PRDX6_T44	98	87	0	13	13	9.21169e-05	5	5	(ARS 1620(6h)/DMSO)@NCI-H358 cell line- Log2FC;(Dispase/2D Acetone)@HCT116 cells D Up-Log2FC;Human enterovirus A71(12h)/Mock@RD cells-Log2FC;Human enterovirus A71(1h)/Mock@RD cells-Log2FC;Human enterovirus A71(2h)/Mock@RD cells-Log2FC;Human enterovirus A71(4h)/Mock@RD cells-Log2FC;Human enterovirus A71(8h)/Mock@RD cells-Log2FC;Metformin(24h)/Control@HT115-Log2FC;Metformin(24h)/Control@SNU61-Log2F…	33619172,30061712,36106392,36781298,36897912
YTHDC1_S308	DEK_S230	98	87	0	13	13	9.21169e-05	5	5	(RXDX-106(4h)/DMSO)@H1299 cell line-Log2FC;(SARS CoV2(3h)/Mock)@iPSCderived iAT2 cells-Log2FC;(SARS CoV2(6h)/Mock)@iPSCderived iAT2 cells-Log2FC;Human enterovirus A71(12h)/Mock@RD cells-Log2FC;Human enterovirus A71(1h)/Mock@RD cells-Log2FC;Human enterovirus A71(2h)/Mock@RD cells-Log2FC;Human enterovirus A71(4h)/Mock@RD cells-Log2FC;Human enterovirus A71(8h)/Mock@RD cells-Log2FC;Tirabrutinib/Contr…	35022314,33417854,36106392,36897912,36173113
YTHDC1_S308	AP2M1_T156	96	89	0	13	13	0.000121168	5	5	(ARS 1620(24h)/DMSO)@NCI H358 cell line-Log2FC;(RXDX-106(30min)/DMSO)@H1299 cell line-Log2FC;Human enterovirus A71(12h)/Mock@RD cells-Log2FC;Human enterovirus A71(1h)/Mock@RD cells-Log2FC;Human enterovirus A71(2h)/Mock@RD cells-Log2FC;Human enterovirus A71(4h)/Mock@RD cells-Log2FC;Human enterovirus A71(8h)/Mock@RD cells-Log2FC;Tirabrutinib/Control@TMD8 cells Exp1-AvgFC;Tirabrutinib/Control@TMD8 c…	33619172,35022314,36106392,36897912,35688186
YTHDC1_S308	OSBPL8_S14	104	80	1	13	13	0.000281732	5	5	(GFP_FGF10/GFP_UT)@HeLa cell line-Log2FC;(PGE2(5min)/Untreated)@T cells MS1-Log2FC (calc);(RSK1/2 RNAi PMA (30min)/Control)@HEK293 cells-Log2FC (calc);Human enterovirus A71(12h)/Mock@RD cells-Log2FC;Human enterovirus A71(1h)/Mock@RD cells-Log2FC;Human enterovirus A71(2h)/Mock@RD cells-Log2FC;Human enterovirus A71(4h)/Mock@RD cells-Log2FC;Human enterovirus A71(8h)/Mock@RD cells-Log2FC;Tirabrutinib…	36329028,24850871,25002506,36106392,36897912,33727228
YTHDC1_S308	AGGF1_S7	99	85	1	13	13	0.000558826	5	5	(EGF(15min)/Untreated)@HeLa cells-Log2FC (calc);(PGE2(5min)/Untreated)@T cells MS1-Log2FC (calc);Human enterovirus A71(12h)/Mock@RD cells-Log2FC;Human enterovirus A71(1h)/Mock@RD cells-Log2FC;Human enterovirus A71(2h)/Mock@RD cells-Log2FC;Human enterovirus A71(4h)/Mock@RD cells-Log2FC;Human enterovirus A71(8h)/Mock@RD cells-Log2FC;Metformin(24h)/Control@HT115-Log2FC;Tirabrutinib/Control@TMD8 cell…	25159151,24850871,36106392,36781298,36897912,35688186
YTHDC1_S308	DEK_S303	78	106	1	13	13	0.0066284	5	5	(Flavopiridol/DMSO)@HeLa cells-AvgFC;(RXDX-106(30min)/DMSO)@H1299 cell line-Log2FC;(RXDX-106(4h)/DMSO)@H1299 cell line-Log2FC;(SARS CoV2(3h)/Mock)@iPSCderived iAT2 cells-Log2FC;(SARS CoV2(6h)/Mock)@iPSCderived iAT2 cells-Log2FC;Human enterovirus A71(12h)/Mock@RD cells-Log2FC;Human enterovirus A71(1h)/Mock@RD cells-Log2FC;Human enterovirus A71(2h)/Mock@RD cells-Log2FC;Human enterovirus A71(4h)/Moc…	27134283,35022314,33417854,36106392,36781298,23898821
YTHDC1_S308	TRA2B_S14	95	90	0	13	13	0.00013867	4	5	(Ad2(24h)/Mock)@IMR-90 cells HL-AbsFC;(Ad2(36h)/Mock)@IMR-90 cells HL-AbsFC;(BI-D1870(2h)/DMSO)@A375 cells-Log2FC (calc);(BI-D1870+PMA(30min)/PMA(30min))@HEK293 cells-Log2FC (calc);Human enterovirus A71(12h)/Mock@RD cells-Log2FC;Human enterovirus A71(1h)/Mock@RD cells-Log2FC;Human enterovirus A71(2h)/Mock@RD cells-Log2FC;Human enterovirus A71(4h)/Mock@RD cells-Log2FC;Human enterovirus A71(8h)/Moc…	32032466,25002506,36106392,36781298
YTHDC1_S308	KATNIP_S660	108	76	1	13	13	0.00015773	4	5	(BRAFV600E(OIS)/Cycling(3d))@HDF cell line-Log2FC;Human enterovirus A71(12h)/Mock@RD cells-Log2FC;Human enterovirus A71(1h)/Mock@RD cells-Log2FC;Human enterovirus A71(2h)/Mock@RD cells-Log2FC;Human enterovirus A71(4h)/Mock@RD cells-Log2FC;Human enterovirus A71(8h)/Mock@RD cells-Log2FC;Tirabrutinib/Control@TMD8 cells Exp2-AvgFC;WG-307/Control@U2932 cells Exp1-AvgFC;WG-307/Control@U2932 cells Exp2-…	24961811,36106392,36897912,35688186,33727228
YTHDC1_S308	ZNF644_S1000	103	81	1	13	13	0.000324206	4	5	(BI-D1870+PMA(30min)/PMA(30min))@HEK293 cells-Log2FC (calc);(HU+SCH 900776/HU)@HEK293A cell CF2-AbsFC;(NCM(6h)/Untreated)@HUES 9 cells-AbsFC;(RSK1/2 RNAi PMA (30min)/Control)@HEK293 cells-Log2FC (calc);(RSK1/2 RNAi/Control)@A375 cells-Log2FC (calc);Human enterovirus A71(12h)/Mock@RD cells-Log2FC;Human enterovirus A71(1h)/Mock@RD cells-Log2FC;Human enterovirus A71(2h)/Mock@RD cells-Log2FC;Human en…	25002506,32314919,21406692,36106392,36897912
YTHDC1_S308	MON1A_S153	101	83	1	13	13	0.000427086	4	5	(BRAFV600E(OIS)/Cycling(3d))@HDF cell line-Log2FC;(BRAFV600E+sh-C/EBP beta(OISb)/Cycling(3d))@HDF cell line-Log2FC;(Etoposide(24h)/DMSO)@U2OS cells-AbsFC;Human enterovirus A71(12h)/Mock@RD cells-Log2FC;Human enterovirus A71(1h)/Mock@RD cells-Log2FC;Human enterovirus A71(2h)/Mock@RD cells-Log2FC;Human enterovirus A71(4h)/Mock@RD cells-Log2FC;Human enterovirus A71(8h)/Mock@RD cells-Log2FC;Tirabruti…	24961811,22424773,36106392,36897912,36173113
YTHDC1_S308	NOP2_T195	95	89	1	13	13	0.000938562	4	5	(BRAFV600E(OIS)/Cycling(3d))@HDF cell line-Log2FC;(BRAFV600E(OIS)/Cycling(9d))@HDF cell line-Log2FC;(BRAFV600E+sh-C/EBP beta(OISb)/Cycling(3d))@HDF cell line-Log2FC;(BRAFV600E+sh-C/EBP beta(OISb)/Cycling(9d))@HDF cell line-Log2FC;(NCM(30min)/Untreated)@HUES 9 cells-AbsFC;(NCM(6h)/Untreated)@HUES 9 cells-AbsFC;(RXDX-106(4h)/DMSO)@H1299 cell line-Log2FC;Human enterovirus A71(12h)/Mock@RD cells-Log2…	24961811,21406692,35022314,36106392,36781298
YTHDC1_S308	MATR3_S766	91	93	1	13	13	0.00153894	4	5	(BRAFV600E(OIS)/Cycling(9d))@HDF cell line-Log2FC;(BRAFV600E+sh-C/EBP beta(OISb)/Cycling(9d))@HDF cell line-Log2FC;(RXDX-106(30min)/DMSO)@H1299 cell line-Log2FC;(RXDX-106(4h)/DMSO)@H1299 cell line-Log2FC;Human enterovirus A71(1h)/Mock@RD cells-Log2FC;Human enterovirus A71(2h)/Mock@RD cells-Log2FC;Human enterovirus A71(8h)/Mock@RD cells-Log2FC;Metformin(24h)/Control@HT115-Log2FC;Metformin(24h)/Con…	24961811,35022314,36106392,36781298,36897912
YTHDC1_S308	CTR9_S943	83	101	1	13	13	0.00387519	3	5	(CIP2A siRNA/Control)@HeLa cells CNA-Log2FC (calc);(CIP2A siRNA/Control)@HeLa cells GCNA-Log2FC (calc);(CIP2A siRNA/Control)@HeLa cells QCNA-Log2FC (calc);(OA/Control)@HeLa cells CNA-Log2FC (calc);(RAS siRNA/Control)@HeLa cells CNA-Log2FC (calc);Human enterovirus A71(12h)/Mock@RD cells-Log2FC;Human enterovirus A71(1h)/Mock@RD cells-Log2FC;Human enterovirus A71(2h)/Mock@RD cells-Log2FC;Human enter…	26278961,36106392,36781298,36173113
YTHDC1_S308	EPB41_S542	102	83	0	13	13	5.22905e-05	4	4	(RSK1/2 RNAi PMA (30min)/Control)@HEK293 cells-Log2FC (calc);(RSK1/2 RNAi/Control)@A375 cells-Log2FC (calc);Human enterovirus A71(12h)/Mock@RD cells-Log2FC;Human enterovirus A71(1h)/Mock@RD cells-Log2FC;Human enterovirus A71(2h)/Mock@RD cells-Log2FC;Human enterovirus A71(4h)/Mock@RD cells-Log2FC;Human enterovirus A71(8h)/Mock@RD cells-Log2FC;Metformin(24h)/Control@HT115-Log2FC;Metformin(24h)/Cont…	25002506,36106392,36781298,36897912
YTHDC1_S308	ATR_T1989	97	88	0	13	13	0.000105725	4	4	Human enterovirus A71(12h)/Mock@RD cells-Log2FC;Human enterovirus A71(1h)/Mock@RD cells-Log2FC;Human enterovirus A71(2h)/Mock@RD cells-Log2FC;Human enterovirus A71(4h)/Mock@RD cells-Log2FC;Human enterovirus A71(8h)/Mock@RD cells-Log2FC;Metformin(24h)/Control@HT115-Log2FC;Metformin(24h)/Control@SNU61-Log2FC;Tirabrutinib/Control@TMD8 cells Exp1-AvgFC;Tirabrutinib/Control@TMD8 cells Exp2-AvgFC;WG-30…	36106392,36781298,36897912,35688186
YTHDC1_S308	PBRM1_S178	105	79	1	13	13	0.000244383	4	4	(NCM(24h)/Untreated)@HUES 9 cells-AbsFC;(NCM(30min)/Untreated)@HUES 9 cells-AbsFC;(NCM(6h)/Untreated)@HUES 9 cells-AbsFC;Human enterovirus A71(12h)/Mock@RD cells-Log2FC;Human enterovirus A71(1h)/Mock@RD cells-Log2FC;Human enterovirus A71(2h)/Mock@RD cells-Log2FC;Human enterovirus A71(4h)/Mock@RD cells-Log2FC;Human enterovirus A71(8h)/Mock@RD cells-Log2FC;Metformin(24h)/Control@SNU61-Log2FC;Tirabr…	21406692,36106392,36781298,36897912,36173113
YTHDC1_S308	DCTPP1_S85	100	84	1	13	13	0.000488939	4	4	(Dispase/2D Acetone)@HCT116 cells D Up-Log2FC;Human enterovirus A71(12h)/Mock@RD cells-Log2FC;Human enterovirus A71(1h)/Mock@RD cells-Log2FC;Human enterovirus A71(2h)/Mock@RD cells-Log2FC;Human enterovirus A71(4h)/Mock@RD cells-Log2FC;Human enterovirus A71(8h)/Mock@RD cells-Log2FC;Metformin(24h)/Control@HT115-Log2FC;Metformin(24h)/Control@SNU61-Log2FC;Tirabrutinib/Control@TMD8 cells Exp1-AvgFC;Ti…	30061712,36106392,36781298,36897912,35688186
YTHDC1_S308	MDN1_S4752	96	88	1	13	13	0.00082637	4	4	(NCM(1h)/Untreated)@HUES 9 cells-AbsFC;(NCM(30min)/Untreated)@HUES 9 cells-AbsFC;(NCM(6h)/Untreated)@HUES 9 cells-AbsFC;(RXDX-106(30min)/DMSO)@H1299 cell line-Log2FC;(RXDX-106(4h)/DMSO)@H1299 cell line-Log2FC;Human enterovirus A71(12h)/Mock@RD cells-Log2FC;Human enterovirus A71(1h)/Mock@RD cells-Log2FC;Human enterovirus A71(2h)/Mock@RD cells-Log2FC;Human enterovirus A71(4h)/Mock@RD cells-Log2FC;H…	21406692,35022314,36106392,36897912,23898821
YTHDC1_S308	DPH2_S488	104	80	1	13	13	0.000281732	3	4	Human enterovirus A71(12h)/Mock@RD cells-Log2FC;Human enterovirus A71(1h)/Mock@RD cells-Log2FC;Human enterovirus A71(2h)/Mock@RD cells-Log2FC;Human enterovirus A71(4h)/Mock@RD cells-Log2FC;Human enterovirus A71(8h)/Mock@RD cells-Log2FC;Tirabrutinib/Control@TMD8 cells Exp1-AvgFC;Tirabrutinib/Control@TMD8 cells Exp2-AvgFC;WG-307/Control@U2932 cells Exp1-AvgFC;WG-307/Control@U2932 cells Exp2-AvgFC;(…	36106392,36897912,35688186,34604676
YTHDC1_S308	KAT7_S100	92	92	1	13	13	0.00136291	3	4	(NCM(1h)/Untreated)@HUES 9 cells-AbsFC;(NCM(30min)/Untreated)@HUES 9 cells-AbsFC;(NCM(6h)/Untreated)@HUES 9 cells-AbsFC;Human enterovirus A71(12h)/Mock@RD cells-Log2FC;Human enterovirus A71(1h)/Mock@RD cells-Log2FC;Human enterovirus A71(2h)/Mock@RD cells-Log2FC;Human enterovirus A71(4h)/Mock@RD cells-Log2FC;Human enterovirus A71(8h)/Mock@RD cells-Log2FC;Metformin(24h)/Control@HT115-Log2FC;Metform…	21406692,36106392,36781298,35688186
YTHDC1_S308	PPIG_S415	83	101	1	13	13	0.00387519	3	3	(NCM(1h)/Untreated)@HUES 9 cells-AbsFC;(NCM(24h)/Untreated)@HUES 9 cells-AbsFC;(NCM(30min)/Untreated)@HUES 9 cells-AbsFC;(NCM(6h)/Untreated)@HUES 9 cells-AbsFC;(SARS CoV2(3h)/Mock)@iPSCderived iAT2 cells-Log2FC;(SARS CoV2(6h)/Mock)@iPSCderived iAT2 cells-Log2FC;Human enterovirus A71(12h)/Mock@RD cells-Log2FC;Human enterovirus A71(1h)/Mock@RD cells-Log2FC;Human enterovirus A71(2h)/Mock@RD cells-Lo…	21406692,33417854,36106392,36781298
YTHDC1_S308	ARHGEF16_S107	92	80	2	24	12	4.71704e-06	6	11	(ARS 1620(6h)/DMSO)@NCI-H358 cell line- Log2FC;(CIP2A siRNA/Control)@HeLa cells CNA-Log2FC (calc);(CIP2A siRNA/Control)@HeLa cells QPNA-Log2FC (calc);(Flavopiridol/DMSO)@HeLa cells-AvgFC;(NCM(1h)/Untreated)@HUES 9 cells-AbsFC;(NCM(24h)/Untreated)@HUES 9 cells-AbsFC;(NCM(30min)/Untreated)@HUES 9 cells-AbsFC;(NCM(6h)/Untreated)@HUES 9 cells-AbsFC;(OA/Control)@HeLa cells CNA-Log2FC (calc);(OA/Contro…	33619172,26278961,27134283,21406692,36781298,33727228,26503514
YTHDC1_S308	PRPF40B_S764	90	95	1	12	12	0.00315691	5	10	(BI-D1870(2h)/DMSO)@A375 cells-Log2FC (calc);(BI-D1870+PMA(30min)/PMA(30min))@HEK293 cells-Log2FC (calc);(BRAFV600E(OIS)/Cycling(3d))@HDF cell line-Log2FC;(BRAFV600E+sh-C/EBP beta(OISb)/Cycling(3d))@HDF cell line-Log2FC;4-OHT(d2)/4-OHT(d0)@IMR90-ER:RasG12V-AvgFC;Metformin(24h)/Control@SNU61-Log2FC;Tirabrutinib/Control@TMD8 cells Exp1-AvgFC;Tirabrutinib/Control@TMD8 cells Exp2-AvgFC;(COR1 cell lin…	25002506,24961811,38216124,36781298,36897912,33727228
YTHDC1_S308	SRRM2_S1876	92	93	1	12	12	0.00253224	7	9	(BI-D1870+PMA(30min)/PMA(30min))@HEK293 cells-Log2FC (calc);(BRAFV600E(OIS)/Cycling(3d))@HDF cell line-Log2FC;(BRAFV600E(OIS)/Cycling(9d))@HDF cell line-Log2FC;(BRAFV600E+sh-C/EBP beta(OISb)/Cycling(9d))@HDF cell line-Log2FC;(Etoposide(24h)/DMSO)@U2OS cells-AbsFC;(Flavopiridol/DMSO)@HeLa cells-AvgFC;(NCM(24h)/Untreated)@HUES 9 cells-AbsFC;(PGE2(5min)/Untreated)@T cells MS1-Log2FC (calc);(RO-3306/…	25002506,24961811,22424773,27134283,21406692,24850871,33417854,36781298
YTHDC1_S308	SNX2_S185	90	95	1	12	12	0.00315691	8	8	(Ad2(24h)/Mock)@IMR-90 cells HL-AbsFC;(Ad2(36h)/Mock)@IMR-90 cells HL-AbsFC;(ARS 1620(6h)/DMSO)@NCI-H358 cell line- Log2FC;(Dispase/2D Acetone)@HCT116 cells D Up-Log2FC;(Etoposide(24h)/DMSO)@U2OS cells-AbsFC;(Gefitinib/DMSO)@A431cell line-AbsFC (calc);4-OHT(d2)/4-OHT(d0)@IMR90-ER:RasG12V-AvgFC;Metformin(24h)/Control@HT115-Log2FC;Metformin(24h)/Control@SNU61-Log2FC;(Ad2(36h)/Mock)@IMR-90 cells LH-…	32032466,33619172,30061712,22424773,27794612,38216124,36781298,29154753,27834733
YTHDC1_S308	SPAG9_T226	72	114	0	12	12	0.00360889	8	8	(CX-4945/DMSO)@HEK293T cell line-Log2FC;(EGF(15min)/Untreated)@HeLa cells-Log2FC (calc);(Etoposide(24h)/DMSO)@U2OS cells-AbsFC;(Gefitinib/DMSO)@A431cell line-AbsFC (calc);Human enterovirus A71(12h)/Mock@RD cells-Log2FC;Human enterovirus A71(1h)/Mock@RD cells-Log2FC;Human enterovirus A71(2h)/Mock@RD cells-Log2FC;Human enterovirus A71(4h)/Mock@RD cells-Log2FC;Human enterovirus A71(8h)/Mock@RD cells…	34186244,25159151,22424773,27794612,36106392,23898821,32156701,36173113
YTHDC1_S308	RANBP3_S126	96	90	0	12	12	0.000250414	7	8	(BRAFV600E+sh-C/EBP beta(OISb)/Cycling(3d))@HDF cell line-Log2FC;(EGF(15min)/Untreated)@HeLa cells-Log2FC (calc);(Flavopiridol/DMSO)@HeLa cells-AvgFC;(PGE2(5min)/Untreated)@T cells MS1-Log2FC (calc);(RO-3306/DMSO)@HeLa cells-AvgFC;Human enterovirus A71(12h)/Mock@RD cells-Log2FC;Human enterovirus A71(1h)/Mock@RD cells-Log2FC;Human enterovirus A71(2h)/Mock@RD cells-Log2FC;Human enterovirus A71(4h)/…	24961811,25159151,27134283,24850871,36106392,36781298,32156701
YTHDC1_S308	ARVCF_T642	98	87	1	12	12	0.00126569	6	8	(BRAFV600E(OIS)/Cycling(3d))@HDF cell line-Log2FC;(BRAFV600E(OIS)/Cycling(9d))@HDF cell line-Log2FC;(BRAFV600E+sh-C/EBP beta(OISb)/Cycling(3d))@HDF cell line-Log2FC;(BRAFV600E+sh-C/EBP beta(OISb)/Cycling(9d))@HDF cell line-Log2FC;(Etoposide(24h)/DMSO)@U2OS cells-AbsFC;(Gefitinib/DMSO)@A431cell line-AbsFC (calc);(RSK1/2 RNAi/Control)@A375 cells-Log2FC (calc);(RXDX-106(30min)/DMSO)@H1299 cell line-…	24961811,22424773,27794612,25002506,35022314,35688186,33727228
YTHDC1_S308	FAM83H_S892	87	98	1	12	12	0.00435339	4	8	(Flavopiridol/DMSO)@HeLa cells-AvgFC;(GFP_FGF10/GFP_UT)@HeLa cell line-Log2FC;(RO-3306/DMSO)@HeLa cells-AvgFC;Tirabrutinib/Control@TMD8 cells Exp1-AvgFC;Tirabrutinib/Control@TMD8 cells Exp2-AvgFC;WG-307/Control@U2932 cells Exp1-AvgFC;WG-307/Control@U2932 cells Exp2-AvgFC;(Caffeine(100µM)/Control)@HepG2 cells-Log2FC;(COR1 cell line/H1975 cell line Exp2)-AbsFC;(COR10 cell line/H1975 cell line Exp2)…	27134283,36329028,36897912,35688186,33727228
YTHDC1_S308	MPHOSPH8_S138	103	83	0	12	12	0.000101313	6	7	(BRAFV600E(OIS)/Cycling(9d))@HDF cell line-Log2FC;(BRAFV600E+sh-C/EBP beta(OISb)/Cycling(9d))@HDF cell line-Log2FC;(HU+SCH 900776/HU)@HEK293A cell CF2-AbsFC;(NCM(1h)/Untreated)@HUES 9 cells-AbsFC;(RXDX-106(30min)/DMSO)@H1299 cell line-Log2FC;(RXDX-106(4h)/DMSO)@H1299 cell line-Log2FC;Human enterovirus A71(12h)/Mock@RD cells-Log2FC;Human enterovirus A71(1h)/Mock@RD cells-Log2FC;Human enterovirus A…	24961811,32314919,21406692,35022314,36106392,36173113
YTHDC1_S308	RABEP1_S377	97	89	0	12	12	0.000220954	6	7	(ARS 1620(24h)/DMSO)@NCI H358 cell line-Log2FC;(ARS 1620(6h)/DMSO)@NCI-H358 cell line- Log2FC;(BRAFV600E(OIS)/Cycling(3d))@HDF cell line-Log2FC;(BRAFV600E+sh-C/EBP beta(OISb)/Cycling(3d))@HDF cell line-Log2FC;(RXDX-106(30min)/DMSO)@H1299 cell line-Log2FC;(RXDX-106(4h)/DMSO)@H1299 cell line-Log2FC;Metformin(24h)/Control@HT115-Log2FC;Tirabrutinib/Control@TMD8 cells Exp1-AvgFC;Tirabrutinib/Control@T…	33619172,24961811,35022314,36781298,36897912,32156701
YTHDC1_S308	PRP4K_S387	95	91	0	12	12	0.000283436	6	7	(BRAFV600E(OIS)/Cycling(9d))@HDF cell line-Log2FC;(BRAFV600E+sh-C/EBP beta(OISb)/Cycling(9d))@HDF cell line-Log2FC;(Dispase/2D Acetone)@HCT116 cells D Up-Log2FC;(NCM(1h)/Untreated)@HUES 9 cells-AbsFC;(NCM(30min)/Untreated)@HUES 9 cells-AbsFC;(NCM(6h)/Untreated)@HUES 9 cells-AbsFC;Metformin(24h)/Control@HT115-Log2FC;Tirabrutinib/Control@TMD8 cells Exp1-AvgFC;Tirabrutinib/Control@TMD8 cells Exp2-Av…	24961811,30061712,21406692,36781298,36897912,32156701
YTHDC1_S308	LRRFIP1_S68	93	93	0	12	12	0.000361748	6	7	(ARS 1620(6h)/DMSO)@NCI-H358 cell line- Log2FC;(EGF(15min)/Untreated)@HeLa cells-Log2FC (calc);Human enterovirus A71(12h)/Mock@RD cells-Log2FC;Human enterovirus A71(1h)/Mock@RD cells-Log2FC;Human enterovirus A71(2h)/Mock@RD cells-Log2FC;Human enterovirus A71(4h)/Mock@RD cells-Log2FC;Human enterovirus A71(8h)/Mock@RD cells-Log2FC;Tirabrutinib/Control@TMD8 cells Exp1-AvgFC;Tirabrutinib/Control@TMD8…	33619172,25159151,36106392,36897912,34604676,36173113
YTHDC1_S308	ICE1_S533	92	94	0	12	12	0.000407929	6	7	(BI-D1870+PMA(30min)/PMA(30min))@HEK293 cells-Log2FC (calc);(PGE2(5min)/Untreated)@T cells MS1-Log2FC (calc);(RSK1/2 RNAi PMA (30min)/Control)@HEK293 cells-Log2FC (calc);(RSK1/2 RNAi/Control)@A375 cells-Log2FC (calc);Tirabrutinib/Control@TMD8 cells Exp1-AvgFC;Tirabrutinib/Control@TMD8 cells Exp2-AvgFC;WG-307/Control@U2932 cells Exp1-AvgFC;WG-307/Control@U2932 cells Exp2-AvgFC;(Caffeine(1000µM)/Co…	25002506,24850871,36897912,35688186,23898821,36173113
YTHDC1_S308	SRRM2_S1483	92	94	0	12	12	0.000407929	6	7	(RXDX-106(4h)/DMSO)@H1299 cell line-Log2FC;(SARS CoV2(3h)/Mock)@iPSCderived iAT2 cells-Log2FC;(SARS CoV2(6h)/Mock)@iPSCderived iAT2 cells-Log2FC;Human enterovirus A71(12h)/Mock@RD cells-Log2FC;Human enterovirus A71(1h)/Mock@RD cells-Log2FC;Human enterovirus A71(2h)/Mock@RD cells-Log2FC;Human enterovirus A71(4h)/Mock@RD cells-Log2FC;Human enterovirus A71(8h)/Mock@RD cells-Log2FC;Metformin(24h)/Con…	35022314,33417854,36106392,36781298,34604676,36173113
YTHDC1_S308	ARID1A_S1751	93	92	1	12	12	0.00226351	6	7	(BRAFV600E(OIS)/Cycling(9d))@HDF cell line-Log2FC;(BRAFV600E+sh-C/EBP beta(OISb)/Cycling(9d))@HDF cell line-Log2FC;(RSK1/2 RNAi PMA (30min)/Control)@HEK293 cells-Log2FC (calc);(RSK1/2 RNAi/Control)@A375 cells-Log2FC (calc);(RXDX-106(30min)/DMSO)@H1299 cell line-Log2FC;(RXDX-106(4h)/DMSO)@H1299 cell line-Log2FC;4-OHT(d2)/4-OHT(d0)@IMR90-ER:RasG12V-AvgFC;Metformin(24h)/Control@HT115-Log2FC;Metformi…	24961811,25002506,35022314,38216124,36781298,35688186,23898821
YTHDC1_S308	EIF5B_S183	92	93	1	12	12	0.00253224	6	7	(EGF(15min)/Untreated)@HeLa cells-Log2FC (calc);(Flavopiridol/DMSO)@HeLa cells-AvgFC;(NCM(24h)/Untreated)@HUES 9 cells-AbsFC;(PGE2(5min)/Untreated)@T cells MS1-Log2FC (calc);(RO-3306/DMSO)@HeLa cells-AvgFC;(SARS CoV2(6h)/Mock)@iPSCderived iAT2 cells-Log2FC;Human enterovirus A71(12h)/Mock@RD cells-Log2FC;Human enterovirus A71(1h)/Mock@RD cells-Log2FC;Human enterovirus A71(2h)/Mock@RD cells-Log2FC;…	25159151,27134283,21406692,24850871,33417854,36106392,36781298
YTHDC1_S308	NKTR_S379	83	102	1	12	12	0.0065717	6	7	(BRAFV600E(OIS)/Cycling(9d))@HDF cell line-Log2FC;(BRAFV600E+sh-C/EBP beta(OISb)/Cycling(9d))@HDF cell line-Log2FC;(Etoposide(24h)/DMSO)@U2OS cells-AbsFC;(RSK1/2 RNAi/Control)@A375 cells-Log2FC (calc);(RXDX-106(30min)/DMSO)@H1299 cell line-Log2FC;(RXDX-106(4h)/DMSO)@H1299 cell line-Log2FC;Metformin(24h)/Control@HT115-Log2FC;Tirabrutinib/Control@TMD8 cells Exp1-AvgFC;Tirabrutinib/Control@TMD8 cell…	24961811,22424773,25002506,35022314,36781298,36897912,36173113
YTHDC1_S308	ARHGEF16_S230	100	85	1	12	12	0.000993123	5	7	(ARS 1620(24h)/DMSO)@NCI H358 cell line-Log2FC;(NCM(24h)/Untreated)@HUES 9 cells-AbsFC;Human enterovirus A71(12h)/Mock@RD cells-Log2FC;Human enterovirus A71(1h)/Mock@RD cells-Log2FC;Human enterovirus A71(2h)/Mock@RD cells-Log2FC;Human enterovirus A71(4h)/Mock@RD cells-Log2FC;Human enterovirus A71(8h)/Mock@RD cells-Log2FC;Metformin(24h)/Control@HT115-Log2FC;(Caffeine(1000µM)/Control)@HepG2 cells-L…	33619172,21406692,36106392,36781298,35688186,33727228
YTHDC1_S308	IFIT3_S203	104	82	0	12	12	8.85154e-05	4	7	(ARS 1620(24h)/DMSO)@NCI H358 cell line-Log2FC;(ARS 1620(6h)/DMSO)@NCI-H358 cell line- Log2FC;(Gefitinib/DMSO)@A431cell line-AbsFC (calc);Human enterovirus A71(12h)/Mock@RD cells-Log2FC;Human enterovirus A71(1h)/Mock@RD cells-Log2FC;Human enterovirus A71(2h)/Mock@RD cells-Log2FC;Human enterovirus A71(4h)/Mock@RD cells-Log2FC;Human enterovirus A71(8h)/Mock@RD cells-Log2FC;(COR1 cell line/H1975 cel…	33619172,27794612,36106392,33727228
YTHDC1_S308	ESYT2_S758	78	94	2	24	12	0.000104801	4	7	(BRAFV600E(OIS)/Cycling(3d))@HDF cell line-Log2FC;(BRAFV600E+sh-C/EBP beta(OISb)/Cycling(3d))@HDF cell line-Log2FC;(BRAFV600E+sh-C/EBP beta(OISb)/Cycling(9d))@HDF cell line-Log2FC;(CIP2A siRNA/Control)@HeLa cells CNA-Log2FC (calc);(CIP2A siRNA/Control)@HeLa cells GCNA-Log2FC (calc);(CIP2A siRNA/Control)@HeLa cells QCNA-Log2FC (calc);(CIP2A siRNA/Control)@HeLa cells QPNA-Log2FC (calc);(OA/Control)…	24961811,26278961,24850871,36106392,36781298,32156701
YTHDC1_S308	SRRM2_S1478	96	90	0	12	12	0.000250414	6	6	(ARS 1620(6h)/DMSO)@Calu1 cell line-Log2FC;(RXDX-106(30min)/DMSO)@H1299 cell line-Log2FC;(RXDX-106(4h)/DMSO)@H1299 cell line-Log2FC;(SARS CoV2(3h)/Mock)@iPSCderived iAT2 cells-Log2FC;(SARS CoV2(6h)/Mock)@iPSCderived iAT2 cells-Log2FC;Human enterovirus A71(12h)/Mock@RD cells-Log2FC;Human enterovirus A71(1h)/Mock@RD cells-Log2FC;Human enterovirus A71(2h)/Mock@RD cells-Log2FC;Human enterovirus A71(4…	33619172,35022314,33417854,36106392,36781298,36173113
YTHDC1_S308	TRAFD1_S409	96	90	0	12	12	0.000250414	6	6	(GFP_FGF10/GFP_UT)@HeLa cell line-Log2FC;(RSK1/2 RNAi/Control)@A375 cells-Log2FC (calc);(SARS CoV2(6h)/Mock)@iPSCderived iAT2 cells-Log2FC;Human enterovirus A71(12h)/Mock@RD cells-Log2FC;Human enterovirus A71(1h)/Mock@RD cells-Log2FC;Human enterovirus A71(2h)/Mock@RD cells-Log2FC;Human enterovirus A71(4h)/Mock@RD cells-Log2FC;Human enterovirus A71(8h)/Mock@RD cells-Log2FC;Metformin(24h)/Control@H…	36329028,25002506,33417854,36106392,36781298,35688186
YTHDC1_S308	TRIM56_S471	95	91	0	12	12	0.000283436	6	6	(ARS 1620(24h)/DMSO)@NCI H358 cell line-Log2FC;(EGF(15min)/Untreated)@HeLa cells-Log2FC (calc);Human enterovirus A71(12h)/Mock@RD cells-Log2FC;Human enterovirus A71(1h)/Mock@RD cells-Log2FC;Human enterovirus A71(2h)/Mock@RD cells-Log2FC;Human enterovirus A71(4h)/Mock@RD cells-Log2FC;Human enterovirus A71(8h)/Mock@RD cells-Log2FC;Metformin(24h)/Control@HT115-Log2FC;Metformin(24h)/Control@SNU61-Log…	33619172,25159151,36106392,36781298,36897912,36173113
YTHDC1_S308	CTTN_S426	94	92	0	12	12	0.000320406	6	6	(CX-4945/DMSO)@HEK293T cell line-Log2FC;(Gefitinib/DMSO)@A431cell line-AbsFC (calc);4-OHT(d2)/4-OHT(d0)@IMR90-ER:RasG12V-AvgFC;Human enterovirus A71(12h)/Mock@RD cells-Log2FC;Human enterovirus A71(1h)/Mock@RD cells-Log2FC;Human enterovirus A71(2h)/Mock@RD cells-Log2FC;Human enterovirus A71(4h)/Mock@RD cells-Log2FC;Human enterovirus A71(8h)/Mock@RD cells-Log2FC;Metformin(24h)/Control@HT115-Log2FC;…	34186244,27794612,38216124,36106392,36781298,35688186
YTHDC1_S308	SH3BP4_S131	94	92	0	12	12	0.000320406	6	6	(EGF(15min)/Untreated)@HeLa cells-Log2FC (calc);(NCM(1h)/Untreated)@HUES 9 cells-AbsFC;(NCM(6h)/Untreated)@HUES 9 cells-AbsFC;(RSK1/2 RNAi/Control)@A375 cells-Log2FC (calc);Human enterovirus A71(12h)/Mock@RD cells-Log2FC;Human enterovirus A71(1h)/Mock@RD cells-Log2FC;Human enterovirus A71(2h)/Mock@RD cells-Log2FC;Human enterovirus A71(4h)/Mock@RD cells-Log2FC;Human enterovirus A71(8h)/Mock@RD cel…	25159151,21406692,25002506,36106392,36781298,35688186
YTHDC1_S308	OSBP_S385	88	98	0	12	12	0.000651956	6	6	(Etoposide(24h)/DMSO)@U2OS cells-AbsFC;(RXDX-106(30min)/DMSO)@H1299 cell line-Log2FC;Human enterovirus A71(12h)/Mock@RD cells-Log2FC;Human enterovirus A71(1h)/Mock@RD cells-Log2FC;Human enterovirus A71(2h)/Mock@RD cells-Log2FC;Human enterovirus A71(4h)/Mock@RD cells-Log2FC;Human enterovirus A71(8h)/Mock@RD cells-Log2FC;Metformin(24h)/Control@HT115-Log2FC;Metformin(24h)/Control@SNU61-Log2FC;(Caffe…	22424773,35022314,36106392,36781298,35688186,36173113
YTHDC1_S308	ICE1_S1903	98	87	1	12	12	0.00126569	6	6	(CX-4945/DMSO)@HEK293T cell line-Log2FC;(EGF(15min)/Untreated)@HeLa cells-Log2FC (calc);(PGE2(5min)/Untreated)@T cells MS1-Log2FC (calc);(RSK1/2 RNAi PMA (30min)/Control)@HEK293 cells-Log2FC (calc);(RSK1/2 RNAi/Control)@A375 cells-Log2FC (calc);Tirabrutinib/Control@TMD8 cells Exp1-AvgFC;Tirabrutinib/Control@TMD8 cells Exp2-AvgFC;WG-307/Control@U2932 cells Exp1-AvgFC;WG-307/Control@U2932 cells Exp…	34186244,25159151,24850871,25002506,36897912,35688186,36173113
YTHDC1_S308	SRRM1_S683	94	91	1	12	12	0.00202062	6	6	(HU+SCH 900776/HU)@HEK293A cell CF2-AbsFC;(RXDX-106(30min)/DMSO)@H1299 cell line-Log2FC;(SARS CoV2(3h)/Mock)@iPSCderived iAT2 cells-Log2FC;(SARS CoV2(6h)/Mock)@iPSCderived iAT2 cells-Log2FC;Human enterovirus A71(12h)/Mock@RD cells-Log2FC;Human enterovirus A71(1h)/Mock@RD cells-Log2FC;Human enterovirus A71(2h)/Mock@RD cells-Log2FC;Human enterovirus A71(4h)/Mock@RD cells-Log2FC;Human enterovirus A7…	32314919,35022314,33417854,36106392,30890564,35688186,36173113
YTHDC1_S308	NRDC_S86	88	97	1	12	12	0.00391594	6	6	(Ad2(24h)/Mock)@IMR-90 cells HL-AbsFC;(ARS 1620(6h)/DMSO)@NCI-H358 cell line- Log2FC;(Dispase/2D Acetone)@HCT116 cells D Up-Log2FC;(GFP_FGF10/GFP_UT)@HeLa cell line-Log2FC;(PGE2(5min)/Untreated)@T cells MS1-Log2FC (calc);(RXDX-106(30min)/DMSO)@H1299 cell line-Log2FC;(RXDX-106(4h)/DMSO)@H1299 cell line-Log2FC;Human enterovirus A71(12h)/Mock@RD cells-Log2FC;Human enterovirus A71(1h)/Mock@RD cells-L…	32032466,33619172,30061712,36329028,24850871,35022314,36106392
YTHDC1_S308	CEP170_S1239	101	85	0	12	12	0.000132132	5	6	(BRAFV600E(OIS)/Cycling(3d))@HDF cell line-Log2FC;(BRAFV600E(OIS)/Cycling(9d))@HDF cell line-Log2FC;(BRAFV600E+sh-C/EBP beta(OISb)/Cycling(3d))@HDF cell line-Log2FC;4-OHT(d2)/4-OHT(d0)@IMR90-ER:RasG12V-AvgFC;4-OHT(d4)/4-OHT(d0)@IMR90-ER:RasG12V-AvgFC;Human enterovirus A71(1h)/Mock@RD cells-Log2FC;Human enterovirus A71(2h)/Mock@RD cells-Log2FC;Human enterovirus A71(4h)/Mock@RD cells-Log2FC;Human e…	24961811,38216124,36106392,36897912,36173113
YTHDC1_S308	BAIAP2_S454	97	89	0	12	12	0.000220954	5	6	(ARS 1620(24h)/DMSO)@NCI H358 cell line-Log2FC;(BRAFV600E(OIS)/Cycling(3d))@HDF cell line-Log2FC;(BRAFV600E(OIS)/Cycling(9d))@HDF cell line-Log2FC;(BRAFV600E+sh-C/EBP beta(OISb)/Cycling(3d))@HDF cell line-Log2FC;(BRAFV600E+sh-C/EBP beta(OISb)/Cycling(9d))@HDF cell line-Log2FC;(NCM(1h)/Untreated)@HUES 9 cells-AbsFC;(NCM(30min)/Untreated)@HUES 9 cells-AbsFC;(NCM(6h)/Untreated)@HUES 9 cells-AbsFC;Me…	33619172,24961811,21406692,36781298,36897912
YTHDC1_S308	RB1CC1_S237	105	80	1	12	12	0.000527171	5	6	(BRAFV600E(OIS)/Cycling(3d))@HDF cell line-Log2FC;(BRAFV600E+sh-C/EBP beta(OISb)/Cycling(3d))@HDF cell line-Log2FC;(CX-4945/DMSO)@HEK293T cell line-Log2FC;(Etoposide(24h)/DMSO)@U2OS cells-AbsFC;4-OHT(d2)/4-OHT(d0)@IMR90-ER:RasG12V-AvgFC;4-OHT(d4)/4-OHT(d0)@IMR90-ER:RasG12V-AvgFC;Human enterovirus A71(12h)/Mock@RD cells-Log2FC;Human enterovirus A71(1h)/Mock@RD cells-Log2FC;Human enterovirus A71(2h…	24961811,34186244,22424773,38216124,36106392,36897912
YTHDC1_S308	EEF1B2_S8	99	86	1	12	12	0.00112198	5	6	(BRAFV600E(OIS)/Cycling(3d))@HDF cell line-Log2FC;(BRAFV600E+sh-C/EBP beta(OISb)/Cycling(3d))@HDF cell line-Log2FC;(Etoposide(24h)/DMSO)@U2OS cells-AbsFC;(NCM(1h)/Untreated)@HUES 9 cells-AbsFC;(NCM(24h)/Untreated)@HUES 9 cells-AbsFC;(NCM(6h)/Untreated)@HUES 9 cells-AbsFC;Metformin(24h)/Control@HT115-Log2FC;Tirabrutinib/Control@TMD8 cells Exp1-AvgFC;Tirabrutinib/Control@TMD8 cells Exp2-AvgFC;WG-30…	24961811,22424773,21406692,36781298,36897912,35688186
YTHDC1_S308	PARG_S291	91	94	1	12	12	0.00282918	5	6	(CX-4945/DMSO)@HEK293T cell line-Log2FC;(PGE2(5min)/Untreated)@T cells MS1-Log2FC (calc);Human enterovirus A71(12h)/Mock@RD cells-Log2FC;Human enterovirus A71(1h)/Mock@RD cells-Log2FC;Human enterovirus A71(2h)/Mock@RD cells-Log2FC;Human enterovirus A71(4h)/Mock@RD cells-Log2FC;Human enterovirus A71(8h)/Mock@RD cells-Log2FC;Tirabrutinib/Control@TMD8 cells Exp1-AvgFC;Tirabrutinib/Control@TMD8 cells…	34186244,24850871,36106392,36897912,33727228,23898821
YTHDC1_S308	ATAD5_S817	88	97	1	12	12	0.00391594	5	6	(CX-4945/DMSO)@HEK293T cell line-Log2FC;Human enterovirus A71(12h)/Mock@RD cells-Log2FC;Human enterovirus A71(1h)/Mock@RD cells-Log2FC;Human enterovirus A71(2h)/Mock@RD cells-Log2FC;Human enterovirus A71(4h)/Mock@RD cells-Log2FC;Human enterovirus A71(8h)/Mock@RD cells-Log2FC;Tirabrutinib/Control@TMD8 cells Exp2-AvgFC;(Caffeine(1000µM)/Control)@HepG2 cells-Log2FC;(Caffeine(100µM)/Control)@HepG2 ce…	34186244,36106392,36897912,35688186,33727228,36173113
YTHDC1_S308	PROX1_S199	103	83	0	12	12	0.000101313	4	6	(BI-D1870(2h)/DMSO)@A375 cells-Log2FC (calc);(BI-D1870+PMA(30min)/PMA(30min))@HEK293 cells-Log2FC (calc);(RSK1/2 RNAi PMA (30min)/Control)@HEK293 cells-Log2FC (calc);(RSK1/2 RNAi/Control)@A375 cells-Log2FC (calc);Human enterovirus A71(12h)/Mock@RD cells-Log2FC;Human enterovirus A71(1h)/Mock@RD cells-Log2FC;Human enterovirus A71(2h)/Mock@RD cells-Log2FC;Human enterovirus A71(4h)/Mock@RD cells-Log2…	25002506,36106392,36781298,35688186
YTHDC1_S308	ZKSCAN8_S193	94	92	0	12	12	0.000320406	4	6	(BI-D1870(2h)/DMSO)@A375 cells-Log2FC (calc);(RSK1/2 RNAi/Control)@A375 cells-Log2FC (calc);Human enterovirus A71(12h)/Mock@RD cells-Log2FC;Human enterovirus A71(1h)/Mock@RD cells-Log2FC;Human enterovirus A71(2h)/Mock@RD cells-Log2FC;Human enterovirus A71(4h)/Mock@RD cells-Log2FC;Human enterovirus A71(8h)/Mock@RD cells-Log2FC;Tirabrutinib/Control@TMD8 cells Exp2-AvgFC;WG-307/Control@U2932 cells E…	25002506,36106392,36897912,34604676
YTHDC1_S308	BORCS6_S168	103	83	0	12	12	0.000101313	5	5	(RSK1/2 RNAi/Control)@A375 cells-Log2FC (calc);4-OHT(d2)/4-OHT(d0)@IMR90-ER:RasG12V-AvgFC;4-OHT(d4)/4-OHT(d0)@IMR90-ER:RasG12V-AvgFC;Human enterovirus A71(12h)/Mock@RD cells-Log2FC;Human enterovirus A71(1h)/Mock@RD cells-Log2FC;Human enterovirus A71(2h)/Mock@RD cells-Log2FC;Human enterovirus A71(4h)/Mock@RD cells-Log2FC;Human enterovirus A71(8h)/Mock@RD cells-Log2FC;Metformin(24h)/Control@HT115-L…	25002506,38216124,36106392,36781298,36897912
YTHDC1_S308	ATN1_S746	100	86	0	12	12	0.000150569	5	5	(EGF(15min)/Untreated)@HeLa cells-Log2FC (calc);Human enterovirus A71(12h)/Mock@RD cells-Log2FC;Human enterovirus A71(1h)/Mock@RD cells-Log2FC;Human enterovirus A71(2h)/Mock@RD cells-Log2FC;Human enterovirus A71(4h)/Mock@RD cells-Log2FC;Human enterovirus A71(8h)/Mock@RD cells-Log2FC;Tirabrutinib/Control@TMD8 cells Exp1-AvgFC;Tirabrutinib/Control@TMD8 cells Exp2-AvgFC;WG-307/Control@U2932 cells Ex…	25159151,36106392,36897912,23898821,36173113
YTHDC1_S308	ATN1_S739	97	89	0	12	12	0.000220954	5	5	(EGF(15min)/Untreated)@HeLa cells-Log2FC (calc);Human enterovirus A71(12h)/Mock@RD cells-Log2FC;Human enterovirus A71(1h)/Mock@RD cells-Log2FC;Human enterovirus A71(2h)/Mock@RD cells-Log2FC;Human enterovirus A71(4h)/Mock@RD cells-Log2FC;Human enterovirus A71(8h)/Mock@RD cells-Log2FC;Tirabrutinib/Control@TMD8 cells Exp1-AvgFC;Tirabrutinib/Control@TMD8 cells Exp2-AvgFC;WG-307/Control@U2932 cells Ex…	25159151,36106392,36897912,23898821,36173113
YTHDC1_S308	AP1M1_T154	97	89	0	12	12	0.000220954	5	5	(RXDX-106(30min)/DMSO)@H1299 cell line-Log2FC;(RXDX-106(4h)/DMSO)@H1299 cell line-Log2FC;4-OHT(d2)/4-OHT(d0)@IMR90-ER:RasG12V-AvgFC;4-OHT(d4)/4-OHT(d0)@IMR90-ER:RasG12V-AvgFC;Human enterovirus A71(12h)/Mock@RD cells-Log2FC;Human enterovirus A71(1h)/Mock@RD cells-Log2FC;Human enterovirus A71(2h)/Mock@RD cells-Log2FC;Human enterovirus A71(4h)/Mock@RD cells-Log2FC;Human enterovirus A71(8h)/Mock@RD c…	35022314,38216124,36106392,36781298,35688186
YTHDC1_S308	ATN1_S748	95	91	0	12	12	0.000283436	5	5	(EGF(15min)/Untreated)@HeLa cells-Log2FC (calc);Human enterovirus A71(12h)/Mock@RD cells-Log2FC;Human enterovirus A71(1h)/Mock@RD cells-Log2FC;Human enterovirus A71(2h)/Mock@RD cells-Log2FC;Human enterovirus A71(4h)/Mock@RD cells-Log2FC;Human enterovirus A71(8h)/Mock@RD cells-Log2FC;Tirabrutinib/Control@TMD8 cells Exp1-AvgFC;Tirabrutinib/Control@TMD8 cells Exp2-AvgFC;WG-307/Control@U2932 cells Ex…	25159151,36106392,36897912,23898821,36173113
YTHDC1_S308	BAZ1B_S708	95	91	0	12	12	0.000283436	5	5	(NCM(1h)/Untreated)@HUES 9 cells-AbsFC;(NCM(24h)/Untreated)@HUES 9 cells-AbsFC;(NCM(6h)/Untreated)@HUES 9 cells-AbsFC;(RXDX-106(30min)/DMSO)@H1299 cell line-Log2FC;(RXDX-106(4h)/DMSO)@H1299 cell line-Log2FC;Human enterovirus A71(12h)/Mock@RD cells-Log2FC;Human enterovirus A71(1h)/Mock@RD cells-Log2FC;Human enterovirus A71(2h)/Mock@RD cells-Log2FC;Human enterovirus A71(4h)/Mock@RD cells-Log2FC;Hum…	21406692,35022314,36106392,32156701,36173113
YTHDC1_S308	YY1_S118	95	91	0	12	12	0.000283436	5	5	(NCM(1h)/Untreated)@HUES 9 cells-AbsFC;(RSK1/2 RNAi PMA (30min)/Control)@HEK293 cells-Log2FC (calc);(RSK1/2 RNAi/Control)@A375 cells-Log2FC (calc);(RXDX-106(30min)/DMSO)@H1299 cell line-Log2FC;(RXDX-106(4h)/DMSO)@H1299 cell line-Log2FC;Human enterovirus A71(12h)/Mock@RD cells-Log2FC;Human enterovirus A71(1h)/Mock@RD cells-Log2FC;Human enterovirus A71(2h)/Mock@RD cells-Log2FC;Human enterovirus A71…	21406692,25002506,35022314,36106392,36781298
YTHDC1_S308	IWS1_S302	93	93	0	12	12	0.000361748	5	5	(RXDX-106(30min)/DMSO)@H1299 cell line-Log2FC;(RXDX-106(4h)/DMSO)@H1299 cell line-Log2FC;(SARS CoV2(3h)/Mock)@iPSCderived iAT2 cells-Log2FC;(SARS CoV2(6h)/Mock)@iPSCderived iAT2 cells-Log2FC;Human enterovirus A71(12h)/Mock@RD cells-Log2FC;Human enterovirus A71(1h)/Mock@RD cells-Log2FC;Human enterovirus A71(2h)/Mock@RD cells-Log2FC;Human enterovirus A71(4h)/Mock@RD cells-Log2FC;Human enterovirus A…	35022314,33417854,36106392,36781298,36173113
YTHDC1_S308	KDM2B_S975	91	95	0	12	12	0.000459457	5	5	(NCM(6h)/Untreated)@HUES 9 cells-AbsFC;(PGE2(5min)/Untreated)@T cells MS1-Log2FC (calc);(RXDX-106(4h)/DMSO)@H1299 cell line-Log2FC;Human enterovirus A71(12h)/Mock@RD cells-Log2FC;Human enterovirus A71(1h)/Mock@RD cells-Log2FC;Human enterovirus A71(2h)/Mock@RD cells-Log2FC;Human enterovirus A71(4h)/Mock@RD cells-Log2FC;Human enterovirus A71(8h)/Mock@RD cells-Log2FC;Tirabrutinib/Control@TMD8 cells …	21406692,24850871,35022314,36106392,36897912
YTHDC1_S308	SNRPD2_T12	90	96	0	12	12	0.000516889	5	5	(BRAFV600E+sh-C/EBP beta(OISb)/Cycling(9d))@HDF cell line-Log2FC;(RSK1/2 RNAi PMA (30min)/Control)@HEK293 cells-Log2FC (calc);(RSK1/2 RNAi/Control)@A375 cells-Log2FC (calc);Human enterovirus A71(12h)/Mock@RD cells-Log2FC;Human enterovirus A71(1h)/Mock@RD cells-Log2FC;Human enterovirus A71(2h)/Mock@RD cells-Log2FC;Human enterovirus A71(4h)/Mock@RD cells-Log2FC;Human enterovirus A71(8h)/Mock@RD cel…	24961811,25002506,36106392,36781298,36897912
YTHDC1_S308	MIER3_S53	103	82	1	12	12	0.000682425	5	5	(CX-4945/DMSO)@HEK293T cell line-Log2FC;(Etoposide(24h)/DMSO)@U2OS cells-AbsFC;(NCM(30min)/Untreated)@HUES 9 cells-AbsFC;(NCM(6h)/Untreated)@HUES 9 cells-AbsFC;(PGE2(5min)/Untreated)@T cells MS1-Log2FC (calc);Human enterovirus A71(12h)/Mock@RD cells-Log2FC;Human enterovirus A71(1h)/Mock@RD cells-Log2FC;Human enterovirus A71(2h)/Mock@RD cells-Log2FC;Human enterovirus A71(4h)/Mock@RD cells-Log2FC;H…	34186244,22424773,21406692,24850871,36106392,35688186
YTHDC1_S308	RRN3_S172	85	101	0	12	12	0.00091597	5	5	4-OHT(d2)/4-OHT(d0)@IMR90-ER:RasG12V-AvgFC;Human enterovirus A71(12h)/Mock@RD cells-Log2FC;Human enterovirus A71(1h)/Mock@RD cells-Log2FC;Human enterovirus A71(2h)/Mock@RD cells-Log2FC;Human enterovirus A71(4h)/Mock@RD cells-Log2FC;Human enterovirus A71(8h)/Mock@RD cells-Log2FC;Metformin(24h)/Control@SNU61-Log2FC;Tirabrutinib/Control@TMD8 cells Exp1-AvgFC;Tirabrutinib/Control@TMD8 cells Exp2-AvgF…	38216124,36106392,36781298,36897912,36173113
YTHDC1_S308	MSL1_S362	99	86	1	12	12	0.00112198	5	5	(BI-D1870(2h)/DMSO)@A375 cells-Log2FC (calc);(RXDX-106(30min)/DMSO)@H1299 cell line-Log2FC;(RXDX-106(4h)/DMSO)@H1299 cell line-Log2FC;4-OHT(d2)/4-OHT(d0)@IMR90-ER:RasG12V-AvgFC;4-OHT(d4)/4-OHT(d0)@IMR90-ER:RasG12V-AvgFC;Human enterovirus A71(12h)/Mock@RD cells-Log2FC;Human enterovirus A71(1h)/Mock@RD cells-Log2FC;Human enterovirus A71(2h)/Mock@RD cells-Log2FC;Human enterovirus A71(4h)/Mock@RD cel…	25002506,35022314,38216124,36106392,36781298,23898821
YTHDC1_S308	ILF3_S476	99	86	1	12	12	0.00112198	5	5	(NCM(1h)/Untreated)@HUES 9 cells-AbsFC;(NCM(24h)/Untreated)@HUES 9 cells-AbsFC;(NCM(30min)/Untreated)@HUES 9 cells-AbsFC;(NCM(6h)/Untreated)@HUES 9 cells-AbsFC;(RXDX-106(30min)/DMSO)@H1299 cell line-Log2FC;(RXDX-106(4h)/DMSO)@H1299 cell line-Log2FC;(Vemurafenib res(A375R)/BRAFV 600E mutant(A375S))@A375 cells R1-AbsFC;Metformin(24h)/Control@SNU61-Log2FC;Tirabrutinib/Control@TMD8 cells Exp1-AvgFC;T…	21406692,35022314,30890564,36781298,36897912,35688186
YTHDC1_S308	ZNF592_S334	97	88	1	12	12	0.00142572	5	5	(HU+SCH 900776/HU)@HEK293A cell CF2-AbsFC;(NCM(6h)/Untreated)@HUES 9 cells-AbsFC;(RXDX-106(30min)/DMSO)@H1299 cell line-Log2FC;(RXDX-106(4h)/DMSO)@H1299 cell line-Log2FC;Human enterovirus A71(12h)/Mock@RD cells-Log2FC;Human enterovirus A71(1h)/Mock@RD cells-Log2FC;Human enterovirus A71(2h)/Mock@RD cells-Log2FC;Human enterovirus A71(4h)/Mock@RD cells-Log2FC;Human enterovirus A71(8h)/Mock@RD cells-…	32314919,21406692,35022314,36106392,36781298,36897912
YTHDC1_S308	TJP1_S277	93	92	1	12	12	0.00226351	5	5	(ARS 1620(24h)/DMSO)@NCI H358 cell line-Log2FC;(NCM(24h)/Untreated)@HUES 9 cells-AbsFC;(RXDX-106(30min)/DMSO)@H1299 cell line-Log2FC;(RXDX-106(4h)/DMSO)@H1299 cell line-Log2FC;Human enterovirus A71(12h)/Mock@RD cells-Log2FC;Human enterovirus A71(1h)/Mock@RD cells-Log2FC;Human enterovirus A71(2h)/Mock@RD cells-Log2FC;Human enterovirus A71(4h)/Mock@RD cells-Log2FC;Human enterovirus A71(8h)/Mock@RD …	33619172,21406692,35022314,36106392,36781298,35688186
YTHDC1_S308	GPATCH8_S758	84	101	1	12	12	0.00593903	5	5	(BRAFV600E(OIS)/Cycling(9d))@HDF cell line-Log2FC;(Etoposide(24h)/DMSO)@U2OS cells-AbsFC;(RXDX-106(30min)/DMSO)@H1299 cell line-Log2FC;(RXDX-106(4h)/DMSO)@H1299 cell line-Log2FC;Human enterovirus A71(12h)/Mock@RD cells-Log2FC;Human enterovirus A71(1h)/Mock@RD cells-Log2FC;Human enterovirus A71(2h)/Mock@RD cells-Log2FC;Human enterovirus A71(4h)/Mock@RD cells-Log2FC;Human enterovirus A71(8h)/Mock@R…	24961811,22424773,35022314,36106392,36781298,36173113
YTHDC1_S308	MAK16_S229	109	77	0	12	12	4.39994e-05	4	5	(BRAFV600E(OIS)/Cycling(9d))@HDF cell line-Log2FC;(BRAFV600E+sh-C/EBP beta(OISb)/Cycling(9d))@HDF cell line-Log2FC;(NCM(1h)/Untreated)@HUES 9 cells-AbsFC;(NCM(30min)/Untreated)@HUES 9 cells-AbsFC;(NCM(6h)/Untreated)@HUES 9 cells-AbsFC;Human enterovirus A71(12h)/Mock@RD cells-Log2FC;Human enterovirus A71(1h)/Mock@RD cells-Log2FC;Human enterovirus A71(2h)/Mock@RD cells-Log2FC;Human enterovirus A71(…	24961811,21406692,36106392,36897912
YTHDC1_S308	NES_S1617	106	79	1	12	12	0.000462182	4	5	(GFP_FGF10/GFP_UT)@HeLa cell line-Log2FC;(NCM(24h)/Untreated)@HUES 9 cells-AbsFC;(NCM(30min)/Untreated)@HUES 9 cells-AbsFC;(NCM(6h)/Untreated)@HUES 9 cells-AbsFC;Human enterovirus A71(12h)/Mock@RD cells-Log2FC;Human enterovirus A71(1h)/Mock@RD cells-Log2FC;Human enterovirus A71(2h)/Mock@RD cells-Log2FC;Human enterovirus A71(4h)/Mock@RD cells-Log2FC;Human enterovirus A71(8h)/Mock@RD cells-Log2FC;(…	36329028,21406692,36106392,27834733,36173113
YTHDC1_S308	ZFPM1_S786	99	86	1	12	12	0.00112198	4	5	(BRAFV600E(OIS)/Cycling(3d))@HDF cell line-Log2FC;(BRAFV600E+sh-C/EBP beta(OISb)/Cycling(3d))@HDF cell line-Log2FC;(Gefitinib/DMSO)@A431cell line-AbsFC (calc);4-OHT(d2)/4-OHT(d0)@IMR90-ER:RasG12V-AvgFC;4-OHT(d4)/4-OHT(d0)@IMR90-ER:RasG12V-AvgFC;Human enterovirus A71(12h)/Mock@RD cells-Log2FC;Human enterovirus A71(1h)/Mock@RD cells-Log2FC;Human enterovirus A71(2h)/Mock@RD cells-Log2FC;Human entero…	24961811,27794612,38216124,36106392,36897912
YTHDC1_S308	KANK2_S323	98	87	1	12	12	0.00126569	4	5	(BRAFV600E(OIS)/Cycling(3d))@HDF cell line-Log2FC;(BRAFV600E(OIS)/Cycling(9d))@HDF cell line-Log2FC;(BRAFV600E+sh-C/EBP beta(OISb)/Cycling(3d))@HDF cell line-Log2FC;(EGF(15min)/Untreated)@HeLa cells-Log2FC (calc);4-OHT(d2)/4-OHT(d0)@IMR90-ER:RasG12V-AvgFC;4-OHT(d4)/4-OHT(d0)@IMR90-ER:RasG12V-AvgFC;Human enterovirus A71(12h)/Mock@RD cells-Log2FC;Human enterovirus A71(1h)/Mock@RD cells-Log2FC;Human…	24961811,25159151,38216124,36106392,36781298
YTHDC1_S308	CHAF1A_S206	94	91	1	12	12	0.00202062	4	5	(BI-D1870(2h)/DMSO)@A375 cells-Log2FC (calc);(Flavopiridol/DMSO)@HeLa cells-AvgFC;(RSK1/2 RNAi PMA (30min)/Control)@HEK293 cells-Log2FC (calc);(RSK1/2 RNAi/Control)@A375 cells-Log2FC (calc);Human enterovirus A71(12h)/Mock@RD cells-Log2FC;Human enterovirus A71(1h)/Mock@RD cells-Log2FC;Human enterovirus A71(2h)/Mock@RD cells-Log2FC;Human enterovirus A71(4h)/Mock@RD cells-Log2FC;Human enterovirus A7…	25002506,27134283,36106392,36781298,36173113
YTHDC1_S308	RBM14_T572	94	91	1	12	12	0.00202062	4	5	(RSK1/2 RNAi/Control)@A375 cells-Log2FC (calc);4-OHT(d2)/4-OHT(d0)@IMR90-ER:RasG12V-AvgFC;4-OHT(d4)/4-OHT(d0)@IMR90-ER:RasG12V-AvgFC;Human enterovirus A71(12h)/Mock@RD cells-Log2FC;Human enterovirus A71(1h)/Mock@RD cells-Log2FC;Human enterovirus A71(2h)/Mock@RD cells-Log2FC;Human enterovirus A71(4h)/Mock@RD cells-Log2FC;Human enterovirus A71(8h)/Mock@RD cells-Log2FC;(Caffeine(1000µM)/Control)@Hep…	25002506,38216124,36106392,35688186,33727228
YTHDC1_S308	JMJD1C_S317	93	92	1	12	12	0.00226351	4	5	(BRAFV600E(OIS)/Cycling(9d))@HDF cell line-Log2FC;(BRAFV600E+sh-C/EBP beta(OISb)/Cycling(9d))@HDF cell line-Log2FC;(NCM(30min)/Untreated)@HUES 9 cells-AbsFC;(NCM(6h)/Untreated)@HUES 9 cells-AbsFC;(RXDX-106(30min)/DMSO)@H1299 cell line-Log2FC;(RXDX-106(4h)/DMSO)@H1299 cell line-Log2FC;Human enterovirus A71(12h)/Mock@RD cells-Log2FC;Human enterovirus A71(1h)/Mock@RD cells-Log2FC;Human enterovirus A…	24961811,21406692,35022314,36106392,36173113
YTHDC1_S308	AHDC1_S1507	90	95	1	12	12	0.00315691	4	5	(BRAFV600E(OIS)/Cycling(9d))@HDF cell line-Log2FC;(RSK1/2 RNAi PMA (30min)/Control)@HEK293 cells-Log2FC (calc);(RSK1/2 RNAi/Control)@A375 cells-Log2FC (calc);Human enterovirus A71(12h)/Mock@RD cells-Log2FC;Human enterovirus A71(1h)/Mock@RD cells-Log2FC;Human enterovirus A71(2h)/Mock@RD cells-Log2FC;Human enterovirus A71(4h)/Mock@RD cells-Log2FC;Human enterovirus A71(8h)/Mock@RD cells-Log2FC;(Caff…	24961811,25002506,36106392,35688186,28634298
YTHDC1_S308	TRIM3_S7	87	98	1	12	12	0.00435339	4	5	(BRAFV600E(OIS)/Cycling(3d))@HDF cell line-Log2FC;(BRAFV600E+sh-C/EBP beta(OISb)/Cycling(3d))@HDF cell line-Log2FC;Human enterovirus A71(12h)/Mock@RD cells-Log2FC;Human enterovirus A71(1h)/Mock@RD cells-Log2FC;Human enterovirus A71(2h)/Mock@RD cells-Log2FC;Human enterovirus A71(4h)/Mock@RD cells-Log2FC;Human enterovirus A71(8h)/Mock@RD cells-Log2FC;Metformin(24h)/Control@HT115-Log2FC;Metformin(24…	24961811,36106392,36781298,36897912,36173113
YTHDC1_S308	SGTA_T303	81	104	1	12	12	0.00801945	4	5	(ARS 1620(6h)/DMSO)@NCI-H358 cell line- Log2FC;(NCM(1h)/Untreated)@HUES 9 cells-AbsFC;(NCM(30min)/Untreated)@HUES 9 cells-AbsFC;(NCM(6h)/Untreated)@HUES 9 cells-AbsFC;Human enterovirus A71(12h)/Mock@RD cells-Log2FC;Human enterovirus A71(1h)/Mock@RD cells-Log2FC;Human enterovirus A71(2h)/Mock@RD cells-Log2FC;Human enterovirus A71(4h)/Mock@RD cells-Log2FC;Human enterovirus A71(8h)/Mock@RD cells-Log…	33619172,21406692,36106392,36781298,34604676
YTHDC1_S308	CDK11B_S589	97	88	1	12	12	0.00142572	3	5	(CIP2A siRNA/Control)@HeLa cells CNA-Log2FC (calc);(OA/Control)@HeLa cells CNA-Log2FC (calc);(RAS siRNA/Control)@HeLa cells CNA-Log2FC (calc);4-OHT(d4)/4-OHT(d0)@IMR90-ER:RasG12V-AvgFC;Human enterovirus A71(12h)/Mock@RD cells-Log2FC;Human enterovirus A71(1h)/Mock@RD cells-Log2FC;Human enterovirus A71(2h)/Mock@RD cells-Log2FC;Human enterovirus A71(4h)/Mock@RD cells-Log2FC;Human enterovirus A71(8h)…	26278961,38216124,36106392,36781298
YTHDC1_S308	UCKL1_S539	107	79	0	12	12	5.84802e-05	4	4	4-OHT(d2)/4-OHT(d0)@IMR90-ER:RasG12V-AvgFC;Human enterovirus A71(12h)/Mock@RD cells-Log2FC;Human enterovirus A71(1h)/Mock@RD cells-Log2FC;Human enterovirus A71(2h)/Mock@RD cells-Log2FC;Human enterovirus A71(4h)/Mock@RD cells-Log2FC;Human enterovirus A71(8h)/Mock@RD cells-Log2FC;Tirabrutinib/Control@TMD8 cells Exp1-AvgFC;Tirabrutinib/Control@TMD8 cells Exp2-AvgFC;WG-307/Control@U2932 cells Exp1-Av…	38216124,36106392,36897912,35688186
YTHDC1_S308	EHBP1_S710	106	80	0	12	12	6.72522e-05	4	4	4-OHT(d2)/4-OHT(d0)@IMR90-ER:RasG12V-AvgFC;4-OHT(d4)/4-OHT(d0)@IMR90-ER:RasG12V-AvgFC;Human enterovirus A71(12h)/Mock@RD cells-Log2FC;Human enterovirus A71(1h)/Mock@RD cells-Log2FC;Human enterovirus A71(2h)/Mock@RD cells-Log2FC;Human enterovirus A71(4h)/Mock@RD cells-Log2FC;Human enterovirus A71(8h)/Mock@RD cells-Log2FC;Tirabrutinib/Control@TMD8 cells Exp1-AvgFC;Tirabrutinib/Control@TMD8 cells Ex…	38216124,36106392,36897912,35688186
YTHDC1_S308	ZNF513_S85	101	85	0	12	12	0.000132132	4	4	(ARS 1620(24h)/DMSO)@NCI H358 cell line-Log2FC;(RSK1/2 RNAi PMA (30min)/Control)@HEK293 cells-Log2FC (calc);(RSK1/2 RNAi/Control)@A375 cells-Log2FC (calc);Human enterovirus A71(12h)/Mock@RD cells-Log2FC;Human enterovirus A71(1h)/Mock@RD cells-Log2FC;Human enterovirus A71(2h)/Mock@RD cells-Log2FC;Human enterovirus A71(4h)/Mock@RD cells-Log2FC;Human enterovirus A71(8h)/Mock@RD cells-Log2FC;Tirabrut…	33619172,25002506,36106392,36897912
YTHDC1_S308	PRR12_S1568	100	86	0	12	12	0.000150569	4	4	Human enterovirus A71(12h)/Mock@RD cells-Log2FC;Human enterovirus A71(1h)/Mock@RD cells-Log2FC;Human enterovirus A71(2h)/Mock@RD cells-Log2FC;Human enterovirus A71(4h)/Mock@RD cells-Log2FC;Human enterovirus A71(8h)/Mock@RD cells-Log2FC;Tirabrutinib/Control@TMD8 cells Exp1-AvgFC;Tirabrutinib/Control@TMD8 cells Exp2-AvgFC;WG-307/Control@U2932 cells Exp1-AvgFC;WG-307/Control@U2932 cells Exp2-AvgFC;(…	36106392,36897912,35688186,36173113
YTHDC1_S308	DIP2B_S203	98	88	0	12	12	0.000194702	4	4	4-OHT(d2)/4-OHT(d0)@IMR90-ER:RasG12V-AvgFC;4-OHT(d4)/4-OHT(d0)@IMR90-ER:RasG12V-AvgFC;Human enterovirus A71(12h)/Mock@RD cells-Log2FC;Human enterovirus A71(1h)/Mock@RD cells-Log2FC;Human enterovirus A71(2h)/Mock@RD cells-Log2FC;Human enterovirus A71(4h)/Mock@RD cells-Log2FC;Human enterovirus A71(8h)/Mock@RD cells-Log2FC;Metformin(24h)/Control@HT115-Log2FC;Tirabrutinib/Control@TMD8 cells Exp1-AvgF…	38216124,36106392,36781298,36897912
YTHDC1_S308	PRR12_T1561	96	90	0	12	12	0.000250414	4	4	Human enterovirus A71(12h)/Mock@RD cells-Log2FC;Human enterovirus A71(1h)/Mock@RD cells-Log2FC;Human enterovirus A71(2h)/Mock@RD cells-Log2FC;Human enterovirus A71(4h)/Mock@RD cells-Log2FC;Human enterovirus A71(8h)/Mock@RD cells-Log2FC;Tirabrutinib/Control@TMD8 cells Exp1-AvgFC;Tirabrutinib/Control@TMD8 cells Exp2-AvgFC;WG-307/Control@U2932 cells Exp1-AvgFC;WG-307/Control@U2932 cells Exp2-AvgFC;(…	36106392,36897912,35688186,36173113
YTHDC1_S308	PARG_S316	101	84	1	12	12	0.000877733	4	4	Human enterovirus A71(12h)/Mock@RD cells-Log2FC;Human enterovirus A71(1h)/Mock@RD cells-Log2FC;Human enterovirus A71(2h)/Mock@RD cells-Log2FC;Human enterovirus A71(4h)/Mock@RD cells-Log2FC;Human enterovirus A71(8h)/Mock@RD cells-Log2FC;Metformin(24h)/Control@SNU61-Log2FC;Tirabrutinib/Control@TMD8 cells Exp1-AvgFC;Tirabrutinib/Control@TMD8 cells Exp2-AvgFC;WG-307/Control@U2932 cells Exp1-AvgFC;WG-…	36106392,36781298,36897912,32156701,36173113
YTHDC1_S308	KIZ_S317	100	85	1	12	12	0.000993123	4	4	(ARS 1620(6h)/DMSO)@NCI-H358 cell line- Log2FC;Human enterovirus A71(12h)/Mock@RD cells-Log2FC;Human enterovirus A71(1h)/Mock@RD cells-Log2FC;Human enterovirus A71(2h)/Mock@RD cells-Log2FC;Human enterovirus A71(4h)/Mock@RD cells-Log2FC;Human enterovirus A71(8h)/Mock@RD cells-Log2FC;Metformin(24h)/Control@HT115-Log2FC;Tirabrutinib/Control@TMD8 cells Exp1-AvgFC;Tirabrutinib/Control@TMD8 cells Exp2-…	33619172,36106392,36781298,36897912,36173113
YTHDC1_S308	AGGF1_S11	99	86	1	12	12	0.00112198	4	4	(EGF(15min)/Untreated)@HeLa cells-Log2FC (calc);Human enterovirus A71(12h)/Mock@RD cells-Log2FC;Human enterovirus A71(1h)/Mock@RD cells-Log2FC;Human enterovirus A71(2h)/Mock@RD cells-Log2FC;Human enterovirus A71(4h)/Mock@RD cells-Log2FC;Human enterovirus A71(8h)/Mock@RD cells-Log2FC;Metformin(24h)/Control@HT115-Log2FC;Tirabrutinib/Control@TMD8 cells Exp1-AvgFC;Tirabrutinib/Control@TMD8 cells Exp2…	25159151,36106392,36781298,36897912,35688186
YTHDC1_S308	CHEK1_S301	97	88	1	12	12	0.00142572	4	4	(EGF(15min)/Untreated)@HeLa cells-Log2FC (calc);(Etoposide(24h)/DMSO)@U2OS cells-AbsFC;Human enterovirus A71(12h)/Mock@RD cells-Log2FC;Human enterovirus A71(1h)/Mock@RD cells-Log2FC;Human enterovirus A71(2h)/Mock@RD cells-Log2FC;Human enterovirus A71(4h)/Mock@RD cells-Log2FC;Human enterovirus A71(8h)/Mock@RD cells-Log2FC;Tirabrutinib/Control@TMD8 cells Exp1-AvgFC;Tirabrutinib/Control@TMD8 cells E…	25159151,22424773,36106392,36897912,35688186
YTHDC1_S308	RRP15_S67	97	88	1	12	12	0.00142572	4	4	(BRAFV600E+sh-C/EBP beta(OISb)/Cycling(9d))@HDF cell line-Log2FC;(CX-4945/DMSO)@HEK293T cell line-Log2FC;Human enterovirus A71(12h)/Mock@RD cells-Log2FC;Human enterovirus A71(1h)/Mock@RD cells-Log2FC;Human enterovirus A71(2h)/Mock@RD cells-Log2FC;Human enterovirus A71(4h)/Mock@RD cells-Log2FC;Human enterovirus A71(8h)/Mock@RD cells-Log2FC;Tirabrutinib/Control@TMD8 cells Exp1-AvgFC;Tirabrutinib/Co…	24961811,34186244,36106392,36897912,36173113
YTHDC1_S308	SPTBN1_T2159	97	88	1	12	12	0.00142572	4	4	(BI-D1870+PMA(30min)/PMA(30min))@HEK293 cells-Log2FC (calc);(NCM(24h)/Untreated)@HUES 9 cells-AbsFC;(NCM(30min)/Untreated)@HUES 9 cells-AbsFC;(NCM(6h)/Untreated)@HUES 9 cells-AbsFC;Human enterovirus A71(12h)/Mock@RD cells-Log2FC;Human enterovirus A71(1h)/Mock@RD cells-Log2FC;Human enterovirus A71(2h)/Mock@RD cells-Log2FC;Human enterovirus A71(4h)/Mock@RD cells-Log2FC;Human enterovirus A71(8h)/Moc…	25002506,21406692,36106392,36781298,36897912
YTHDC1_S308	TP53BP1_S727	91	94	1	12	12	0.00282918	4	4	(RXDX-106(4h)/DMSO)@H1299 cell line-Log2FC;4-OHT(d2)/4-OHT(d0)@IMR90-ER:RasG12V-AvgFC;4-OHT(d4)/4-OHT(d0)@IMR90-ER:RasG12V-AvgFC;Human enterovirus A71(12h)/Mock@RD cells-Log2FC;Human enterovirus A71(1h)/Mock@RD cells-Log2FC;Human enterovirus A71(2h)/Mock@RD cells-Log2FC;Human enterovirus A71(4h)/Mock@RD cells-Log2FC;Human enterovirus A71(8h)/Mock@RD cells-Log2FC;WG-307/Control@U2932 cells Exp1-Av…	35022314,38216124,36106392,36897912,35688186
YTHDC1_S308	PABIR1_S147	86	99	1	12	12	0.00483391	4	4	4-OHT(d4)/4-OHT(d0)@IMR90-ER:RasG12V-AvgFC;Human enterovirus A71(12h)/Mock@RD cells-Log2FC;Human enterovirus A71(1h)/Mock@RD cells-Log2FC;Human enterovirus A71(2h)/Mock@RD cells-Log2FC;Human enterovirus A71(4h)/Mock@RD cells-Log2FC;Human enterovirus A71(8h)/Mock@RD cells-Log2FC;Metformin(24h)/Control@SNU61-Log2FC;Tirabrutinib/Control@TMD8 cells Exp1-AvgFC;Tirabrutinib/Control@TMD8 cells Exp2-AvgF…	38216124,36106392,36781298,36897912,23898821
YTHDC1_S308	MAPK1IP1L_S6	105	81	0	12	12	7.72155e-05	3	4	(NCM(1h)/Untreated)@HUES 9 cells-AbsFC;(NCM(24h)/Untreated)@HUES 9 cells-AbsFC;(NCM(30min)/Untreated)@HUES 9 cells-AbsFC;(NCM(6h)/Untreated)@HUES 9 cells-AbsFC;Human enterovirus A71(12h)/Mock@RD cells-Log2FC;Human enterovirus A71(1h)/Mock@RD cells-Log2FC;Human enterovirus A71(2h)/Mock@RD cells-Log2FC;Human enterovirus A71(4h)/Mock@RD cells-Log2FC;Human enterovirus A71(8h)/Mock@RD cells-Log2FC;Tir…	21406692,36106392,36897912
YTHDC1_S308	TOP2A_T1343	103	82	1	12	12	0.000682425	3	4	(Etoposide(24h)/DMSO)@U2OS cells-AbsFC;(NCM(1h)/Untreated)@HUES 9 cells-AbsFC;(NCM(24h)/Untreated)@HUES 9 cells-AbsFC;(NCM(30min)/Untreated)@HUES 9 cells-AbsFC;(NCM(6h)/Untreated)@HUES 9 cells-AbsFC;Human enterovirus A71(12h)/Mock@RD cells-Log2FC;Human enterovirus A71(1h)/Mock@RD cells-Log2FC;Human enterovirus A71(2h)/Mock@RD cells-Log2FC;Human enterovirus A71(4h)/Mock@RD cells-Log2FC;Human enter…	22424773,21406692,36106392,36781298
YTHDC1_S308	CYBRD1_S260	94	91	1	12	12	0.00202062	3	4	(BRAFV600E(OIS)/Cycling(3d))@HDF cell line-Log2FC;(BRAFV600E(OIS)/Cycling(9d))@HDF cell line-Log2FC;(BRAFV600E+sh-C/EBP beta(OISb)/Cycling(3d))@HDF cell line-Log2FC;(BRAFV600E+sh-C/EBP beta(OISb)/Cycling(9d))@HDF cell line-Log2FC;Human enterovirus A71(12h)/Mock@RD cells-Log2FC;Human enterovirus A71(1h)/Mock@RD cells-Log2FC;Human enterovirus A71(2h)/Mock@RD cells-Log2FC;Human enterovirus A71(4h)/M…	24961811,36106392,36897912,27834733
YTHDC1_S308	PBRM1_S498	106	79	1	12	12	0.000462182	3	3	(RSK1/2 RNAi/Control)@A375 cells-Log2FC (calc);Human enterovirus A71(12h)/Mock@RD cells-Log2FC;Human enterovirus A71(1h)/Mock@RD cells-Log2FC;Human enterovirus A71(2h)/Mock@RD cells-Log2FC;Human enterovirus A71(4h)/Mock@RD cells-Log2FC;Human enterovirus A71(8h)/Mock@RD cells-Log2FC;Tirabrutinib/Control@TMD8 cells Exp1-AvgFC;Tirabrutinib/Control@TMD8 cells Exp2-AvgFC;WG-307/Control@U2932 cells Exp…	25002506,36106392,36897912,35688186
YTHDC1_S308	PSMD4_S256	102	83	1	12	12	0.000774552	3	3	4-OHT(d4)/4-OHT(d0)@IMR90-ER:RasG12V-AvgFC;Human enterovirus A71(12h)/Mock@RD cells-Log2FC;Human enterovirus A71(1h)/Mock@RD cells-Log2FC;Human enterovirus A71(2h)/Mock@RD cells-Log2FC;Human enterovirus A71(4h)/Mock@RD cells-Log2FC;Human enterovirus A71(8h)/Mock@RD cells-Log2FC;Tirabrutinib/Control@TMD8 cells Exp1-AvgFC;Tirabrutinib/Control@TMD8 cells Exp2-AvgFC;WG-307/Control@U2932 cells Exp1-Av…	38216124,36106392,36897912,35688186
YTHDC1_S308	PRR12_S865	93	92	1	12	12	0.00226351	3	3	Human enterovirus A71(12h)/Mock@RD cells-Log2FC;Human enterovirus A71(1h)/Mock@RD cells-Log2FC;Human enterovirus A71(2h)/Mock@RD cells-Log2FC;Human enterovirus A71(4h)/Mock@RD cells-Log2FC;Human enterovirus A71(8h)/Mock@RD cells-Log2FC;Tirabrutinib/Control@TMD8 cells Exp1-AvgFC;Tirabrutinib/Control@TMD8 cells Exp2-AvgFC;WG-307/Control@U2932 cells Exp1-AvgFC;WG-307/Control@U2932 cells Exp2-AvgFC;(…	36106392,36897912,35688186,23898821
YTHDC1_S308	ZCRB1_S216	92	93	1	12	12	0.00253224	3	3	(CX-4945/DMSO)@HEK293T cell line-Log2FC;Human enterovirus A71(12h)/Mock@RD cells-Log2FC;Human enterovirus A71(1h)/Mock@RD cells-Log2FC;Human enterovirus A71(2h)/Mock@RD cells-Log2FC;Human enterovirus A71(4h)/Mock@RD cells-Log2FC;Human enterovirus A71(8h)/Mock@RD cells-Log2FC;Metformin(24h)/Control@HT115-Log2FC;Metformin(24h)/Control@SNU61-Log2FC;Tirabrutinib/Control@TMD8 cells Exp1-AvgFC;Tirabrut…	34186244,36106392,36781298,36897912
YTHDC1_S308	LBR_S97	88	97	1	12	12	0.00391594	3	3	(NCM(1h)/Untreated)@HUES 9 cells-AbsFC;(NCM(24h)/Untreated)@HUES 9 cells-AbsFC;(NCM(30min)/Untreated)@HUES 9 cells-AbsFC;(NCM(6h)/Untreated)@HUES 9 cells-AbsFC;(RSK1/2 RNAi PMA (30min)/Control)@HEK293 cells-Log2FC (calc);(RSK1/2 RNAi/Control)@A375 cells-Log2FC (calc);Human enterovirus A71(12h)/Mock@RD cells-Log2FC;Human enterovirus A71(1h)/Mock@RD cells-Log2FC;Human enterovirus A71(2h)/Mock@RD ce…	21406692,25002506,36106392,23898821
YTHDC1_S308	ADNP_S953	84	90	2	22	11	9.52956e-05	9	12	(BI-D1870(2h)/DMSO)@A375 cells-Log2FC (calc);(BI-D1870+PMA(30min)/PMA(30min))@HEK293 cells-Log2FC (calc);(BRAFV600E(OIS)/Cycling(3d))@HDF cell line-Log2FC;(BRAFV600E(OIS)/Cycling(9d))@HDF cell line-Log2FC;(BRAFV600E+sh-C/EBP beta(OISb)/Cycling(9d))@HDF cell line-Log2FC;(GFP_FGF10/GFP_UT)@HeLa cell line-Log2FC;(HU+SCH 900776/HU)@HEK293A cell CF2-AbsFC;(RSK1/2 RNAi PMA (30min)/Control)@HEK293 cells…	25002506,24961811,36329028,32314919,33417854,38216124,36106392,36781298,35688186,27834733,36173113
YTHDC1_S308	WDR33_S7	102	72	2	22	11	1.8088e-06	8	12	(GFP_FGF10/GFP_UT)@HeLa cell line-Log2FC;(RSK1/2 RNAi/Control)@A375 cells-Log2FC (calc);4-OHT(d2)/4-OHT(d0)@IMR90-ER:RasG12V-AvgFC;Human enterovirus A71(12h)/Mock@RD cells-Log2FC;Human enterovirus A71(1h)/Mock@RD cells-Log2FC;Human enterovirus A71(2h)/Mock@RD cells-Log2FC;Human enterovirus A71(4h)/Mock@RD cells-Log2FC;Human enterovirus A71(8h)/Mock@RD cells-Log2FC;Tirabrutinib/Control@TMD8 cells …	36329028,25002506,38216124,36106392,36897912,32032466,35688186,33727228,28634298,27834733
YTHDC1_S308	SPEN_S736	72	102	2	22	11	0.00085461	6	12	(BI-D1870(2h)/DMSO)@A375 cells-Log2FC (calc);(BI-D1870+PMA(30min)/PMA(30min))@HEK293 cells-Log2FC (calc);(Etoposide(24h)/DMSO)@U2OS cells-AbsFC;(RSK1/2 RNAi PMA (30min)/Control)@HEK293 cells-Log2FC (calc);Human enterovirus A71(12h)/Mock@RD cells-Log2FC;Human enterovirus A71(1h)/Mock@RD cells-Log2FC;Human enterovirus A71(2h)/Mock@RD cells-Log2FC;Human enterovirus A71(4h)/Mock@RD cells-Log2FC;Human…	25002506,22424773,36106392,36781298,36897912,28634298,36173113
YTHDC1_S308	BRCA1_S1524	93	81	2	22	11	1.47112e-05	6	11	(BI-D1870(2h)/DMSO)@A375 cells-Log2FC (calc);(BI-D1870+PMA(30min)/PMA(30min))@HEK293 cells-Log2FC (calc);(Etoposide(24h)/DMSO)@U2OS cells-AbsFC;(RSK1/2 RNAi PMA (30min)/Control)@HEK293 cells-Log2FC (calc);(RXDX-106(30min)/DMSO)@H1299 cell line-Log2FC;(RXDX-106(4h)/DMSO)@H1299 cell line-Log2FC;Human enterovirus A71(12h)/Mock@RD cells-Log2FC;Human enterovirus A71(1h)/Mock@RD cells-Log2FC;Human ente…	25002506,22424773,35022314,36106392,36781298,36897912,35688186,33727228
YTHDC1_S308	RIF1_S1554	86	88	2	22	11	6.40438e-05	9	9	(ARS 1620(6h)/DMSO)@NCI-H358 cell line- Log2FC;(BI-D1870+PMA(30min)/PMA(30min))@HEK293 cells-Log2FC (calc);(Etoposide(24h)/DMSO)@U2OS cells-AbsFC;(NCM(1h)/Untreated)@HUES 9 cells-AbsFC;(NCM(30min)/Untreated)@HUES 9 cells-AbsFC;(NCM(6h)/Untreated)@HUES 9 cells-AbsFC;(RXDX-106(30min)/DMSO)@H1299 cell line-Log2FC;(RXDX-106(4h)/DMSO)@H1299 cell line-Log2FC;4-OHT(d2)/4-OHT(d0)@IMR90-ER:RasG12V-AvgFC;4…	33619172,25002506,22424773,21406692,35022314,38216124,36106392,36781298,36897912,35688186,36173113
YTHDC1_S308	MICALL2_S143	89	97	1	11	11	0.00627194	6	9	(Dispase/2D Acetone)@HCT116 cells D Up-Log2FC;(GFP_FGF10/GFP_UT)@HeLa cell line-Log2FC;4-OHT(d2)/4-OHT(d0)@IMR90-ER:RasG12V-AvgFC;WG-307/Control@U2932 cells Exp1-AvgFC;WG-307/Control@U2932 cells Exp2-AvgFC;(COR1 cell line/H1975 cell line Exp2)-AbsFC;(COR10 cell line/H1975 cell line Exp2)-AbsFC;(High Cyclin A/Low Cyclin A)@Mitotic arrested RPE-1 cells-Avg Log2FC;(IDH1mut/Control)@NHA cells-AbsFC;(…	30061712,36329028,38216124,36897912,33727228,29154753,27834733
YTHDC1_S308	MARCKSL1_T148	84	90	2	22	11	9.52956e-05	7	8	(Ad2(24h)/Mock)@IMR-90 cells HL-AbsFC;(Ad2(36h)/Mock)@IMR-90 cells HL-AbsFC;(BRAFV600E(OIS)/Cycling(9d))@HDF cell line-Log2FC;(Etoposide(24h)/DMSO)@U2OS cells-AbsFC;(Gefitinib/DMSO)@A431cell line-AbsFC (calc);(NCM(1h)/Untreated)@HUES 9 cells-AbsFC;(NCM(24h)/Untreated)@HUES 9 cells-AbsFC;(NCM(30min)/Untreated)@HUES 9 cells-AbsFC;(NCM(6h)/Untreated)@HUES 9 cells-AbsFC;(RSK1/2 RNAi PMA (30min)/Contr…	32032466,24961811,22424773,27794612,21406692,25002506,30890564,36106392,36781298
YTHDC1_S308	RBM34_S28	82	92	2	22	11	0.00014045	7	8	(ARS 1620(24h)/DMSO)@NCI H358 cell line-Log2FC;(ARS 1620(6h)/DMSO)@NCI-H358 cell line- Log2FC;(BI-D1870(2h)/DMSO)@A375 cells-Log2FC (calc);(CX-4945/DMSO)@HEK293T cell line-Log2FC;(HU+SCH 900776/HU)@HEK293A cell CF2-AbsFC;(NCM(1h)/Untreated)@HUES 9 cells-AbsFC;(NCM(24h)/Untreated)@HUES 9 cells-AbsFC;(NCM(30min)/Untreated)@HUES 9 cells-AbsFC;(NCM(6h)/Untreated)@HUES 9 cells-AbsFC;(PGE2(5min)/Untrea…	33619172,25002506,34186244,32314919,21406692,24850871,36106392,36781298,36897912
YTHDC1_S308	RBM15B_S609	95	91	1	11	11	0.00342049	7	8	(NCM(6h)/Untreated)@HUES 9 cells-AbsFC;(RSK1/2 RNAi/Control)@A375 cells-Log2FC (calc);Metformin(24h)/Control@HT115-Log2FC;Metformin(24h)/Control@SNU61-Log2FC;WG-307/Control@U2932 cells Exp1-AvgFC;WG-307/Control@U2932 cells Exp2-AvgFC;(Coumarin(0.001µM)/Control)@HepG2 cells-Log2FC;(dox/Isoproterenol)@RE cells-AbsFC;(PCB/DMSO)@Primary ALL-5 cells-Log2FC;(PCB+VCR/DMSO)@Primary ALL-5 cells-Log2FC;Saf…	21406692,25002506,36781298,36897912,35688186,32156701,34604676,36173113
YTHDC1_S308	TP53I11_S14	88	98	1	11	11	0.00691074	7	8	(BI-D1870+PMA(30min)/PMA(30min))@HEK293 cells-Log2FC (calc);(Etoposide(24h)/DMSO)@U2OS cells-AbsFC;(Gefitinib/DMSO)@A431cell line-AbsFC (calc);(NCM(24h)/Untreated)@HUES 9 cells-AbsFC;(NCM(6h)/Untreated)@HUES 9 cells-AbsFC;(PGE2(5min)/Untreated)@T cells MS1-Log2FC (calc);4-OHT(d2)/4-OHT(d0)@IMR90-ER:RasG12V-AvgFC;4-OHT(d4)/4-OHT(d0)@IMR90-ER:RasG12V-AvgFC;(PCB/DMSO)@Primary ALL-5 cells-Log2FC;(PCB…	25002506,22424773,27794612,21406692,24850871,38216124,34604676,36173113
YTHDC1_S308	TMEM131_S1155	101	86	0	11	11	0.000287311	6	8	(Ad2(36h)/Mock)@IMR-90 cells HL-AbsFC;(ARS 1620(6h)/DMSO)@NCI-H358 cell line- Log2FC;(BI-D1870(2h)/DMSO)@A375 cells-Log2FC (calc);(BI-D1870+PMA(30min)/PMA(30min))@HEK293 cells-Log2FC (calc);(RSK1/2 RNAi/Control)@A375 cells-Log2FC (calc);4-OHT(d2)/4-OHT(d0)@IMR90-ER:RasG12V-AvgFC;4-OHT(d4)/4-OHT(d0)@IMR90-ER:RasG12V-AvgFC;Metformin(24h)/Control@SNU61-Log2FC;Tirabrutinib/Control@TMD8 cells Exp1-Avg…	32032466,33619172,25002506,38216124,36781298,36897912
YTHDC1_S308	RBBP6_S772	87	100	0	11	11	0.00136694	6	8	(BI-D1870(2h)/DMSO)@A375 cells-Log2FC (calc);(BI-D1870+PMA(30min)/PMA(30min))@HEK293 cells-Log2FC (calc);(NCM(6h)/Untreated)@HUES 9 cells-AbsFC;(RSK1/2 RNAi PMA (30min)/Control)@HEK293 cells-Log2FC (calc);4-OHT(d4)/4-OHT(d0)@IMR90-ER:RasG12V-AvgFC;Metformin(24h)/Control@HT115-Log2FC;Tirabrutinib/Control@TMD8 cells Exp1-AvgFC;Tirabrutinib/Control@TMD8 cells Exp2-AvgFC;WG-307/Control@U2932 cells Ex…	25002506,21406692,38216124,36781298,36897912,23898821
YTHDC1_S308	CIR1_S202	101	73	2	22	11	2.31198e-06	5	8	(CIP2A siRNA/Control)@HeLa cells CNA-Log2FC (calc);(OA/Control)@HeLa cells CNA-Log2FC (calc);(RAS siRNA/Control)@HeLa cells CNA-Log2FC (calc);4-OHT(d4)/4-OHT(d0)@IMR90-ER:RasG12V-AvgFC;Human enterovirus A71(12h)/Mock@RD cells-Log2FC;Human enterovirus A71(1h)/Mock@RD cells-Log2FC;Human enterovirus A71(2h)/Mock@RD cells-Log2FC;Human enterovirus A71(4h)/Mock@RD cells-Log2FC;Human enterovirus A71(8h)…	26278961,38216124,36106392,36781298,36897912,35688186,34604676
YTHDC1_S308	JCAD_S1044	101	85	1	11	11	0.0017831	4	8	(BRAFV600E(OIS)/Cycling(3d))@HDF cell line-Log2FC;(BRAFV600E(OIS)/Cycling(9d))@HDF cell line-Log2FC;(BRAFV600E+sh-C/EBP beta(OISb)/Cycling(3d))@HDF cell line-Log2FC;(BRAFV600E+sh-C/EBP beta(OISb)/Cycling(9d))@HDF cell line-Log2FC;(RSK1/2 RNAi PMA (30min)/Control)@HEK293 cells-Log2FC (calc);4-OHT(d2)/4-OHT(d0)@IMR90-ER:RasG12V-AvgFC;Metformin(24h)/Control@SNU61-Log2FC;(COR1 cell line/H1975 cell li…	24961811,25002506,38216124,36781298,33727228
YTHDC1_S308	ZNF185_S465	84	102	1	11	11	0.0100757	4	8	(BRAFV600E(OIS)/Cycling(3d))@HDF cell line-Log2FC;(BRAFV600E(OIS)/Cycling(9d))@HDF cell line-Log2FC;(BRAFV600E+sh-C/EBP beta(OISb)/Cycling(3d))@HDF cell line-Log2FC;(BRAFV600E+sh-C/EBP beta(OISb)/Cycling(9d))@HDF cell line-Log2FC;Metformin(24h)/Control@SNU61-Log2FC;(COR1 cell line/H1975 cell line Exp2)-AbsFC;(COR10 cell line/H1975 cell line Exp2)-AbsFC;(Crizotinib/Control2)@H3122 cells mTRAQ R2-A…	24961811,36781298,33727228,23898821,36173113
YTHDC1_S308	RSRC2_T220	87	100	0	11	11	0.00136694	7	7	(Flavopiridol/DMSO)@HeLa cells-AvgFC;(Gefitinib/DMSO)@A431cell line-AbsFC (calc);(GFP_FGF10/GFP_UT)@HeLa cell line-Log2FC;(SARS CoV2(3h)/Mock)@iPSCderived iAT2 cells-Log2FC;(SARS CoV2(6h)/Mock)@iPSCderived iAT2 cells-Log2FC;4-OHT(d2)/4-OHT(d0)@IMR90-ER:RasG12V-AvgFC;4-OHT(d4)/4-OHT(d0)@IMR90-ER:RasG12V-AvgFC;Metformin(24h)/Control@HT115-Log2FC;Metformin(24h)/Control@SNU61-Log2FC;WG-307/Control@U2…	27134283,27794612,36329028,33417854,38216124,36781298,36897912
YTHDC1_S308	LRRC8A_S202	101	86	0	11	11	0.000287311	6	7	(BRAFV600E(OIS)/Cycling(9d))@HDF cell line-Log2FC;(BRAFV600E+sh-C/EBP beta(OISb)/Cycling(9d))@HDF cell line-Log2FC;(Etoposide(24h)/DMSO)@U2OS cells-AbsFC;(PGE2(5min)/Untreated)@T cells MS1-Log2FC (calc);4-OHT(d2)/4-OHT(d0)@IMR90-ER:RasG12V-AvgFC;4-OHT(d4)/4-OHT(d0)@IMR90-ER:RasG12V-AvgFC;Tirabrutinib/Control@TMD8 cells Exp1-AvgFC;Tirabrutinib/Control@TMD8 cells Exp2-AvgFC;WG-307/Control@U2932 cel…	24961811,22424773,24850871,38216124,36897912,35688186
YTHDC1_S308	KANSL1_S1045	95	92	0	11	11	0.000576114	6	7	(CX-4945/DMSO)@HEK293T cell line-Log2FC;Human enterovirus A71(12h)/Mock@RD cells-Log2FC;Human enterovirus A71(1h)/Mock@RD cells-Log2FC;Human enterovirus A71(2h)/Mock@RD cells-Log2FC;Human enterovirus A71(4h)/Mock@RD cells-Log2FC;Human enterovirus A71(8h)/Mock@RD cells-Log2FC;Metformin(24h)/Control@HT115-Log2FC;(Caffeine(1000µM)/Control)@HepG2 cells-Log2FC;(COR1 cell line/H1975 cell line Exp2)-Abs…	34186244,36106392,36781298,35688186,33727228,36173113
YTHDC1_S308	URI1_S442	92	95	0	11	11	0.000802976	6	7	(ARS 1620(6h)/DMSO)@Calu1 cell line-Log2FC;(RO-3306/DMSO)@HeLa cells-AvgFC;Human enterovirus A71(12h)/Mock@RD cells-Log2FC;Human enterovirus A71(1h)/Mock@RD cells-Log2FC;Human enterovirus A71(2h)/Mock@RD cells-Log2FC;Human enterovirus A71(4h)/Mock@RD cells-Log2FC;Human enterovirus A71(8h)/Mock@RD cells-Log2FC;(Crizotinib/Control2)@H3122 cells mTRAQ R2-AbsFC;(PCB/DMSO)@Primary ALL-5 cells-Log2FC;(…	33619172,27134283,36106392,23898821,34604676,36173113
YTHDC1_S308	CRYBG1_S892	101	85	1	11	11	0.0017831	6	7	(Dispase/2D Acetone)@HCT116 cells D Up-Log2FC;(RXDX-106(30min)/DMSO)@H1299 cell line-Log2FC;(RXDX-106(4h)/DMSO)@H1299 cell line-Log2FC;WG-307/Control@U2932 cells Exp1-AvgFC;WG-307/Control@U2932 cells Exp2-AvgFC;(Caffeine(1000µM)/Control)@HepG2 cells-Log2FC;(Caffeine(100µM)/Control)@HepG2 cells-Log2FC;(COR1 cell line/H1975 cell line Exp2)-AbsFC;(COR10 cell line/H1975 cell line Exp2)-AbsFC;(Crizoti…	30061712,35022314,36897912,35688186,33727228,23898821,36173113
YTHDC1_S308	JUN_S58	99	87	1	11	11	0.00222739	6	7	(ARS 1620(6h)/DMSO)@Calu1 cell line-Log2FC;(BI-D1870+PMA(30min)/PMA(30min))@HEK293 cells-Log2FC (calc);(BRAFV600E(OIS)/Cycling(3d))@HDF cell line-Log2FC;(BRAFV600E+sh-C/EBP beta(OISb)/Cycling(3d))@HDF cell line-Log2FC;(Etoposide(24h)/DMSO)@U2OS cells-AbsFC;(HU+SCH 900776/HU)@HEK293A cell CF2-AbsFC;(NCM(1h)/Untreated)@HUES 9 cells-AbsFC;(NCM(30min)/Untreated)@HUES 9 cells-AbsFC;(NCM(6h)/Untreated)…	33619172,25002506,24961811,22424773,32314919,21406692,38216124
YTHDC1_S308	FUBP3_S296	94	92	1	11	11	0.00379557	6	7	(BRAFV600E(OIS)/Cycling(3d))@HDF cell line-Log2FC;(BRAFV600E(OIS)/Cycling(9d))@HDF cell line-Log2FC;(BRAFV600E+sh-C/EBP beta(OISb)/Cycling(3d))@HDF cell line-Log2FC;(BRAFV600E+sh-C/EBP beta(OISb)/Cycling(9d))@HDF cell line-Log2FC;(EGF(15min)/Untreated)@HeLa cells-Log2FC (calc);(RSK1/2 RNAi PMA (30min)/Control)@HEK293 cells-Log2FC (calc);(RXDX-106(30min)/DMSO)@H1299 cell line-Log2FC;(RXDX-106(4h)/…	24961811,25159151,25002506,35022314,36781298,35688186,29154753
YTHDC1_S308	MED13L_S923	93	93	1	11	11	0.00420662	6	7	(BRAFV600E(OIS)/Cycling(9d))@HDF cell line-Log2FC;(RSK1/2 RNAi/Control)@A375 cells-Log2FC (calc);4-OHT(d2)/4-OHT(d0)@IMR90-ER:RasG12V-AvgFC;Metformin(24h)/Control@SNU61-Log2FC;Tirabrutinib/Control@TMD8 cells Exp1-AvgFC;Tirabrutinib/Control@TMD8 cells Exp2-AvgFC;WG-307/Control@U2932 cells Exp1-AvgFC;WG-307/Control@U2932 cells Exp2-AvgFC;(Caffeine(1000µM)/Control)@HepG2 cells-Log2FC;(COR1 cell line…	24961811,25002506,38216124,36781298,36897912,35688186,33727228
YTHDC1_S308	AHNAK_S1068	90	96	1	11	11	0.00568578	6	7	(Ad2(24h)/Mock)@IMR-90 cells HL-AbsFC;(Ad2(36h)/Mock)@IMR-90 cells HL-AbsFC;(BRAFV600E(OIS)/Cycling(3d))@HDF cell line-Log2FC;(Etoposide(24h)/DMSO)@U2OS cells-AbsFC;4-OHT(d2)/4-OHT(d0)@IMR90-ER:RasG12V-AvgFC;4-OHT(d4)/4-OHT(d0)@IMR90-ER:RasG12V-AvgFC;Metformin(24h)/Control@SNU61-Log2FC;(Ad2(24h)/Mock)@IMR-90 cells LH-AbsFC;(COR1 cell line/H1975 cell line Exp2)-AbsFC;(COR10 cell line/H1975 cell li…	32032466,24961811,22424773,38216124,36781298,33727228,35688186
YTHDC1_S308	PTPN11_Y580	106	80	1	11	11	0.000997087	5	7	(PGE2(5min)/Untreated)@T cells MS1-Log2FC (calc);4-OHT(d4)/4-OHT(d0)@IMR90-ER:RasG12V-AvgFC;Tirabrutinib/Control@TMD8 cells Exp1-AvgFC;Tirabrutinib/Control@TMD8 cells Exp2-AvgFC;WG-307/Control@U2932 cells Exp1-AvgFC;WG-307/Control@U2932 cells Exp2-AvgFC;(COR1 cell line/H1975 cell line Exp2)-AbsFC;(COR10 cell line/H1975 cell line Exp2)-AbsFC;(Crizotinib/Control2)@H3122 cells mTRAQ R2-AbsFC;(PCB/DM…	24850871,38216124,36897912,33727228,23898821,34604676
YTHDC1_S308	PTPN11_Y62	98	89	0	11	11	0.000409092	4	7	(BRAFV600E(OIS)/Cycling(9d))@HDF cell line-Log2FC;Human enterovirus A71(12h)/Mock@RD cells-Log2FC;Human enterovirus A71(1h)/Mock@RD cells-Log2FC;Human enterovirus A71(2h)/Mock@RD cells-Log2FC;Human enterovirus A71(4h)/Mock@RD cells-Log2FC;Human enterovirus A71(8h)/Mock@RD cells-Log2FC;Metformin(24h)/Control@HT115-Log2FC;(COR1 cell line/H1975 cell line Exp2)-AbsFC;(COR10 cell line/H1975 cell line …	24961811,36106392,36781298,33727228
YTHDC1_S308	TASOR_S633	100	87	0	11	11	0.000323638	6	6	(BRAFV600E(OIS)/Cycling(9d))@HDF cell line-Log2FC;(HU+SCH 900776/HU)@HEK293A cell CF2-AbsFC;(NCM(24h)/Untreated)@HUES 9 cells-AbsFC;4-OHT(d2)/4-OHT(d0)@IMR90-ER:RasG12V-AvgFC;Human enterovirus A71(12h)/Mock@RD cells-Log2FC;Human enterovirus A71(1h)/Mock@RD cells-Log2FC;Human enterovirus A71(2h)/Mock@RD cells-Log2FC;Human enterovirus A71(4h)/Mock@RD cells-Log2FC;Human enterovirus A71(8h)/Mock@RD c…	24961811,32314919,21406692,38216124,36106392,36897912
YTHDC1_S308	ABRAXAS1_T390	94	93	0	11	11	0.000644257	6	6	(EGF(15min)/Untreated)@HeLa cells-Log2FC (calc);(Gefitinib/DMSO)@A431cell line-AbsFC (calc);(PGE2(5min)/Untreated)@T cells MS1-Log2FC (calc);(RXDX-106(30min)/DMSO)@H1299 cell line-Log2FC;(RXDX-106(4h)/DMSO)@H1299 cell line-Log2FC;Human enterovirus A71(12h)/Mock@RD cells-Log2FC;Human enterovirus A71(1h)/Mock@RD cells-Log2FC;Human enterovirus A71(2h)/Mock@RD cells-Log2FC;Human enterovirus A71(4h)/M…	25159151,27794612,24850871,35022314,36106392,36173113
YTHDC1_S308	BMP2K_S1031	93	94	0	11	11	0.000719648	6	6	(Etoposide(24h)/DMSO)@U2OS cells-AbsFC;4-OHT(d2)/4-OHT(d0)@IMR90-ER:RasG12V-AvgFC;Human enterovirus A71(12h)/Mock@RD cells-Log2FC;Human enterovirus A71(1h)/Mock@RD cells-Log2FC;Human enterovirus A71(2h)/Mock@RD cells-Log2FC;Human enterovirus A71(4h)/Mock@RD cells-Log2FC;Human enterovirus A71(8h)/Mock@RD cells-Log2FC;Metformin(24h)/Control@HT115-Log2FC;(Caffeine(1000µM)/Control)@HepG2 cells-Log2FC…	22424773,38216124,36106392,36781298,35688186,36173113
YTHDC1_S308	ACIN1_S898	93	94	0	11	11	0.000719648	6	6	(GFP_FGF10/GFP_UT)@HeLa cell line-Log2FC;(RXDX-106(30min)/DMSO)@H1299 cell line-Log2FC;(RXDX-106(4h)/DMSO)@H1299 cell line-Log2FC;4-OHT(d2)/4-OHT(d0)@IMR90-ER:RasG12V-AvgFC;Human enterovirus A71(12h)/Mock@RD cells-Log2FC;Human enterovirus A71(1h)/Mock@RD cells-Log2FC;Human enterovirus A71(2h)/Mock@RD cells-Log2FC;Human enterovirus A71(4h)/Mock@RD cells-Log2FC;Human enterovirus A71(8h)/Mock@RD cel…	36329028,35022314,38216124,36106392,36781298,36173113
YTHDC1_S308	RAB11FIP1_S345	91	96	0	11	11	0.000894984	6	6	(BI-D1870(2h)/DMSO)@A375 cells-Log2FC (calc);(Gefitinib/DMSO)@A431cell line-AbsFC (calc);Human enterovirus A71(12h)/Mock@RD cells-Log2FC;Human enterovirus A71(1h)/Mock@RD cells-Log2FC;Human enterovirus A71(2h)/Mock@RD cells-Log2FC;Human enterovirus A71(4h)/Mock@RD cells-Log2FC;Human enterovirus A71(8h)/Mock@RD cells-Log2FC;Metformin(24h)/Control@HT115-Log2FC;Tirabrutinib/Control@TMD8 cells Exp1-A…	25002506,27794612,36106392,36781298,36897912,36173113
YTHDC1_S308	MIA2_S1255	102	84	1	11	11	0.00159206	6	6	(Ad2(24h)/Mock)@IMR-90 cells HL-AbsFC;(Ad2(36h)/Mock)@IMR-90 cells HL-AbsFC;(Etoposide(24h)/DMSO)@U2OS cells-AbsFC;(GFP_FGF10/GFP_UT)@HeLa cell line-Log2FC;(PGE2(5min)/Untreated)@T cells MS1-Log2FC (calc);4-OHT(d2)/4-OHT(d0)@IMR90-ER:RasG12V-AvgFC;4-OHT(d4)/4-OHT(d0)@IMR90-ER:RasG12V-AvgFC;(Ad2(24h)/Mock)@IMR-90 cells LH-AbsFC;(Ad2(36h)/Mock)@IMR-90 cells LH-AbsFC;(PMA(30min)/Untreated)@HUES 9 ce…	32032466,22424773,36329028,24850871,38216124,21406692,36173113
YTHDC1_S308	SFSWAP_S870	83	104	0	11	11	0.0020552	6	6	(BI-D1870+PMA(30min)/PMA(30min))@HEK293 cells-Log2FC (calc);(HU+SCH 900776/HU)@HEK293A cell CF2-AbsFC;(SARS CoV2(3h)/Mock)@iPSCderived iAT2 cells-Log2FC;(SARS CoV2(6h)/Mock)@iPSCderived iAT2 cells-Log2FC;Human enterovirus A71(12h)/Mock@RD cells-Log2FC;Human enterovirus A71(1h)/Mock@RD cells-Log2FC;Human enterovirus A71(2h)/Mock@RD cells-Log2FC;Human enterovirus A71(4h)/Mock@RD cells-Log2FC;Human …	25002506,32314919,33417854,36106392,23898821,36173113
YTHDC1_S308	SFSWAP_S868	80	107	0	11	11	0.00276377	6	6	(BI-D1870+PMA(30min)/PMA(30min))@HEK293 cells-Log2FC (calc);(HU+SCH 900776/HU)@HEK293A cell CF2-AbsFC;(SARS CoV2(3h)/Mock)@iPSCderived iAT2 cells-Log2FC;(SARS CoV2(6h)/Mock)@iPSCderived iAT2 cells-Log2FC;Human enterovirus A71(12h)/Mock@RD cells-Log2FC;Human enterovirus A71(1h)/Mock@RD cells-Log2FC;Human enterovirus A71(2h)/Mock@RD cells-Log2FC;Human enterovirus A71(4h)/Mock@RD cells-Log2FC;Human …	25002506,32314919,33417854,36106392,23898821,36173113
YTHDC1_S308	VCP_S7	104	83	0	11	11	0.000199426	5	6	(Etoposide(24h)/DMSO)@U2OS cells-AbsFC;(NCM(1h)/Untreated)@HUES 9 cells-AbsFC;(NCM(30min)/Untreated)@HUES 9 cells-AbsFC;(NCM(6h)/Untreated)@HUES 9 cells-AbsFC;(RSK1/2 RNAi/Control)@A375 cells-Log2FC (calc);Tirabrutinib/Control@TMD8 cells Exp1-AvgFC;Tirabrutinib/Control@TMD8 cells Exp2-AvgFC;WG-307/Control@U2932 cells Exp1-AvgFC;WG-307/Control@U2932 cells Exp2-AvgFC;(Caffeine(1000µM)/Control)@HepG…	22424773,21406692,25002506,36897912,35688186
YTHDC1_S308	ERBB3_S686	102	85	0	11	11	0.000254729	5	6	(ARS 1620(24h)/DMSO)@NCI H358 cell line-Log2FC;(BI-D1870(2h)/DMSO)@A375 cells-Log2FC (calc);(GFP_FGF10/GFP_UT)@HeLa cell line-Log2FC;(RSK1/2 RNAi/Control)@A375 cells-Log2FC (calc);Human enterovirus A71(12h)/Mock@RD cells-Log2FC;Human enterovirus A71(1h)/Mock@RD cells-Log2FC;Human enterovirus A71(2h)/Mock@RD cells-Log2FC;Human enterovirus A71(4h)/Mock@RD cells-Log2FC;Human enterovirus A71(8h)/Mock…	33619172,25002506,36329028,36106392,35688186
YTHDC1_S308	PBX2_S395	101	86	0	11	11	0.000287311	5	6	(BRAFV600E(OIS)/Cycling(3d))@HDF cell line-Log2FC;(BRAFV600E+sh-C/EBP beta(OISb)/Cycling(3d))@HDF cell line-Log2FC;(EGF(15min)/Untreated)@HeLa cells-Log2FC (calc);Human enterovirus A71(12h)/Mock@RD cells-Log2FC;Human enterovirus A71(1h)/Mock@RD cells-Log2FC;Human enterovirus A71(2h)/Mock@RD cells-Log2FC;Human enterovirus A71(4h)/Mock@RD cells-Log2FC;Human enterovirus A71(8h)/Mock@RD cells-Log2FC;…	24961811,25159151,36106392,36897912,35688186
YTHDC1_S308	BCLAF1_Y284	97	90	0	11	11	0.000459093	5	6	(BRAFV600E(OIS)/Cycling(3d))@HDF cell line-Log2FC;(BRAFV600E+sh-C/EBP beta(OISb)/Cycling(3d))@HDF cell line-Log2FC;(Etoposide(24h)/DMSO)@U2OS cells-AbsFC;Human enterovirus A71(12h)/Mock@RD cells-Log2FC;Human enterovirus A71(1h)/Mock@RD cells-Log2FC;Human enterovirus A71(2h)/Mock@RD cells-Log2FC;Human enterovirus A71(4h)/Mock@RD cells-Log2FC;Human enterovirus A71(8h)/Mock@RD cells-Log2FC;Metformin…	24961811,22424773,36106392,36781298,35688186
YTHDC1_S308	AFF4_S222	93	94	0	11	11	0.000719648	5	6	(Ad2(24h)/Mock)@IMR-90 cells HL-AbsFC;(BI-D1870(2h)/DMSO)@A375 cells-Log2FC (calc);(BI-D1870+PMA(30min)/PMA(30min))@HEK293 cells-Log2FC (calc);(RXDX-106(4h)/DMSO)@H1299 cell line-Log2FC;Human enterovirus A71(12h)/Mock@RD cells-Log2FC;Human enterovirus A71(1h)/Mock@RD cells-Log2FC;Human enterovirus A71(2h)/Mock@RD cells-Log2FC;Human enterovirus A71(4h)/Mock@RD cells-Log2FC;Human enterovirus A71(8h…	32032466,25002506,35022314,36106392,36173113
YTHDC1_S308	UNK_S240	101	85	1	11	11	0.0017831	5	6	(BRAFV600E(OIS)/Cycling(3d))@HDF cell line-Log2FC;(BRAFV600E+sh-C/EBP beta(OISb)/Cycling(3d))@HDF cell line-Log2FC;(EGF(15min)/Untreated)@HeLa cells-Log2FC (calc);4-OHT(d2)/4-OHT(d0)@IMR90-ER:RasG12V-AvgFC;4-OHT(d4)/4-OHT(d0)@IMR90-ER:RasG12V-AvgFC;Tirabrutinib/Control@TMD8 cells Exp1-AvgFC;Tirabrutinib/Control@TMD8 cells Exp2-AvgFC;WG-307/Control@U2932 cells Exp1-AvgFC;WG-307/Control@U2932 cells…	24961811,25159151,38216124,36897912,32156701,28634298
YTHDC1_S308	LEO1_S296	84	103	0	11	11	0.00185862	5	6	(BRAFV600E(OIS)/Cycling(9d))@HDF cell line-Log2FC;(BRAFV600E+sh-C/EBP beta(OISb)/Cycling(9d))@HDF cell line-Log2FC;(EGF(15min)/Untreated)@HeLa cells-Log2FC (calc);(GFP_FGF10/GFP_UT)@HeLa cell line-Log2FC;Human enterovirus A71(12h)/Mock@RD cells-Log2FC;Human enterovirus A71(1h)/Mock@RD cells-Log2FC;Human enterovirus A71(2h)/Mock@RD cells-Log2FC;Human enterovirus A71(4h)/Mock@RD cells-Log2FC;Human …	24961811,25159151,36329028,36106392,36781298
YTHDC1_S308	BAZ1B_S158	84	102	1	11	11	0.0100757	5	6	(BI-D1870+PMA(30min)/PMA(30min))@HEK293 cells-Log2FC (calc);(RXDX-106(30min)/DMSO)@H1299 cell line-Log2FC;(RXDX-106(4h)/DMSO)@H1299 cell line-Log2FC;(SARS CoV2(3h)/Mock)@iPSCderived iAT2 cells-Log2FC;(SARS CoV2(6h)/Mock)@iPSCderived iAT2 cells-Log2FC;Metformin(24h)/Control@HT115-Log2FC;Metformin(24h)/Control@SNU61-Log2FC;(Caffeine(1000µM)/Control)@HepG2 cells-Log2FC;(Caffeine(100µM)/Control)@HepG…	25002506,35022314,33417854,36781298,35688186,36173113
YTHDC1_S308	ASXL2_S146	87	100	0	11	11	0.00136694	4	6	(BI-D1870(2h)/DMSO)@A375 cells-Log2FC (calc);(BI-D1870+PMA(30min)/PMA(30min))@HEK293 cells-Log2FC (calc);(RSK1/2 RNAi/Control)@A375 cells-Log2FC (calc);Human enterovirus A71(1h)/Mock@RD cells-Log2FC;Human enterovirus A71(2h)/Mock@RD cells-Log2FC;Human enterovirus A71(4h)/Mock@RD cells-Log2FC;Human enterovirus A71(8h)/Mock@RD cells-Log2FC;Metformin(24h)/Control@HT115-Log2FC;Metformin(24h)/Control@…	25002506,36106392,36781298,35688186
YTHDC1_S308	FAM83G_S356	96	90	1	11	11	0.00307862	4	6	(BRAFV600E(OIS)/Cycling(9d))@HDF cell line-Log2FC;(BRAFV600E+sh-C/EBP beta(OISb)/Cycling(9d))@HDF cell line-Log2FC;(Etoposide(24h)/DMSO)@U2OS cells-AbsFC;(NCM(1h)/Untreated)@HUES 9 cells-AbsFC;(NCM(24h)/Untreated)@HUES 9 cells-AbsFC;(NCM(30min)/Untreated)@HUES 9 cells-AbsFC;(NCM(6h)/Untreated)@HUES 9 cells-AbsFC;Metformin(24h)/Control@HT115-Log2FC;Metformin(24h)/Control@SNU61-Log2FC;(PMA(30min)/U…	24961811,22424773,21406692,36781298,36173113
YTHDC1_S308	SRRM2_S864	95	91	1	11	11	0.00342049	4	6	(BI-D1870(2h)/DMSO)@A375 cells-Log2FC (calc);(Flavopiridol/DMSO)@HeLa cells-AvgFC;(RO-3306/DMSO)@HeLa cells-AvgFC;(RSK1/2 RNAi/Control)@A375 cells-Log2FC (calc);Human enterovirus A71(12h)/Mock@RD cells-Log2FC;Human enterovirus A71(1h)/Mock@RD cells-Log2FC;Human enterovirus A71(2h)/Mock@RD cells-Log2FC;Human enterovirus A71(4h)/Mock@RD cells-Log2FC;Human enterovirus A71(8h)/Mock@RD cells-Log2FC;Me…	25002506,27134283,36106392,36781298,36173113
YTHDC1_S308	SPAG9_S109	98	88	1	11	11	0.00248439	3	6	(ARS 1620(6h)/DMSO)@NCI-H358 cell line- Log2FC;Human enterovirus A71(12h)/Mock@RD cells-Log2FC;Human enterovirus A71(1h)/Mock@RD cells-Log2FC;Human enterovirus A71(2h)/Mock@RD cells-Log2FC;Human enterovirus A71(4h)/Mock@RD cells-Log2FC;Human enterovirus A71(8h)/Mock@RD cells-Log2FC;Metformin(24h)/Control@HT115-Log2FC;(COR1 cell line/H1975 cell line Exp2)-AbsFC;(COR10 cell line/H1975 cell line Exp…	33619172,36106392,36781298,33727228
YTHDC1_S308	PAK1_S144	92	94	1	11	11	0.00465655	3	6	(NCM(1h)/Untreated)@HUES 9 cells-AbsFC;(NCM(30min)/Untreated)@HUES 9 cells-AbsFC;(NCM(6h)/Untreated)@HUES 9 cells-AbsFC;4-OHT(d2)/4-OHT(d0)@IMR90-ER:RasG12V-AvgFC;4-OHT(d4)/4-OHT(d0)@IMR90-ER:RasG12V-AvgFC;Metformin(24h)/Control@HT115-Log2FC;Metformin(24h)/Control@SNU61-Log2FC;(COR1 cell line/H1975 cell line Exp2)-AbsFC;(COR10 cell line/H1975 cell line Exp2)-AbsFC;(Rociletinib+COR1 cell line/Roci…	21406692,38216124,36781298,33727228
YTHDC1_S308	YTHDC1_S318	104	83	0	11	11	0.000199426	5	5	(Gefitinib/DMSO)@A431cell line-AbsFC (calc);(SARS CoV2(3h)/Mock)@iPSCderived iAT2 cells-Log2FC;(SARS CoV2(6h)/Mock)@iPSCderived iAT2 cells-Log2FC;Human enterovirus A71(12h)/Mock@RD cells-Log2FC;Human enterovirus A71(1h)/Mock@RD cells-Log2FC;Human enterovirus A71(2h)/Mock@RD cells-Log2FC;Human enterovirus A71(4h)/Mock@RD cells-Log2FC;Human enterovirus A71(8h)/Mock@RD cells-Log2FC;Tirabrutinib/Cont…	27794612,33417854,36106392,36897912,36173113
YTHDC1_S308	PHGDH_T78	104	83	0	11	11	0.000199426	5	5	(CX-4945/DMSO)@HEK293T cell line-Log2FC;Human enterovirus A71(12h)/Mock@RD cells-Log2FC;Human enterovirus A71(1h)/Mock@RD cells-Log2FC;Human enterovirus A71(2h)/Mock@RD cells-Log2FC;Human enterovirus A71(4h)/Mock@RD cells-Log2FC;Human enterovirus A71(8h)/Mock@RD cells-Log2FC;Metformin(24h)/Control@SNU61-Log2FC;WG-307/Control@U2932 cells Exp1-AvgFC;WG-307/Control@U2932 cells Exp2-AvgFC;(Caffeine(1…	34186244,36106392,36781298,36897912,35688186
YTHDC1_S308	CLK1_T138	101	86	0	11	11	0.000287311	5	5	(Etoposide(24h)/DMSO)@U2OS cells-AbsFC;(Flavopiridol/DMSO)@HeLa cells-AvgFC;4-OHT(d2)/4-OHT(d0)@IMR90-ER:RasG12V-AvgFC;4-OHT(d4)/4-OHT(d0)@IMR90-ER:RasG12V-AvgFC;Human enterovirus A71(12h)/Mock@RD cells-Log2FC;Human enterovirus A71(1h)/Mock@RD cells-Log2FC;Human enterovirus A71(2h)/Mock@RD cells-Log2FC;Human enterovirus A71(4h)/Mock@RD cells-Log2FC;Human enterovirus A71(8h)/Mock@RD cells-Log2FC;M…	22424773,27134283,38216124,36106392,36781298
YTHDC1_S308	PPP1R12A_S695	101	86	0	11	11	0.000287311	5	5	(BRAFV600E+sh-C/EBP beta(OISb)/Cycling(3d))@HDF cell line-Log2FC;Human enterovirus A71(12h)/Mock@RD cells-Log2FC;Human enterovirus A71(1h)/Mock@RD cells-Log2FC;Human enterovirus A71(2h)/Mock@RD cells-Log2FC;Human enterovirus A71(4h)/Mock@RD cells-Log2FC;Human enterovirus A71(8h)/Mock@RD cells-Log2FC;Metformin(24h)/Control@HT115-Log2FC;Metformin(24h)/Control@SNU61-Log2FC;WG-307/Control@U2932 cells…	24961811,36106392,36781298,36897912,35688186
YTHDC1_S308	ZNF512B_S63	101	86	0	11	11	0.000287311	5	5	(ARS 1620(24h)/DMSO)@NCI H358 cell line-Log2FC;(ARS 1620(6h)/DMSO)@NCI-H358 cell line- Log2FC;(CX-4945/DMSO)@HEK293T cell line-Log2FC;Human enterovirus A71(12h)/Mock@RD cells-Log2FC;Human enterovirus A71(1h)/Mock@RD cells-Log2FC;Human enterovirus A71(2h)/Mock@RD cells-Log2FC;Human enterovirus A71(4h)/Mock@RD cells-Log2FC;Human enterovirus A71(8h)/Mock@RD cells-Log2FC;(Caffeine(1000µM)/Control)@He…	33619172,34186244,36106392,35688186,23898821
YTHDC1_S308	UBE2O_S399	99	88	0	11	11	0.000364092	5	5	(EGF(15min)/Untreated)@HeLa cells-Log2FC (calc);Human enterovirus A71(12h)/Mock@RD cells-Log2FC;Human enterovirus A71(1h)/Mock@RD cells-Log2FC;Human enterovirus A71(2h)/Mock@RD cells-Log2FC;Human enterovirus A71(4h)/Mock@RD cells-Log2FC;Human enterovirus A71(8h)/Mock@RD cells-Log2FC;Metformin(24h)/Control@HT115-Log2FC;WG-307/Control@U2932 cells Exp1-AvgFC;WG-307/Control@U2932 cells Exp2-AvgFC;(Ca…	25159151,36106392,36781298,36897912,35688186
YTHDC1_S308	DEK_S232	99	88	0	11	11	0.000364092	5	5	(RXDX-106(4h)/DMSO)@H1299 cell line-Log2FC;(SARS CoV2(3h)/Mock)@iPSCderived iAT2 cells-Log2FC;(SARS CoV2(6h)/Mock)@iPSCderived iAT2 cells-Log2FC;Human enterovirus A71(12h)/Mock@RD cells-Log2FC;Human enterovirus A71(1h)/Mock@RD cells-Log2FC;Human enterovirus A71(2h)/Mock@RD cells-Log2FC;Human enterovirus A71(4h)/Mock@RD cells-Log2FC;Human enterovirus A71(8h)/Mock@RD cells-Log2FC;Tirabrutinib/Contr…	35022314,33417854,36106392,36897912,36173113
YTHDC1_S308	MYPOP_S202	99	88	0	11	11	0.000364092	5	5	(BRAFV600E+sh-C/EBP beta(OISb)/Cycling(3d))@HDF cell line-Log2FC;Human enterovirus A71(12h)/Mock@RD cells-Log2FC;Human enterovirus A71(1h)/Mock@RD cells-Log2FC;Human enterovirus A71(2h)/Mock@RD cells-Log2FC;Human enterovirus A71(4h)/Mock@RD cells-Log2FC;Human enterovirus A71(8h)/Mock@RD cells-Log2FC;Metformin(24h)/Control@SNU61-Log2FC;Tirabrutinib/Control@TMD8 cells Exp1-AvgFC;Tirabrutinib/Contro…	24961811,36106392,36781298,36897912,35688186
YTHDC1_S308	KMT2A_S153	98	89	0	11	11	0.000409092	5	5	(ARS 1620(24h)/DMSO)@NCI H358 cell line-Log2FC;(RXDX-106(30min)/DMSO)@H1299 cell line-Log2FC;(RXDX-106(4h)/DMSO)@H1299 cell line-Log2FC;Human enterovirus A71(12h)/Mock@RD cells-Log2FC;Human enterovirus A71(1h)/Mock@RD cells-Log2FC;Human enterovirus A71(2h)/Mock@RD cells-Log2FC;Human enterovirus A71(4h)/Mock@RD cells-Log2FC;Human enterovirus A71(8h)/Mock@RD cells-Log2FC;WG-307/Control@U2932 cells …	33619172,35022314,36106392,36897912,35688186
YTHDC1_S308	DBN1_S381	97	90	0	11	11	0.000459093	5	5	(RSK1/2 RNAi PMA (30min)/Control)@HEK293 cells-Log2FC (calc);(RSK1/2 RNAi/Control)@A375 cells-Log2FC (calc);4-OHT(d2)/4-OHT(d0)@IMR90-ER:RasG12V-AvgFC;4-OHT(d4)/4-OHT(d0)@IMR90-ER:RasG12V-AvgFC;Human enterovirus A71(12h)/Mock@RD cells-Log2FC;Human enterovirus A71(1h)/Mock@RD cells-Log2FC;Human enterovirus A71(2h)/Mock@RD cells-Log2FC;Human enterovirus A71(4h)/Mock@RD cells-Log2FC;Human enteroviru…	25002506,38216124,36106392,36781298,32156701
YTHDC1_S308	AP1M1_T152	94	93	0	11	11	0.000644257	5	5	(EGF(15min)/Untreated)@HeLa cells-Log2FC (calc);(RXDX-106(30min)/DMSO)@H1299 cell line-Log2FC;(RXDX-106(4h)/DMSO)@H1299 cell line-Log2FC;Human enterovirus A71(12h)/Mock@RD cells-Log2FC;Human enterovirus A71(1h)/Mock@RD cells-Log2FC;Human enterovirus A71(2h)/Mock@RD cells-Log2FC;Human enterovirus A71(4h)/Mock@RD cells-Log2FC;Human enterovirus A71(8h)/Mock@RD cells-Log2FC;Metformin(24h)/Control@SNU…	25159151,35022314,36106392,36781298,36897912
YTHDC1_S308	PELP1_S1033	91	96	0	11	11	0.000894984	5	5	(Etoposide(24h)/DMSO)@U2OS cells-AbsFC;(RSK1/2 RNAi/Control)@A375 cells-Log2FC (calc);4-OHT(d2)/4-OHT(d0)@IMR90-ER:RasG12V-AvgFC;4-OHT(d4)/4-OHT(d0)@IMR90-ER:RasG12V-AvgFC;Human enterovirus A71(12h)/Mock@RD cells-Log2FC;Human enterovirus A71(1h)/Mock@RD cells-Log2FC;Human enterovirus A71(2h)/Mock@RD cells-Log2FC;Human enterovirus A71(4h)/Mock@RD cells-Log2FC;Human enterovirus A71(8h)/Mock@RD cell…	22424773,25002506,38216124,36106392,36781298
YTHDC1_S308	IWS1_S248	91	96	0	11	11	0.000894984	5	5	(PGE2(5min)/Untreated)@T cells MS1-Log2FC (calc);(SARS CoV2(3h)/Mock)@iPSCderived iAT2 cells-Log2FC;(SARS CoV2(6h)/Mock)@iPSCderived iAT2 cells-Log2FC;Human enterovirus A71(12h)/Mock@RD cells-Log2FC;Human enterovirus A71(1h)/Mock@RD cells-Log2FC;Human enterovirus A71(2h)/Mock@RD cells-Log2FC;Human enterovirus A71(4h)/Mock@RD cells-Log2FC;Human enterovirus A71(8h)/Mock@RD cells-Log2FC;Metformin(24…	24850871,33417854,36106392,36781298,36173113
YTHDC1_S308	PRR12_S1381	106	80	1	11	11	0.000997087	5	5	(CX-4945/DMSO)@HEK293T cell line-Log2FC;(Etoposide(24h)/DMSO)@U2OS cells-AbsFC;(NCM(30min)/Untreated)@HUES 9 cells-AbsFC;(NCM(6h)/Untreated)@HUES 9 cells-AbsFC;(PGE2(5min)/Untreated)@T cells MS1-Log2FC (calc);Tirabrutinib/Control@TMD8 cells Exp1-AvgFC;Tirabrutinib/Control@TMD8 cells Exp2-AvgFC;WG-307/Control@U2932 cells Exp1-AvgFC;WG-307/Control@U2932 cells Exp2-AvgFC;(Caffeine(1000µM)/Control)@H…	34186244,22424773,21406692,24850871,36897912,35688186
YTHDC1_S308	SP100_S231	89	98	0	11	11	0.00110833	5	5	(RXDX-106(30min)/DMSO)@H1299 cell line-Log2FC;(RXDX-106(4h)/DMSO)@H1299 cell line-Log2FC;Human enterovirus A71(12h)/Mock@RD cells-Log2FC;Human enterovirus A71(1h)/Mock@RD cells-Log2FC;Human enterovirus A71(2h)/Mock@RD cells-Log2FC;Human enterovirus A71(4h)/Mock@RD cells-Log2FC;Human enterovirus A71(8h)/Mock@RD cells-Log2FC;Metformin(24h)/Control@HT115-Log2FC;Metformin(24h)/Control@SNU61-Log2FC;(C…	35022314,36106392,36781298,23898821,36173113
YTHDC1_S308	ATE1_S169	104	82	1	11	11	0.0012637	5	5	(Etoposide(24h)/DMSO)@U2OS cells-AbsFC;(RSK1/2 RNAi/Control)@A375 cells-Log2FC (calc);Human enterovirus A71(12h)/Mock@RD cells-Log2FC;Human enterovirus A71(1h)/Mock@RD cells-Log2FC;Human enterovirus A71(2h)/Mock@RD cells-Log2FC;Human enterovirus A71(4h)/Mock@RD cells-Log2FC;Human enterovirus A71(8h)/Mock@RD cells-Log2FC;Metformin(24h)/Control@HT115-Log2FC;Metformin(24h)/Control@SNU61-Log2FC;(Caff…	22424773,25002506,36106392,36781298,35688186,21406692
YTHDC1_S308	TRA2B_S22	86	101	0	11	11	0.00151581	5	5	(Gefitinib/DMSO)@A431cell line-AbsFC (calc);(RXDX-106(30min)/DMSO)@H1299 cell line-Log2FC;(RXDX-106(4h)/DMSO)@H1299 cell line-Log2FC;(SARS CoV2(3h)/Mock)@iPSCderived iAT2 cells-Log2FC;(SARS CoV2(6h)/Mock)@iPSCderived iAT2 cells-Log2FC;Human enterovirus A71(12h)/Mock@RD cells-Log2FC;Human enterovirus A71(1h)/Mock@RD cells-Log2FC;Human enterovirus A71(2h)/Mock@RD cells-Log2FC;Human enterovirus A71(…	27794612,35022314,33417854,36106392,36173113
YTHDC1_S308	SRRM1_S685	99	87	1	11	11	0.00222739	5	5	(HU+SCH 900776/HU)@HEK293A cell CF2-AbsFC;(RXDX-106(30min)/DMSO)@H1299 cell line-Log2FC;(SARS CoV2(3h)/Mock)@iPSCderived iAT2 cells-Log2FC;(SARS CoV2(6h)/Mock)@iPSCderived iAT2 cells-Log2FC;Human enterovirus A71(12h)/Mock@RD cells-Log2FC;Human enterovirus A71(1h)/Mock@RD cells-Log2FC;Human enterovirus A71(2h)/Mock@RD cells-Log2FC;Human enterovirus A71(4h)/Mock@RD cells-Log2FC;Human enterovirus A7…	32314919,35022314,33417854,36106392,30890564,36173113
YTHDC1_S308	CAMKK2_S511	97	89	1	11	11	0.00276739	5	5	(PGE2(5min)/Untreated)@T cells MS1-Log2FC (calc);4-OHT(d2)/4-OHT(d0)@IMR90-ER:RasG12V-AvgFC;4-OHT(d4)/4-OHT(d0)@IMR90-ER:RasG12V-AvgFC;Metformin(24h)/Control@HT115-Log2FC;Metformin(24h)/Control@SNU61-Log2FC;Tirabrutinib/Control@TMD8 cells Exp1-AvgFC;Tirabrutinib/Control@TMD8 cells Exp2-AvgFC;WG-307/Control@U2932 cells Exp1-AvgFC;WG-307/Control@U2932 cells Exp2-AvgFC;(Ad2(24h)/Mock)@IMR-90 cells L…	24850871,38216124,36781298,36897912,32032466,35688186
YTHDC1_S308	SPTBN1_S2160	93	93	1	11	11	0.00420662	5	5	(BI-D1870+PMA(30min)/PMA(30min))@HEK293 cells-Log2FC (calc);(NCM(24h)/Untreated)@HUES 9 cells-AbsFC;(NCM(30min)/Untreated)@HUES 9 cells-AbsFC;Human enterovirus A71(12h)/Mock@RD cells-Log2FC;Human enterovirus A71(1h)/Mock@RD cells-Log2FC;Human enterovirus A71(2h)/Mock@RD cells-Log2FC;Human enterovirus A71(4h)/Mock@RD cells-Log2FC;Human enterovirus A71(8h)/Mock@RD cells-Log2FC;Metformin(24h)/Contro…	25002506,21406692,36106392,36781298,36897912,36173113
YTHDC1_S308	IRF2BP1_S384	89	97	1	11	11	0.00627194	5	5	(Ad2(24h)/Mock)@IMR-90 cells HL-AbsFC;(ARS 1620(24h)/DMSO)@NCI H358 cell line-Log2FC;(Etoposide(24h)/DMSO)@U2OS cells-AbsFC;Human enterovirus A71(12h)/Mock@RD cells-Log2FC;Human enterovirus A71(1h)/Mock@RD cells-Log2FC;Human enterovirus A71(2h)/Mock@RD cells-Log2FC;Human enterovirus A71(4h)/Mock@RD cells-Log2FC;Human enterovirus A71(8h)/Mock@RD cells-Log2FC;Metformin(24h)/Control@SNU61-Log2FC;(Ad…	32032466,33619172,22424773,36106392,36781298,35688186
YTHDC1_S308	SUPT6H_S125	88	98	1	11	11	0.00691074	5	5	(NCM(1h)/Untreated)@HUES 9 cells-AbsFC;(RXDX-106(30min)/DMSO)@H1299 cell line-Log2FC;(RXDX-106(4h)/DMSO)@H1299 cell line-Log2FC;Human enterovirus A71(12h)/Mock@RD cells-Log2FC;Human enterovirus A71(1h)/Mock@RD cells-Log2FC;Human enterovirus A71(2h)/Mock@RD cells-Log2FC;Human enterovirus A71(4h)/Mock@RD cells-Log2FC;Human enterovirus A71(8h)/Mock@RD cells-Log2FC;(Crizotinib/Control2)@H3122 cells m…	21406692,35022314,36106392,23898821,32156701,36173113
YTHDC1_S308	SRRM2_S1600	85	101	1	11	11	0.00918402	5	5	(Dispase/2D Acetone)@HCT116 cells D Up-Log2FC;(NCM(24h)/Untreated)@HUES 9 cells-AbsFC;(SARS CoV2(3h)/Mock)@iPSCderived iAT2 cells-Log2FC;(SARS CoV2(6h)/Mock)@iPSCderived iAT2 cells-Log2FC;Human enterovirus A71(12h)/Mock@RD cells-Log2FC;Human enterovirus A71(1h)/Mock@RD cells-Log2FC;Human enterovirus A71(2h)/Mock@RD cells-Log2FC;Human enterovirus A71(4h)/Mock@RD cells-Log2FC;Human enterovirus A71(…	30061712,21406692,33417854,36106392,23898821,36173113
YTHDC1_S308	NASP_T390	84	102	1	11	11	0.0100757	5	5	(BI-D1870(2h)/DMSO)@A375 cells-Log2FC (calc);(CX-4945/DMSO)@HEK293T cell line-Log2FC;(EGF(15min)/Untreated)@HeLa cells-Log2FC (calc);(NCM(1h)/Untreated)@HUES 9 cells-AbsFC;Human enterovirus A71(12h)/Mock@RD cells-Log2FC;Human enterovirus A71(1h)/Mock@RD cells-Log2FC;Human enterovirus A71(2h)/Mock@RD cells-Log2FC;Human enterovirus A71(4h)/Mock@RD cells-Log2FC;Human enterovirus A71(8h)/Mock@RD cell…	25002506,34186244,25159151,21406692,36106392,36781298
YTHDC1_S308	PRAG1_S263	106	81	0	11	11	0.000155261	4	5	(BRAFV600E(OIS)/Cycling(3d))@HDF cell line-Log2FC;(BRAFV600E+sh-C/EBP beta(OISb)/Cycling(3d))@HDF cell line-Log2FC;Human enterovirus A71(12h)/Mock@RD cells-Log2FC;Human enterovirus A71(1h)/Mock@RD cells-Log2FC;Human enterovirus A71(2h)/Mock@RD cells-Log2FC;Human enterovirus A71(4h)/Mock@RD cells-Log2FC;Human enterovirus A71(8h)/Mock@RD cells-Log2FC;Tirabrutinib/Control@TMD8 cells Exp1-AvgFC;Tirab…	24961811,36106392,36897912,36173113
YTHDC1_S308	ARID1A_S1754	105	82	0	11	11	0.000176089	4	5	(BRAFV600E(OIS)/Cycling(3d))@HDF cell line-Log2FC;(BRAFV600E(OIS)/Cycling(9d))@HDF cell line-Log2FC;(BRAFV600E+sh-C/EBP beta(OISb)/Cycling(3d))@HDF cell line-Log2FC;Human enterovirus A71(12h)/Mock@RD cells-Log2FC;Human enterovirus A71(1h)/Mock@RD cells-Log2FC;Human enterovirus A71(2h)/Mock@RD cells-Log2FC;Human enterovirus A71(4h)/Mock@RD cells-Log2FC;Human enterovirus A71(8h)/Mock@RD cells-Log2F…	24961811,36106392,36781298,35688186
YTHDC1_S308	PROX1_S511	102	85	0	11	11	0.000254729	4	5	(BI-D1870(2h)/DMSO)@A375 cells-Log2FC (calc);(Etoposide(24h)/DMSO)@U2OS cells-AbsFC;(RSK1/2 RNAi PMA (30min)/Control)@HEK293 cells-Log2FC (calc);(RSK1/2 RNAi/Control)@A375 cells-Log2FC (calc);Human enterovirus A71(12h)/Mock@RD cells-Log2FC;Human enterovirus A71(1h)/Mock@RD cells-Log2FC;Human enterovirus A71(2h)/Mock@RD cells-Log2FC;Human enterovirus A71(4h)/Mock@RD cells-Log2FC;Human enterovirus …	25002506,22424773,36106392,35688186
YTHDC1_S308	PAXBP1_S262	95	92	0	11	11	0.000576114	4	5	(BRAFV600E(OIS)/Cycling(9d))@HDF cell line-Log2FC;(BRAFV600E+sh-C/EBP beta(OISb)/Cycling(9d))@HDF cell line-Log2FC;(NCM(1h)/Untreated)@HUES 9 cells-AbsFC;(NCM(24h)/Untreated)@HUES 9 cells-AbsFC;Human enterovirus A71(12h)/Mock@RD cells-Log2FC;Human enterovirus A71(1h)/Mock@RD cells-Log2FC;Human enterovirus A71(2h)/Mock@RD cells-Log2FC;Human enterovirus A71(4h)/Mock@RD cells-Log2FC;Human enteroviru…	24961811,21406692,36106392,36897912
YTHDC1_S308	RING1_S229	93	94	0	11	11	0.000719648	4	5	(RXDX-106(30min)/DMSO)@H1299 cell line-Log2FC;(RXDX-106(4h)/DMSO)@H1299 cell line-Log2FC;Human enterovirus A71(12h)/Mock@RD cells-Log2FC;Human enterovirus A71(1h)/Mock@RD cells-Log2FC;Human enterovirus A71(2h)/Mock@RD cells-Log2FC;Human enterovirus A71(4h)/Mock@RD cells-Log2FC;Human enterovirus A71(8h)/Mock@RD cells-Log2FC;Metformin(24h)/Control@HT115-Log2FC;Metformin(24h)/Control@SNU61-Log2FC;(P…	35022314,36106392,36781298,34604676
YTHDC1_S308	MED12_S698	92	95	0	11	11	0.000802976	4	5	(BRAFV600E(OIS)/Cycling(9d))@HDF cell line-Log2FC;(BRAFV600E+sh-C/EBP beta(OISb)/Cycling(9d))@HDF cell line-Log2FC;(RXDX-106(30min)/DMSO)@H1299 cell line-Log2FC;(RXDX-106(4h)/DMSO)@H1299 cell line-Log2FC;Human enterovirus A71(12h)/Mock@RD cells-Log2FC;Human enterovirus A71(1h)/Mock@RD cells-Log2FC;Human enterovirus A71(2h)/Mock@RD cells-Log2FC;Human enterovirus A71(4h)/Mock@RD cells-Log2FC;Human …	24961811,35022314,36106392,36781298
YTHDC1_S308	MAP1B_S1881	102	84	1	11	11	0.00159206	4	5	(BRAFV600E(OIS)/Cycling(3d))@HDF cell line-Log2FC;(BRAFV600E+sh-C/EBP beta(OISb)/Cycling(3d))@HDF cell line-Log2FC;(Etoposide(24h)/DMSO)@U2OS cells-AbsFC;(RXDX-106(30min)/DMSO)@H1299 cell line-Log2FC;(RXDX-106(4h)/DMSO)@H1299 cell line-Log2FC;Human enterovirus A71(12h)/Mock@RD cells-Log2FC;Human enterovirus A71(1h)/Mock@RD cells-Log2FC;Human enterovirus A71(2h)/Mock@RD cells-Log2FC;Human enterovi…	24961811,22424773,35022314,36106392,36897912
YTHDC1_S308	EMC4_S36	101	85	1	11	11	0.0017831	4	5	(BRAFV600E(OIS)/Cycling(9d))@HDF cell line-Log2FC;(BRAFV600E+sh-C/EBP beta(OISb)/Cycling(9d))@HDF cell line-Log2FC;(Flavopiridol/DMSO)@HeLa cells-AvgFC;(RXDX-106(30min)/DMSO)@H1299 cell line-Log2FC;(RXDX-106(4h)/DMSO)@H1299 cell line-Log2FC;Human enterovirus A71(12h)/Mock@RD cells-Log2FC;Human enterovirus A71(1h)/Mock@RD cells-Log2FC;Human enterovirus A71(2h)/Mock@RD cells-Log2FC;Human enteroviru…	24961811,27134283,35022314,36106392,36781298
YTHDC1_S308	C1QBP_S213	101	85	1	11	11	0.0017831	4	5	(NCM(1h)/Untreated)@HUES 9 cells-AbsFC;(RSK1/2 RNAi PMA (30min)/Control)@HEK293 cells-Log2FC (calc);Human enterovirus A71(12h)/Mock@RD cells-Log2FC;Human enterovirus A71(1h)/Mock@RD cells-Log2FC;Human enterovirus A71(2h)/Mock@RD cells-Log2FC;Human enterovirus A71(4h)/Mock@RD cells-Log2FC;Human enterovirus A71(8h)/Mock@RD cells-Log2FC;Metformin(24h)/Control@HT115-Log2FC;Metformin(24h)/Control@SNU6…	21406692,25002506,36106392,36781298,35688186
YTHDC1_S308	TTYH3_S496	98	88	1	11	11	0.00248439	4	5	(BI-D1870(2h)/DMSO)@A375 cells-Log2FC (calc);(EGF(15min)/Untreated)@HeLa cells-Log2FC (calc);(RSK1/2 RNAi PMA (30min)/Control)@HEK293 cells-Log2FC (calc);(RSK1/2 RNAi/Control)@A375 cells-Log2FC (calc);4-OHT(d4)/4-OHT(d0)@IMR90-ER:RasG12V-AvgFC;Human enterovirus A71(12h)/Mock@RD cells-Log2FC;Human enterovirus A71(1h)/Mock@RD cells-Log2FC;Human enterovirus A71(2h)/Mock@RD cells-Log2FC;Human enterov…	25002506,25159151,38216124,36106392,36897912
YTHDC1_S308	RPL27A_S68	95	91	1	11	11	0.00342049	4	5	(BRAFV600E(OIS)/Cycling(3d))@HDF cell line-Log2FC;(BRAFV600E(OIS)/Cycling(9d))@HDF cell line-Log2FC;(BRAFV600E+sh-C/EBP beta(OISb)/Cycling(3d))@HDF cell line-Log2FC;(BRAFV600E+sh-C/EBP beta(OISb)/Cycling(9d))@HDF cell line-Log2FC;(Flavopiridol/DMSO)@HeLa cells-AvgFC;4-OHT(d2)/4-OHT(d0)@IMR90-ER:RasG12V-AvgFC;Metformin(24h)/Control@HT115-Log2FC;Tirabrutinib/Control@TMD8 cells Exp1-AvgFC;Tirabrutin…	24961811,27134283,38216124,36781298,36897912
YTHDC1_S308	CEP131_S47	90	96	1	11	11	0.00568578	4	5	(Flavopiridol/DMSO)@HeLa cells-AvgFC;(NCM(1h)/Untreated)@HUES 9 cells-AbsFC;(NCM(24h)/Untreated)@HUES 9 cells-AbsFC;(NCM(30min)/Untreated)@HUES 9 cells-AbsFC;(NCM(6h)/Untreated)@HUES 9 cells-AbsFC;(RO-3306/DMSO)@HeLa cells-AvgFC;Metformin(24h)/Control@HT115-Log2FC;Metformin(24h)/Control@SNU61-Log2FC;(Caffeine(1000µM)/Control)@HepG2 cells-Log2FC;(Caffeine(100µM)/Control)@HepG2 cells-Log2FC;(Crizot…	27134283,21406692,36781298,35688186,23898821
YTHDC1_S308	DGCR8_S271	90	96	1	11	11	0.00568578	4	5	(BI-D1870(2h)/DMSO)@A375 cells-Log2FC (calc);(EGF(15min)/Untreated)@HeLa cells-Log2FC (calc);(Etoposide(24h)/DMSO)@U2OS cells-AbsFC;(RSK1/2 RNAi/Control)@A375 cells-Log2FC (calc);4-OHT(d2)/4-OHT(d0)@IMR90-ER:RasG12V-AvgFC;4-OHT(d4)/4-OHT(d0)@IMR90-ER:RasG12V-AvgFC;Human enterovirus A71(12h)/Mock@RD cells-Log2FC;Human enterovirus A71(1h)/Mock@RD cells-Log2FC;Human enterovirus A71(2h)/Mock@RD cells…	25002506,25159151,22424773,38216124,36106392
YTHDC1_S308	SEC31A_S532	90	96	1	11	11	0.00568578	4	5	(BRAFV600E(OIS)/Cycling(3d))@HDF cell line-Log2FC;(BRAFV600E+sh-C/EBP beta(OISb)/Cycling(3d))@HDF cell line-Log2FC;(BRAFV600E+sh-C/EBP beta(OISb)/Cycling(9d))@HDF cell line-Log2FC;(Etoposide(24h)/DMSO)@U2OS cells-AbsFC;Human enterovirus A71(12h)/Mock@RD cells-Log2FC;Human enterovirus A71(1h)/Mock@RD cells-Log2FC;Human enterovirus A71(2h)/Mock@RD cells-Log2FC;Human enterovirus A71(4h)/Mock@RD cell…	24961811,22424773,36106392,36781298,35688186
YTHDC1_S308	MEF2D_S98	87	99	1	11	11	0.00760616	4	5	(BRAFV600E(OIS)/Cycling(9d))@HDF cell line-Log2FC;(BRAFV600E+sh-C/EBP beta(OISb)/Cycling(9d))@HDF cell line-Log2FC;(RXDX-106(4h)/DMSO)@H1299 cell line-Log2FC;4-OHT(d2)/4-OHT(d0)@IMR90-ER:RasG12V-AvgFC;4-OHT(d4)/4-OHT(d0)@IMR90-ER:RasG12V-AvgFC;Human enterovirus A71(12h)/Mock@RD cells-Log2FC;Human enterovirus A71(1h)/Mock@RD cells-Log2FC;Human enterovirus A71(2h)/Mock@RD cells-Log2FC;Human enterov…	24961811,35022314,38216124,36106392,23898821
YTHDC1_S308	MDM2_S166	82	104	1	11	11	0.0120894	4	5	(BRAFV600E(OIS)/Cycling(9d))@HDF cell line-Log2FC;(BRAFV600E+sh-C/EBP beta(OISb)/Cycling(3d))@HDF cell line-Log2FC;(BRAFV600E+sh-C/EBP beta(OISb)/Cycling(9d))@HDF cell line-Log2FC;(Etoposide(24h)/DMSO)@U2OS cells-AbsFC;Human enterovirus A71(12h)/Mock@RD cells-Log2FC;Human enterovirus A71(1h)/Mock@RD cells-Log2FC;Human enterovirus A71(2h)/Mock@RD cells-Log2FC;Human enterovirus A71(4h)/Mock@RD cell…	24961811,22424773,36106392,23898821,36173113
YTHDC1_S308	PIKFYVE_S329	105	82	0	11	11	0.000176089	4	4	Human enterovirus A71(12h)/Mock@RD cells-Log2FC;Human enterovirus A71(1h)/Mock@RD cells-Log2FC;Human enterovirus A71(2h)/Mock@RD cells-Log2FC;Human enterovirus A71(4h)/Mock@RD cells-Log2FC;Human enterovirus A71(8h)/Mock@RD cells-Log2FC;Tirabrutinib/Control@TMD8 cells Exp1-AvgFC;Tirabrutinib/Control@TMD8 cells Exp2-AvgFC;WG-307/Control@U2932 cells Exp1-AvgFC;WG-307/Control@U2932 cells Exp2-AvgFC;(…	36106392,36897912,35688186,34604676
YTHDC1_S308	GON4L_S1268	105	82	0	11	11	0.000176089	4	4	(RSK1/2 RNAi/Control)@A375 cells-Log2FC (calc);4-OHT(d2)/4-OHT(d0)@IMR90-ER:RasG12V-AvgFC;Human enterovirus A71(12h)/Mock@RD cells-Log2FC;Human enterovirus A71(1h)/Mock@RD cells-Log2FC;Human enterovirus A71(2h)/Mock@RD cells-Log2FC;Human enterovirus A71(4h)/Mock@RD cells-Log2FC;Human enterovirus A71(8h)/Mock@RD cells-Log2FC;Tirabrutinib/Control@TMD8 cells Exp1-AvgFC;Tirabrutinib/Control@TMD8 cell…	25002506,38216124,36106392,36897912
YTHDC1_S308	TASOR_S636	104	83	0	11	11	0.000199426	4	4	(BRAFV600E(OIS)/Cycling(9d))@HDF cell line-Log2FC;(HU+SCH 900776/HU)@HEK293A cell CF2-AbsFC;Human enterovirus A71(12h)/Mock@RD cells-Log2FC;Human enterovirus A71(1h)/Mock@RD cells-Log2FC;Human enterovirus A71(2h)/Mock@RD cells-Log2FC;Human enterovirus A71(4h)/Mock@RD cells-Log2FC;Human enterovirus A71(8h)/Mock@RD cells-Log2FC;Tirabrutinib/Control@TMD8 cells Exp1-AvgFC;Tirabrutinib/Control@TMD8 ce…	24961811,32314919,36106392,36897912
YTHDC1_S308	NOL4L_S400	103	84	0	11	11	0.000225541	4	4	(RSK1/2 RNAi PMA (30min)/Control)@HEK293 cells-Log2FC (calc);(RSK1/2 RNAi/Control)@A375 cells-Log2FC (calc);4-OHT(d2)/4-OHT(d0)@IMR90-ER:RasG12V-AvgFC;4-OHT(d4)/4-OHT(d0)@IMR90-ER:RasG12V-AvgFC;Human enterovirus A71(12h)/Mock@RD cells-Log2FC;Human enterovirus A71(1h)/Mock@RD cells-Log2FC;Human enterovirus A71(2h)/Mock@RD cells-Log2FC;Human enterovirus A71(4h)/Mock@RD cells-Log2FC;Human enteroviru…	25002506,38216124,36106392,36781298
YTHDC1_S308	TASOR_S1552	100	87	0	11	11	0.000323638	4	4	(Etoposide(24h)/DMSO)@U2OS cells-AbsFC;(HU+SCH 900776/HU)@HEK293A cell CF2-AbsFC;Human enterovirus A71(12h)/Mock@RD cells-Log2FC;Human enterovirus A71(1h)/Mock@RD cells-Log2FC;Human enterovirus A71(2h)/Mock@RD cells-Log2FC;Human enterovirus A71(4h)/Mock@RD cells-Log2FC;Human enterovirus A71(8h)/Mock@RD cells-Log2FC;Tirabrutinib/Control@TMD8 cells Exp1-AvgFC;Tirabrutinib/Control@TMD8 cells Exp2-Av…	22424773,32314919,36106392,36897912
YTHDC1_S308	NAA30_S39	99	88	0	11	11	0.000364092	4	4	(PGE2(5min)/Untreated)@T cells MS1-Log2FC (calc);Human enterovirus A71(12h)/Mock@RD cells-Log2FC;Human enterovirus A71(1h)/Mock@RD cells-Log2FC;Human enterovirus A71(2h)/Mock@RD cells-Log2FC;Human enterovirus A71(4h)/Mock@RD cells-Log2FC;Human enterovirus A71(8h)/Mock@RD cells-Log2FC;Tirabrutinib/Control@TMD8 cells Exp1-AvgFC;Tirabrutinib/Control@TMD8 cells Exp2-AvgFC;WG-307/Control@U2932 cells E…	24850871,36106392,36897912,36173113
YTHDC1_S308	MACF1_S280	97	90	0	11	11	0.000459093	4	4	4-OHT(d2)/4-OHT(d0)@IMR90-ER:RasG12V-AvgFC;4-OHT(d4)/4-OHT(d0)@IMR90-ER:RasG12V-AvgFC;Human enterovirus A71(12h)/Mock@RD cells-Log2FC;Human enterovirus A71(1h)/Mock@RD cells-Log2FC;Human enterovirus A71(2h)/Mock@RD cells-Log2FC;Human enterovirus A71(4h)/Mock@RD cells-Log2FC;Human enterovirus A71(8h)/Mock@RD cells-Log2FC;Metformin(24h)/Control@HT115-Log2FC;Metformin(24h)/Control@SNU61-Log2FC;(Caff…	38216124,36106392,36781298,35688186
YTHDC1_S308	ZNF384_S214	97	90	0	11	11	0.000459093	4	4	(ARS 1620(24h)/DMSO)@Calu1 cell line-Log2FC;(ARS 1620(24h)/DMSO)@NCI H358 cell line-Log2FC;(ARS 1620(6h)/DMSO)@Calu1 cell line-Log2FC;(ARS 1620(6h)/DMSO)@NCI-H358 cell line- Log2FC;(Etoposide(24h)/DMSO)@U2OS cells-AbsFC;(RSK1/2 RNAi PMA (30min)/Control)@HEK293 cells-Log2FC (calc);(RSK1/2 RNAi/Control)@A375 cells-Log2FC (calc);Tirabrutinib/Control@TMD8 cells Exp1-AvgFC;Tirabrutinib/Control@TMD8 ce…	33619172,22424773,25002506,36897912
YTHDC1_S308	KDM2B_S979	92	95	0	11	11	0.000802976	4	4	(PGE2(5min)/Untreated)@T cells MS1-Log2FC (calc);(RXDX-106(4h)/DMSO)@H1299 cell line-Log2FC;Human enterovirus A71(12h)/Mock@RD cells-Log2FC;Human enterovirus A71(1h)/Mock@RD cells-Log2FC;Human enterovirus A71(2h)/Mock@RD cells-Log2FC;Human enterovirus A71(4h)/Mock@RD cells-Log2FC;Human enterovirus A71(8h)/Mock@RD cells-Log2FC;Tirabrutinib/Control@TMD8 cells Exp1-AvgFC;Tirabrutinib/Control@TMD8 ce…	24850871,35022314,36106392,36897912
YTHDC1_S308	ITPRID2_S641	106	80	1	11	11	0.000997087	4	4	(Etoposide(24h)/DMSO)@U2OS cells-AbsFC;(RXDX-106(30min)/DMSO)@H1299 cell line-Log2FC;(RXDX-106(4h)/DMSO)@H1299 cell line-Log2FC;4-OHT(d2)/4-OHT(d0)@IMR90-ER:RasG12V-AvgFC;4-OHT(d4)/4-OHT(d0)@IMR90-ER:RasG12V-AvgFC;Human enterovirus A71(12h)/Mock@RD cells-Log2FC;Human enterovirus A71(1h)/Mock@RD cells-Log2FC;Human enterovirus A71(2h)/Mock@RD cells-Log2FC;Human enterovirus A71(4h)/Mock@RD cells-Log…	22424773,35022314,38216124,36106392,36173113
YTHDC1_S308	SETD2_S1845	105	81	1	11	11	0.00112336	4	4	(Etoposide(24h)/DMSO)@U2OS cells-AbsFC;Human enterovirus A71(12h)/Mock@RD cells-Log2FC;Human enterovirus A71(1h)/Mock@RD cells-Log2FC;Human enterovirus A71(2h)/Mock@RD cells-Log2FC;Human enterovirus A71(4h)/Mock@RD cells-Log2FC;Human enterovirus A71(8h)/Mock@RD cells-Log2FC;WG-307/Control@U2932 cells Exp1-AvgFC;WG-307/Control@U2932 cells Exp2-AvgFC;(Caffeine(1000µM)/Control)@HepG2 cells-Log2FC;(C…	22424773,36106392,36897912,35688186,36173113
YTHDC1_S308	PHRF1_S5	105	81	1	11	11	0.00112336	4	4	(PGE2(5min)/Untreated)@T cells MS1-Log2FC (calc);(RSK1/2 RNAi PMA (30min)/Control)@HEK293 cells-Log2FC (calc);(RSK1/2 RNAi/Control)@A375 cells-Log2FC (calc);Human enterovirus A71(12h)/Mock@RD cells-Log2FC;Human enterovirus A71(1h)/Mock@RD cells-Log2FC;Human enterovirus A71(2h)/Mock@RD cells-Log2FC;Human enterovirus A71(4h)/Mock@RD cells-Log2FC;Human enterovirus A71(8h)/Mock@RD cells-Log2FC;Metfor…	24850871,25002506,36106392,36781298,35688186
YTHDC1_S308	RIF1_S2144	104	82	1	11	11	0.0012637	4	4	(RXDX-106(30min)/DMSO)@H1299 cell line-Log2FC;(RXDX-106(4h)/DMSO)@H1299 cell line-Log2FC;Human enterovirus A71(12h)/Mock@RD cells-Log2FC;Human enterovirus A71(1h)/Mock@RD cells-Log2FC;Human enterovirus A71(2h)/Mock@RD cells-Log2FC;Human enterovirus A71(4h)/Mock@RD cells-Log2FC;Human enterovirus A71(8h)/Mock@RD cells-Log2FC;Tirabrutinib/Control@TMD8 cells Exp1-AvgFC;Tirabrutinib/Control@TMD8 cells…	35022314,36106392,36897912,35688186,36173113
YTHDC1_S308	SUPT7L_S108	103	83	1	11	11	0.00141945	4	4	(RXDX-106(30min)/DMSO)@H1299 cell line-Log2FC;(RXDX-106(4h)/DMSO)@H1299 cell line-Log2FC;Metformin(24h)/Control@HT115-Log2FC;Metformin(24h)/Control@SNU61-Log2FC;Tirabrutinib/Control@TMD8 cells Exp1-AvgFC;Tirabrutinib/Control@TMD8 cells Exp2-AvgFC;WG-307/Control@U2932 cells Exp1-AvgFC;WG-307/Control@U2932 cells Exp2-AvgFC;(Caffeine(1000µM)/Control)@HepG2 cells-Log2FC;(Caffeine(100µM)/Control)@HepG…	35022314,36781298,36897912,35688186,36173113
YTHDC1_S308	PHF2_S474	102	84	1	11	11	0.00159206	4	4	(Etoposide(24h)/DMSO)@U2OS cells-AbsFC;(RXDX-106(4h)/DMSO)@H1299 cell line-Log2FC;Human enterovirus A71(12h)/Mock@RD cells-Log2FC;Human enterovirus A71(1h)/Mock@RD cells-Log2FC;Human enterovirus A71(2h)/Mock@RD cells-Log2FC;Human enterovirus A71(4h)/Mock@RD cells-Log2FC;Human enterovirus A71(8h)/Mock@RD cells-Log2FC;Metformin(24h)/Control@HT115-Log2FC;Metformin(24h)/Control@SNU61-Log2FC;WG-307/Co…	22424773,35022314,36106392,36781298,36897912
YTHDC1_S308	GPATCH1_S6	101	85	1	11	11	0.0017831	4	4	(RXDX-106(30min)/DMSO)@H1299 cell line-Log2FC;(RXDX-106(4h)/DMSO)@H1299 cell line-Log2FC;4-OHT(d2)/4-OHT(d0)@IMR90-ER:RasG12V-AvgFC;4-OHT(d4)/4-OHT(d0)@IMR90-ER:RasG12V-AvgFC;Human enterovirus A71(12h)/Mock@RD cells-Log2FC;Human enterovirus A71(1h)/Mock@RD cells-Log2FC;Human enterovirus A71(2h)/Mock@RD cells-Log2FC;Human enterovirus A71(4h)/Mock@RD cells-Log2FC;Human enterovirus A71(8h)/Mock@RD c…	35022314,38216124,36106392,36781298,35688186
YTHDC1_S308	LEMD2_S134	101	85	1	11	11	0.0017831	4	4	(Gefitinib/DMSO)@A431cell line-AbsFC (calc);(RO-3306/DMSO)@HeLa cells-AvgFC;(RXDX-106(30min)/DMSO)@H1299 cell line-Log2FC;(RXDX-106(4h)/DMSO)@H1299 cell line-Log2FC;(SARS CoV2(3h)/Mock)@iPSCderived iAT2 cells-Log2FC;(SARS CoV2(6h)/Mock)@iPSCderived iAT2 cells-Log2FC;Human enterovirus A71(12h)/Mock@RD cells-Log2FC;Human enterovirus A71(1h)/Mock@RD cells-Log2FC;Human enterovirus A71(2h)/Mock@RD cel…	27794612,27134283,35022314,33417854,36106392
YTHDC1_S308	THOC1_S2	100	86	1	11	11	0.00199428	4	4	(PGE2(5min)/Untreated)@T cells MS1-Log2FC (calc);4-OHT(d2)/4-OHT(d0)@IMR90-ER:RasG12V-AvgFC;Human enterovirus A71(12h)/Mock@RD cells-Log2FC;Human enterovirus A71(1h)/Mock@RD cells-Log2FC;Human enterovirus A71(2h)/Mock@RD cells-Log2FC;Human enterovirus A71(4h)/Mock@RD cells-Log2FC;Human enterovirus A71(8h)/Mock@RD cells-Log2FC;Metformin(24h)/Control@HT115-Log2FC;Metformin(24h)/Control@SNU61-Log2FC…	24850871,38216124,36106392,36781298,36897912
YTHDC1_S308	RRN3_S170	82	105	0	11	11	0.00227051	4	4	Human enterovirus A71(12h)/Mock@RD cells-Log2FC;Human enterovirus A71(1h)/Mock@RD cells-Log2FC;Human enterovirus A71(2h)/Mock@RD cells-Log2FC;Human enterovirus A71(4h)/Mock@RD cells-Log2FC;Human enterovirus A71(8h)/Mock@RD cells-Log2FC;Metformin(24h)/Control@SNU61-Log2FC;Tirabrutinib/Control@TMD8 cells Exp1-AvgFC;Tirabrutinib/Control@TMD8 cells Exp2-AvgFC;WG-307/Control@U2932 cells Exp1-AvgFC;WG-…	36106392,36781298,36897912,36173113
YTHDC1_S308	DDX21_S168	98	88	1	11	11	0.00248439	4	4	(PGE2(5min)/Untreated)@T cells MS1-Log2FC (calc);4-OHT(d2)/4-OHT(d0)@IMR90-ER:RasG12V-AvgFC;4-OHT(d4)/4-OHT(d0)@IMR90-ER:RasG12V-AvgFC;Human enterovirus A71(12h)/Mock@RD cells-Log2FC;Human enterovirus A71(1h)/Mock@RD cells-Log2FC;Human enterovirus A71(2h)/Mock@RD cells-Log2FC;Human enterovirus A71(4h)/Mock@RD cells-Log2FC;Human enterovirus A71(8h)/Mock@RD cells-Log2FC;WG-307/Control@U2932 cells E…	24850871,38216124,36106392,36897912,36173113
YTHDC1_S308	RBM12B_S638	97	89	1	11	11	0.00276739	4	4	(RO-3306/DMSO)@HeLa cells-AvgFC;(RXDX-106(30min)/DMSO)@H1299 cell line-Log2FC;(RXDX-106(4h)/DMSO)@H1299 cell line-Log2FC;4-OHT(d2)/4-OHT(d0)@IMR90-ER:RasG12V-AvgFC;4-OHT(d4)/4-OHT(d0)@IMR90-ER:RasG12V-AvgFC;Human enterovirus A71(12h)/Mock@RD cells-Log2FC;Human enterovirus A71(1h)/Mock@RD cells-Log2FC;Human enterovirus A71(2h)/Mock@RD cells-Log2FC;Human enterovirus A71(4h)/Mock@RD cells-Log2FC;Hum…	27134283,35022314,38216124,36106392,36781298
YTHDC1_S308	SMC1A_S358	97	89	1	11	11	0.00276739	4	4	(Etoposide(24h)/DMSO)@U2OS cells-AbsFC;(RSK1/2 RNAi PMA (30min)/Control)@HEK293 cells-Log2FC (calc);(RSK1/2 RNAi/Control)@A375 cells-Log2FC (calc);Human enterovirus A71(12h)/Mock@RD cells-Log2FC;Human enterovirus A71(1h)/Mock@RD cells-Log2FC;Human enterovirus A71(2h)/Mock@RD cells-Log2FC;Human enterovirus A71(4h)/Mock@RD cells-Log2FC;Human enterovirus A71(8h)/Mock@RD cells-Log2FC;Tirabrutinib/Con…	22424773,25002506,36106392,36897912,36173113
YTHDC1_S308	AKAP11_T981	97	89	1	11	11	0.00276739	4	4	(PGE2(5min)/Untreated)@T cells MS1-Log2FC (calc);(RXDX-106(30min)/DMSO)@H1299 cell line-Log2FC;(RXDX-106(4h)/DMSO)@H1299 cell line-Log2FC;Human enterovirus A71(12h)/Mock@RD cells-Log2FC;Human enterovirus A71(1h)/Mock@RD cells-Log2FC;Human enterovirus A71(2h)/Mock@RD cells-Log2FC;Human enterovirus A71(4h)/Mock@RD cells-Log2FC;Human enterovirus A71(8h)/Mock@RD cells-Log2FC;Metformin(24h)/Control@HT…	24850871,35022314,36106392,36781298,36897912
YTHDC1_S308	HMGA2_S101	95	91	1	11	11	0.00342049	4	4	(NCM(24h)/Untreated)@HUES 9 cells-AbsFC;(NCM(6h)/Untreated)@HUES 9 cells-AbsFC;(SARS CoV2(3h)/Mock)@iPSCderived iAT2 cells-Log2FC;(SARS CoV2(6h)/Mock)@iPSCderived iAT2 cells-Log2FC;4-OHT(d4)/4-OHT(d0)@IMR90-ER:RasG12V-AvgFC;Human enterovirus A71(12h)/Mock@RD cells-Log2FC;Human enterovirus A71(1h)/Mock@RD cells-Log2FC;Human enterovirus A71(2h)/Mock@RD cells-Log2FC;Human enterovirus A71(4h)/Mock@RD…	21406692,33417854,38216124,36106392,32156701
YTHDC1_S308	IWS1_S250	94	92	1	11	11	0.00379557	4	4	(EGF(15min)/Untreated)@HeLa cells-Log2FC (calc);(SARS CoV2(3h)/Mock)@iPSCderived iAT2 cells-Log2FC;(SARS CoV2(6h)/Mock)@iPSCderived iAT2 cells-Log2FC;Human enterovirus A71(12h)/Mock@RD cells-Log2FC;Human enterovirus A71(1h)/Mock@RD cells-Log2FC;Human enterovirus A71(2h)/Mock@RD cells-Log2FC;Human enterovirus A71(4h)/Mock@RD cells-Log2FC;Human enterovirus A71(8h)/Mock@RD cells-Log2FC;Metformin(24h…	25159151,33417854,36106392,36781298,36173113
YTHDC1_S308	KDM4B_S566	89	97	1	11	11	0.00627194	4	4	(GFP_FGF10/GFP_UT)@HeLa cell line-Log2FC;(RSK1/2 RNAi/Control)@A375 cells-Log2FC (calc);4-OHT(d2)/4-OHT(d0)@IMR90-ER:RasG12V-AvgFC;4-OHT(d4)/4-OHT(d0)@IMR90-ER:RasG12V-AvgFC;Human enterovirus A71(12h)/Mock@RD cells-Log2FC;Human enterovirus A71(1h)/Mock@RD cells-Log2FC;Human enterovirus A71(2h)/Mock@RD cells-Log2FC;Human enterovirus A71(4h)/Mock@RD cells-Log2FC;Human enterovirus A71(8h)/Mock@RD ce…	36329028,25002506,38216124,36106392,35688186
YTHDC1_S308	ANKRD12_S149	88	98	1	11	11	0.00691074	4	4	(BRAFV600E+sh-C/EBP beta(OISb)/Cycling(9d))@HDF cell line-Log2FC;Human enterovirus A71(1h)/Mock@RD cells-Log2FC;Human enterovirus A71(2h)/Mock@RD cells-Log2FC;Human enterovirus A71(4h)/Mock@RD cells-Log2FC;Human enterovirus A71(8h)/Mock@RD cells-Log2FC;Tirabrutinib/Control@TMD8 cells Exp1-AvgFC;Tirabrutinib/Control@TMD8 cells Exp2-AvgFC;WG-307/Control@U2932 cells Exp1-AvgFC;WG-307/Control@U2932 c…	24961811,36106392,36897912,35688186,36173113
YTHDC1_S308	MTA3_S430	83	103	1	11	11	0.0110424	4	4	(ARS 1620(24h)/DMSO)@NCI H358 cell line-Log2FC;(RSK1/2 RNAi/Control)@A375 cells-Log2FC (calc);Human enterovirus A71(12h)/Mock@RD cells-Log2FC;Human enterovirus A71(1h)/Mock@RD cells-Log2FC;Human enterovirus A71(2h)/Mock@RD cells-Log2FC;Human enterovirus A71(4h)/Mock@RD cells-Log2FC;Human enterovirus A71(8h)/Mock@RD cells-Log2FC;Metformin(24h)/Control@HT115-Log2FC;Metformin(24h)/Control@SNU61-Log2…	33619172,25002506,36106392,36781298,36897912
YTHDC1_S308	RPL15_S97	105	82	0	11	11	0.000176089	3	4	(BRAFV600E(OIS)/Cycling(3d))@HDF cell line-Log2FC;(BRAFV600E+sh-C/EBP beta(OISb)/Cycling(3d))@HDF cell line-Log2FC;(BRAFV600E+sh-C/EBP beta(OISb)/Cycling(9d))@HDF cell line-Log2FC;(NCM(24h)/Untreated)@HUES 9 cells-AbsFC;(NCM(30min)/Untreated)@HUES 9 cells-AbsFC;(NCM(6h)/Untreated)@HUES 9 cells-AbsFC;Human enterovirus A71(12h)/Mock@RD cells-Log2FC;Human enterovirus A71(1h)/Mock@RD cells-Log2FC;Hum…	24961811,21406692,36106392
YTHDC1_S308	TNKS1BP1_S919	100	87	0	11	11	0.000323638	3	4	(NCM(24h)/Untreated)@HUES 9 cells-AbsFC;(NCM(30min)/Untreated)@HUES 9 cells-AbsFC;(NCM(6h)/Untreated)@HUES 9 cells-AbsFC;Human enterovirus A71(12h)/Mock@RD cells-Log2FC;Human enterovirus A71(1h)/Mock@RD cells-Log2FC;Human enterovirus A71(2h)/Mock@RD cells-Log2FC;Human enterovirus A71(4h)/Mock@RD cells-Log2FC;Human enterovirus A71(8h)/Mock@RD cells-Log2FC;Metformin(24h)/Control@HT115-Log2FC;Metfor…	21406692,36106392,36781298
YTHDC1_S308	DOT1L_S1153	105	81	1	11	11	0.00112336	3	4	(BRAFV600E(OIS)/Cycling(9d))@HDF cell line-Log2FC;(BRAFV600E+sh-C/EBP beta(OISb)/Cycling(3d))@HDF cell line-Log2FC;(BRAFV600E+sh-C/EBP beta(OISb)/Cycling(9d))@HDF cell line-Log2FC;Human enterovirus A71(12h)/Mock@RD cells-Log2FC;Human enterovirus A71(1h)/Mock@RD cells-Log2FC;Human enterovirus A71(2h)/Mock@RD cells-Log2FC;Human enterovirus A71(4h)/Mock@RD cells-Log2FC;Human enterovirus A71(8h)/Mock…	24961811,36106392,36781298,35688186
YTHDC1_S308	UPF2_T1088	101	85	1	11	11	0.0017831	3	4	(BRAFV600E(OIS)/Cycling(3d))@HDF cell line-Log2FC;(BRAFV600E+sh-C/EBP beta(OISb)/Cycling(3d))@HDF cell line-Log2FC;(GFP_FGF10/GFP_UT)@HeLa cell line-Log2FC;(NCM(1h)/Untreated)@HUES 9 cells-AbsFC;(NCM(30min)/Untreated)@HUES 9 cells-AbsFC;(NCM(6h)/Untreated)@HUES 9 cells-AbsFC;Human enterovirus A71(12h)/Mock@RD cells-Log2FC;Human enterovirus A71(1h)/Mock@RD cells-Log2FC;Human enterovirus A71(2h)/Mo…	24961811,36329028,21406692,36106392
YTHDC1_S308	FNDC3A_S203	90	96	1	11	11	0.00568578	3	4	(BI-D1870(2h)/DMSO)@A375 cells-Log2FC (calc);(RSK1/2 RNAi PMA (30min)/Control)@HEK293 cells-Log2FC (calc);(RSK1/2 RNAi/Control)@A375 cells-Log2FC (calc);4-OHT(d2)/4-OHT(d0)@IMR90-ER:RasG12V-AvgFC;4-OHT(d4)/4-OHT(d0)@IMR90-ER:RasG12V-AvgFC;Metformin(24h)/Control@HT115-Log2FC;Metformin(24h)/Control@SNU61-Log2FC;Tirabrutinib/Control@TMD8 cells Exp1-AvgFC;Tirabrutinib/Control@TMD8 cells Exp2-AvgFC;WG…	25002506,38216124,36781298,36897912
YTHDC1_S308	FAM118A_S311	109	78	0	11	11	0.000105486	3	3	Human enterovirus A71(12h)/Mock@RD cells-Log2FC;Human enterovirus A71(1h)/Mock@RD cells-Log2FC;Human enterovirus A71(2h)/Mock@RD cells-Log2FC;Human enterovirus A71(4h)/Mock@RD cells-Log2FC;Human enterovirus A71(8h)/Mock@RD cells-Log2FC;Tirabrutinib/Control@TMD8 cells Exp1-AvgFC;Tirabrutinib/Control@TMD8 cells Exp2-AvgFC;WG-307/Control@U2932 cells Exp1-AvgFC;WG-307/Control@U2932 cells Exp2-AvgFC;(…	36106392,36897912,35688186
YTHDC1_S308	KDM5A_S1603	108	79	0	11	11	0.000120174	3	3	4-OHT(d2)/4-OHT(d0)@IMR90-ER:RasG12V-AvgFC;4-OHT(d4)/4-OHT(d0)@IMR90-ER:RasG12V-AvgFC;Human enterovirus A71(12h)/Mock@RD cells-Log2FC;Human enterovirus A71(1h)/Mock@RD cells-Log2FC;Human enterovirus A71(2h)/Mock@RD cells-Log2FC;Human enterovirus A71(4h)/Mock@RD cells-Log2FC;Human enterovirus A71(8h)/Mock@RD cells-Log2FC;Tirabrutinib/Control@TMD8 cells Exp1-AvgFC;Tirabrutinib/Control@TMD8 cells Ex…	38216124,36106392,36897912
YTHDC1_S308	KDM5A_S1598	108	79	0	11	11	0.000120174	3	3	4-OHT(d2)/4-OHT(d0)@IMR90-ER:RasG12V-AvgFC;4-OHT(d4)/4-OHT(d0)@IMR90-ER:RasG12V-AvgFC;Human enterovirus A71(12h)/Mock@RD cells-Log2FC;Human enterovirus A71(1h)/Mock@RD cells-Log2FC;Human enterovirus A71(2h)/Mock@RD cells-Log2FC;Human enterovirus A71(4h)/Mock@RD cells-Log2FC;Human enterovirus A71(8h)/Mock@RD cells-Log2FC;Tirabrutinib/Control@TMD8 cells Exp1-AvgFC;Tirabrutinib/Control@TMD8 cells Ex…	38216124,36106392,36897912
YTHDC1_S308	MAP4K2_S394	101	86	0	11	11	0.000287311	3	3	Human enterovirus A71(12h)/Mock@RD cells-Log2FC;Human enterovirus A71(1h)/Mock@RD cells-Log2FC;Human enterovirus A71(2h)/Mock@RD cells-Log2FC;Human enterovirus A71(4h)/Mock@RD cells-Log2FC;Human enterovirus A71(8h)/Mock@RD cells-Log2FC;Tirabrutinib/Control@TMD8 cells Exp1-AvgFC;Tirabrutinib/Control@TMD8 cells Exp2-AvgFC;WG-307/Control@U2932 cells Exp1-AvgFC;WG-307/Control@U2932 cells Exp2-AvgFC;(…	36106392,36897912,35688186
YTHDC1_S308	GJA1_S306	105	81	1	11	11	0.00112336	3	3	(Ad2(24h)/Mock)@IMR-90 cells HL-AbsFC;(Ad2(36h)/Mock)@IMR-90 cells HL-AbsFC;(NCM(24h)/Untreated)@HUES 9 cells-AbsFC;4-OHT(d2)/4-OHT(d0)@IMR90-ER:RasG12V-AvgFC;4-OHT(d4)/4-OHT(d0)@IMR90-ER:RasG12V-AvgFC;Human enterovirus A71(12h)/Mock@RD cells-Log2FC;Human enterovirus A71(1h)/Mock@RD cells-Log2FC;Human enterovirus A71(2h)/Mock@RD cells-Log2FC;Human enterovirus A71(4h)/Mock@RD cells-Log2FC;Human en…	32032466,21406692,38216124,36106392
YTHDC1_S308	STK4_S320	105	81	1	11	11	0.00112336	3	3	(PGE2(5min)/Untreated)@T cells MS1-Log2FC (calc);Human enterovirus A71(12h)/Mock@RD cells-Log2FC;Human enterovirus A71(1h)/Mock@RD cells-Log2FC;Human enterovirus A71(2h)/Mock@RD cells-Log2FC;Human enterovirus A71(4h)/Mock@RD cells-Log2FC;Human enterovirus A71(8h)/Mock@RD cells-Log2FC;Tirabrutinib/Control@TMD8 cells Exp1-AvgFC;Tirabrutinib/Control@TMD8 cells Exp2-AvgFC;WG-307/Control@U2932 cells E…	24850871,36106392,36897912,34604676
YTHDC1_S308	TP53BP1_T543	104	82	1	11	11	0.0012637	3	3	(RSK1/2 RNAi PMA (30min)/Control)@HEK293 cells-Log2FC (calc);(RSK1/2 RNAi/Control)@A375 cells-Log2FC (calc);(RXDX-106(30min)/DMSO)@H1299 cell line-Log2FC;(RXDX-106(4h)/DMSO)@H1299 cell line-Log2FC;Human enterovirus A71(12h)/Mock@RD cells-Log2FC;Human enterovirus A71(1h)/Mock@RD cells-Log2FC;Human enterovirus A71(2h)/Mock@RD cells-Log2FC;Human enterovirus A71(4h)/Mock@RD cells-Log2FC;Human enterov…	25002506,35022314,36106392,36781298
YTHDC1_S308	CDC42EP1_S195	102	84	1	11	11	0.00159206	3	3	(Ad2(24h)/Mock)@IMR-90 cells HL-AbsFC;(ARS 1620(24h)/DMSO)@Calu1 cell line-Log2FC;(ARS 1620(6h)/DMSO)@Calu1 cell line-Log2FC;Human enterovirus A71(12h)/Mock@RD cells-Log2FC;Human enterovirus A71(1h)/Mock@RD cells-Log2FC;Human enterovirus A71(2h)/Mock@RD cells-Log2FC;Human enterovirus A71(4h)/Mock@RD cells-Log2FC;Human enterovirus A71(8h)/Mock@RD cells-Log2FC;Metformin(24h)/Control@HT115-Log2FC;Me…	32032466,33619172,36106392,36781298
YTHDC1_S308	CENPQ_S50	102	84	1	11	11	0.00159206	3	3	(NCM(1h)/Untreated)@HUES 9 cells-AbsFC;(NCM(30min)/Untreated)@HUES 9 cells-AbsFC;(NCM(6h)/Untreated)@HUES 9 cells-AbsFC;(RXDX-106(30min)/DMSO)@H1299 cell line-Log2FC;(RXDX-106(4h)/DMSO)@H1299 cell line-Log2FC;Human enterovirus A71(12h)/Mock@RD cells-Log2FC;Human enterovirus A71(1h)/Mock@RD cells-Log2FC;Human enterovirus A71(2h)/Mock@RD cells-Log2FC;Human enterovirus A71(4h)/Mock@RD cells-Log2FC;H…	21406692,35022314,36106392,36173113
YTHDC1_S308	ZC3H13_S1364	102	84	1	11	11	0.00159206	3	3	Human enterovirus A71(12h)/Mock@RD cells-Log2FC;Human enterovirus A71(1h)/Mock@RD cells-Log2FC;Human enterovirus A71(2h)/Mock@RD cells-Log2FC;Human enterovirus A71(4h)/Mock@RD cells-Log2FC;Human enterovirus A71(8h)/Mock@RD cells-Log2FC;Metformin(24h)/Control@HT115-Log2FC;Metformin(24h)/Control@SNU61-Log2FC;WG-307/Control@U2932 cells Exp1-AvgFC;WG-307/Control@U2932 cells Exp2-AvgFC;(Caffeine(1000µ…	36106392,36781298,36897912,35688186
YTHDC1_S308	KAT6B_S1502	101	85	1	11	11	0.0017831	3	3	(ARS 1620(24h)/DMSO)@NCI H358 cell line-Log2FC;(RSK1/2 RNAi/Control)@A375 cells-Log2FC (calc);Human enterovirus A71(12h)/Mock@RD cells-Log2FC;Human enterovirus A71(1h)/Mock@RD cells-Log2FC;Human enterovirus A71(2h)/Mock@RD cells-Log2FC;Human enterovirus A71(4h)/Mock@RD cells-Log2FC;Human enterovirus A71(8h)/Mock@RD cells-Log2FC;Tirabrutinib/Control@TMD8 cells Exp1-AvgFC;Tirabrutinib/Control@TMD8 …	33619172,25002506,36106392,36897912
YTHDC1_S308	CHD7_S2275	100	86	1	11	11	0.00199428	3	3	(NCM(6h)/Untreated)@HUES 9 cells-AbsFC;(RSK1/2 RNAi PMA (30min)/Control)@HEK293 cells-Log2FC (calc);Human enterovirus A71(12h)/Mock@RD cells-Log2FC;Human enterovirus A71(1h)/Mock@RD cells-Log2FC;Human enterovirus A71(2h)/Mock@RD cells-Log2FC;Human enterovirus A71(4h)/Mock@RD cells-Log2FC;Human enterovirus A71(8h)/Mock@RD cells-Log2FC;Tirabrutinib/Control@TMD8 cells Exp1-AvgFC;Tirabrutinib/Control…	21406692,25002506,36106392,36897912
YTHDC1_S308	DDX23_S14	97	89	1	11	11	0.00276739	3	3	(Dispase/2D Acetone)@HCT116 cells D Up-Log2FC;(NCM(1h)/Untreated)@HUES 9 cells-AbsFC;(NCM(24h)/Untreated)@HUES 9 cells-AbsFC;(NCM(30min)/Untreated)@HUES 9 cells-AbsFC;(NCM(6h)/Untreated)@HUES 9 cells-AbsFC;(RXDX-106(4h)/DMSO)@H1299 cell line-Log2FC;Human enterovirus A71(12h)/Mock@RD cells-Log2FC;Human enterovirus A71(1h)/Mock@RD cells-Log2FC;Human enterovirus A71(2h)/Mock@RD cells-Log2FC;Human en…	30061712,21406692,35022314,36106392
YTHDC1_S308	RETREG2_S281	97	89	1	11	11	0.00276739	3	3	Human enterovirus A71(12h)/Mock@RD cells-Log2FC;Human enterovirus A71(1h)/Mock@RD cells-Log2FC;Human enterovirus A71(2h)/Mock@RD cells-Log2FC;Human enterovirus A71(4h)/Mock@RD cells-Log2FC;Human enterovirus A71(8h)/Mock@RD cells-Log2FC;Metformin(24h)/Control@HT115-Log2FC;Tirabrutinib/Control@TMD8 cells Exp1-AvgFC;Tirabrutinib/Control@TMD8 cells Exp2-AvgFC;WG-307/Control@U2932 cells Exp1-AvgFC;WG-…	36106392,36781298,36897912,36173113
YTHDC1_S308	FANCD2_S1412	96	90	1	11	11	0.00307862	3	3	(NCM(24h)/Untreated)@HUES 9 cells-AbsFC;Human enterovirus A71(12h)/Mock@RD cells-Log2FC;Human enterovirus A71(1h)/Mock@RD cells-Log2FC;Human enterovirus A71(2h)/Mock@RD cells-Log2FC;Human enterovirus A71(4h)/Mock@RD cells-Log2FC;Human enterovirus A71(8h)/Mock@RD cells-Log2FC;Tirabrutinib/Control@TMD8 cells Exp1-AvgFC;Tirabrutinib/Control@TMD8 cells Exp2-AvgFC;WG-307/Control@U2932 cells Exp1-AvgFC…	21406692,36106392,36897912,32156701
YTHDC1_S308	NGRN_S41	95	91	1	11	11	0.00342049	3	3	Human enterovirus A71(12h)/Mock@RD cells-Log2FC;Human enterovirus A71(1h)/Mock@RD cells-Log2FC;Human enterovirus A71(2h)/Mock@RD cells-Log2FC;Human enterovirus A71(4h)/Mock@RD cells-Log2FC;Human enterovirus A71(8h)/Mock@RD cells-Log2FC;Metformin(24h)/Control@HT115-Log2FC;Tirabrutinib/Control@TMD8 cells Exp1-AvgFC;Tirabrutinib/Control@TMD8 cells Exp2-AvgFC;WG-307/Control@U2932 cells Exp1-AvgFC;WG-…	36106392,36781298,36897912,36173113
YTHDC1_S308	CENPC_S709	94	92	1	11	11	0.00379557	3	3	(NCM(24h)/Untreated)@HUES 9 cells-AbsFC;(NCM(30min)/Untreated)@HUES 9 cells-AbsFC;(NCM(6h)/Untreated)@HUES 9 cells-AbsFC;(PGE2(5min)/Untreated)@T cells MS1-Log2FC (calc);Human enterovirus A71(12h)/Mock@RD cells-Log2FC;Human enterovirus A71(1h)/Mock@RD cells-Log2FC;Human enterovirus A71(2h)/Mock@RD cells-Log2FC;Human enterovirus A71(4h)/Mock@RD cells-Log2FC;Human enterovirus A71(8h)/Mock@RD cells-…	21406692,24850871,36106392,36897912
YTHDC1_S308	MIGA2_S224	92	94	1	11	11	0.00465655	3	3	(RSK1/2 RNAi PMA (30min)/Control)@HEK293 cells-Log2FC (calc);Human enterovirus A71(12h)/Mock@RD cells-Log2FC;Human enterovirus A71(1h)/Mock@RD cells-Log2FC;Human enterovirus A71(2h)/Mock@RD cells-Log2FC;Human enterovirus A71(4h)/Mock@RD cells-Log2FC;Human enterovirus A71(8h)/Mock@RD cells-Log2FC;Tirabrutinib/Control@TMD8 cells Exp1-AvgFC;Tirabrutinib/Control@TMD8 cells Exp2-AvgFC;WG-307/Control@U…	25002506,36106392,36897912,36173113
YTHDC1_S308	RFC1_S368	88	98	1	11	11	0.00691074	3	3	(NCM(30min)/Untreated)@HUES 9 cells-AbsFC;(NCM(6h)/Untreated)@HUES 9 cells-AbsFC;(RXDX-106(30min)/DMSO)@H1299 cell line-Log2FC;(RXDX-106(4h)/DMSO)@H1299 cell line-Log2FC;Human enterovirus A71(12h)/Mock@RD cells-Log2FC;Human enterovirus A71(1h)/Mock@RD cells-Log2FC;Human enterovirus A71(2h)/Mock@RD cells-Log2FC;Human enterovirus A71(4h)/Mock@RD cells-Log2FC;Human enterovirus A71(8h)/Mock@RD cells-…	21406692,35022314,36106392,36897912
YTHDC1_S308	NOP14_S148	87	99	1	11	11	0.00760616	3	3	(NCM(1h)/Untreated)@HUES 9 cells-AbsFC;(NCM(30min)/Untreated)@HUES 9 cells-AbsFC;(NCM(6h)/Untreated)@HUES 9 cells-AbsFC;4-OHT(d2)/4-OHT(d0)@IMR90-ER:RasG12V-AvgFC;4-OHT(d4)/4-OHT(d0)@IMR90-ER:RasG12V-AvgFC;Human enterovirus A71(12h)/Mock@RD cells-Log2FC;Human enterovirus A71(1h)/Mock@RD cells-Log2FC;Human enterovirus A71(2h)/Mock@RD cells-Log2FC;Human enterovirus A71(4h)/Mock@RD cells-Log2FC;Huma…	21406692,38216124,36106392,36781298
YTHDC1_S308	RIC1_T992	86	100	1	11	11	0.00836243	3	3	(Dispase/2D Acetone)@HCT116 cells D Up-Log2FC;Human enterovirus A71(12h)/Mock@RD cells-Log2FC;Human enterovirus A71(1h)/Mock@RD cells-Log2FC;Human enterovirus A71(2h)/Mock@RD cells-Log2FC;Human enterovirus A71(4h)/Mock@RD cells-Log2FC;Human enterovirus A71(8h)/Mock@RD cells-Log2FC;Tirabrutinib/Control@TMD8 cells Exp1-AvgFC;Tirabrutinib/Control@TMD8 cells Exp2-AvgFC;WG-307/Control@U2932 cells Exp1…	30061712,36106392,36897912,27834733
YTHDC1_S308	CCAR2_S675	74	101	2	21	10.5	0.000968283	8	12	(BI-D1870(2h)/DMSO)@A375 cells-Log2FC (calc);(BI-D1870+PMA(30min)/PMA(30min))@HEK293 cells-Log2FC (calc);(BRAFV600E(OIS)/Cycling(3d))@HDF cell line-Log2FC;(BRAFV600E(OIS)/Cycling(9d))@HDF cell line-Log2FC;(BRAFV600E+sh-C/EBP beta(OISb)/Cycling(3d))@HDF cell line-Log2FC;(BRAFV600E+sh-C/EBP beta(OISb)/Cycling(9d))@HDF cell line-Log2FC;(NCM(30min)/Untreated)@HUES 9 cells-AbsFC;(RSK1/2 RNAi/Control)@…	25002506,24961811,21406692,38216124,36106392,36781298,35688186,33727228,36173113
YTHDC1_S308	PKM_S37	89	75	3	31	10.3333	3.73955e-07	11	13	(Ad2(24h)/Mock)@IMR-90 cells HL-AbsFC;(Ad2(36h)/Mock)@IMR-90 cells HL-AbsFC;(ARS 1620(6h)/DMSO)@NCI-H358 cell line- Log2FC;(BRAFV600E(OIS)/Cycling(3d))@HDF cell line-Log2FC;(BRAFV600E(OIS)/Cycling(9d))@HDF cell line-Log2FC;(BRAFV600E+sh-C/EBP beta(OISb)/Cycling(3d))@HDF cell line-Log2FC;(CIP2A siRNA/Control)@HeLa cells CNA-Log2FC (calc);(Dispase/2D Acetone)@HCT116 cells D Up-Log2FC;(OA/Control)@H…	32032466,33619172,24961811,26278961,30061712,35022314,38216124,36106392,36781298,36897912,35688186,29154753,27834733
YTHDC1_S308	PKM_S37	89	75	3	31	10.3333	3.73955e-07	11	13	(Ad2(24h)/Mock)@IMR-90 cells HL-AbsFC;(Ad2(36h)/Mock)@IMR-90 cells HL-AbsFC;(ARS 1620(6h)/DMSO)@NCI-H358 cell line- Log2FC;(BRAFV600E(OIS)/Cycling(3d))@HDF cell line-Log2FC;(BRAFV600E(OIS)/Cycling(9d))@HDF cell line-Log2FC;(BRAFV600E+sh-C/EBP beta(OISb)/Cycling(3d))@HDF cell line-Log2FC;(CIP2A siRNA/Control)@HeLa cells CNA-Log2FC (calc);(Dispase/2D Acetone)@HCT116 cells D Up-Log2FC;(OA/Control)@H…	32032466,33619172,24961811,26278961,30061712,35022314,38216124,36106392,36781298,36897912,35688186,29154753,27834733
YTHDC1_S308	MECP2_S80	88	88	2	20	10	0.000144947	9	12	(BRAFV600E(OIS)/Cycling(9d))@HDF cell line-Log2FC;(BRAFV600E+sh-C/EBP beta(OISb)/Cycling(9d))@HDF cell line-Log2FC;(Etoposide(24h)/DMSO)@U2OS cells-AbsFC;(GFP_FGF10/GFP_UT)@HeLa cell line-Log2FC;(RSK1/2 RNAi PMA (30min)/Control)@HEK293 cells-Log2FC (calc);(RXDX-106(30min)/DMSO)@H1299 cell line-Log2FC;(RXDX-106(4h)/DMSO)@H1299 cell line-Log2FC;Human enterovirus A71(12h)/Mock@RD cells-Log2FC;Human …	24961811,22424773,36329028,25002506,35022314,36106392,35688186,33727228,32156701,27834733,30773488
YTHDC1_S308	SLU7_S215	83	104	1	10	10	0.0183717	7	9	(BRAFV600E(OIS)/Cycling(9d))@HDF cell line-Log2FC;(BRAFV600E+sh-C/EBP beta(OISb)/Cycling(9d))@HDF cell line-Log2FC;(Etoposide(24h)/DMSO)@U2OS cells-AbsFC;(HU+SCH 900776/HU)@HEK293A cell CF2-AbsFC;(RXDX-106(4h)/DMSO)@H1299 cell line-Log2FC;4-OHT(d2)/4-OHT(d0)@IMR90-ER:RasG12V-AvgFC;Metformin(24h)/Control@HT115-Log2FC;(PCB/DMSO)@Primary ALL-5 cells-Log2FC;(PCB+VCR/DMSO)@Primary ALL-5 cells-Log2FC;S…	24961811,22424773,32314919,35022314,38216124,36781298,34604676,36173113
YTHDC1_S308	MKI67_S1983	93	83	2	20	10	5.62283e-05	6	9	(NCM(1h)/Untreated)@HUES 9 cells-AbsFC;(NCM(30min)/Untreated)@HUES 9 cells-AbsFC;(NCM(6h)/Untreated)@HUES 9 cells-AbsFC;(RSK1/2 RNAi PMA (30min)/Control)@HEK293 cells-Log2FC (calc);Human enterovirus A71(12h)/Mock@RD cells-Log2FC;Human enterovirus A71(1h)/Mock@RD cells-Log2FC;Human enterovirus A71(2h)/Mock@RD cells-Log2FC;Human enterovirus A71(4h)/Mock@RD cells-Log2FC;Human enterovirus A71(8h)/Moc…	21406692,25002506,36106392,36781298,36897912,33727228,28634298,36173113
YTHDC1_S308	CDK12_S274	96	92	0	10	10	0.00105155	8	8	(BI-D1870+PMA(30min)/PMA(30min))@HEK293 cells-Log2FC (calc);(BRAFV600E+sh-C/EBP beta(OISb)/Cycling(3d))@HDF cell line-Log2FC;(HU+SCH 900776/HU)@HEK293A cell CF2-AbsFC;(NCM(24h)/Untreated)@HUES 9 cells-AbsFC;(NCM(6h)/Untreated)@HUES 9 cells-AbsFC;(RXDX-106(30min)/DMSO)@H1299 cell line-Log2FC;(RXDX-106(4h)/DMSO)@H1299 cell line-Log2FC;Metformin(24h)/Control@SNU61-Log2FC;(Caffeine(1000µM)/Control)@H…	25002506,24961811,32314919,21406692,35022314,36781298,35688186,36173113
YTHDC1_S308	POLR2A_S1913	89	98	1	10	10	0.0110629	7	8	(BI-D1870(2h)/DMSO)@A375 cells-Log2FC (calc);(CX-4945/DMSO)@HEK293T cell line-Log2FC;(EGF(15min)/Untreated)@HeLa cells-Log2FC (calc);(PGE2(5min)/Untreated)@T cells MS1-Log2FC (calc);Metformin(24h)/Control@SNU61-Log2FC;(Ad2(36h)/Mock)@IMR-90 cells LH-AbsFC;(Caffeine(1000µM)/Control)@HepG2 cells-Log2FC;(Caffeine(100µM)/Control)@HepG2 cells-Log2FC;(COR1 cell line/H1975 cell line Exp2)-AbsFC;(COR10 c…	25002506,34186244,25159151,24850871,36781298,32032466,35688186,33727228
YTHDC1_S308	CDC42BPB_S1690	71	116	1	10	10	0.0459352	7	8	4-OHT(d2)/4-OHT(d0)@IMR90-ER:RasG12V-AvgFC;Metformin(24h)/Control@HT115-Log2FC;Metformin(24h)/Control@SNU61-Log2FC;(Caffeine(100µM)/Control)@HepG2 cells-Log2FC;(Crizotinib/Control2)@H3122 cells mTRAQ R2-AbsFC;(IDH1mut/Control)@NHA cells-AbsFC;(PMA(30min)/Untreated)@HUES 9 cells-AbsFC;(Rociletinib+COR1 cell line/Rociletinib+H1975 cell line Exp2)-AbsFC;(Rociletinib+COR10 cell line/Rociletinib+H1975…	38216124,36781298,35688186,23898821,27834733,21406692,33727228,36173113
YTHDC1_S308	RRP8_S106	94	82	2	20	10	4.61876e-05	6	8	(BRAFV600E(OIS)/Cycling(9d))@HDF cell line-Log2FC;(BRAFV600E+sh-C/EBP beta(OISb)/Cycling(9d))@HDF cell line-Log2FC;(CIP2A siRNA/Control)@HeLa cells CNA-Log2FC (calc);(OA/Control)@HeLa cells CNA-Log2FC (calc);(OA/Control)@HeLa cells QCNA-Log2FC (calc);(RAS siRNA/Control)@HeLa cells CNA-Log2FC (calc);(RAS siRNA/Control)@HeLa cells QCNA-Log2FC (calc);(SARS CoV2(3h)/Mock)@iPSCderived iAT2 cells-Log2F…	24961811,26278961,33417854,36106392,36781298,36897912,36173113
YTHDC1_S308	PCNT_S2177	100	88	0	10	10	0.000691407	6	8	(BI-D1870(2h)/DMSO)@A375 cells-Log2FC (calc);(BI-D1870+PMA(30min)/PMA(30min))@HEK293 cells-Log2FC (calc);(BRAFV600E(OIS)/Cycling(3d))@HDF cell line-Log2FC;(BRAFV600E+sh-C/EBP beta(OISb)/Cycling(3d))@HDF cell line-Log2FC;(EGF(15min)/Untreated)@HeLa cells-Log2FC (calc);(RXDX-106(30min)/DMSO)@H1299 cell line-Log2FC;(RXDX-106(4h)/DMSO)@H1299 cell line-Log2FC;Tirabrutinib/Control@TMD8 cells Exp1-AvgFC…	25002506,24961811,25159151,35022314,36897912,35688186
YTHDC1_S308	RBL2_S413	99	77	2	20	10	1.66094e-05	5	8	(BI-D1870+PMA(30min)/PMA(30min))@HEK293 cells-Log2FC (calc);(BRAFV600E(OIS)/Cycling(3d))@HDF cell line-Log2FC;(BRAFV600E(OIS)/Cycling(9d))@HDF cell line-Log2FC;(BRAFV600E+sh-C/EBP beta(OISb)/Cycling(3d))@HDF cell line-Log2FC;(BRAFV600E+sh-C/EBP beta(OISb)/Cycling(9d))@HDF cell line-Log2FC;(Gefitinib/DMSO)@A431cell line-AbsFC (calc);Human enterovirus A71(12h)/Mock@RD cells-Log2FC;Human enterovirus…	25002506,24961811,27794612,36106392,36897912,35688186,33727228
YTHDC1_S308	TNK2_Y827	103	85	0	10	10	0.000498845	5	8	(ARS 1620(24h)/DMSO)@Calu1 cell line-Log2FC;(CX-4945/DMSO)@HEK293T cell line-Log2FC;4-OHT(d2)/4-OHT(d0)@IMR90-ER:RasG12V-AvgFC;4-OHT(d4)/4-OHT(d0)@IMR90-ER:RasG12V-AvgFC;(Caffeine(1000µM)/Control)@HepG2 cells-Log2FC;(Caffeine(100µM)/Control)@HepG2 cells-Log2FC;(COR1 cell line/H1975 cell line Exp2)-AbsFC;(COR10 cell line/H1975 cell line Exp2)-AbsFC;(Rociletinib+COR1 cell line/Rociletinib+H1975 cel…	33619172,34186244,38216124,35688186,33727228
YTHDC1_S308	SEC61B_S49	99	88	1	10	10	0.00436911	4	8	(BI-D1870+PMA(30min)/PMA(30min))@HEK293 cells-Log2FC (calc);(RSK1/2 RNAi PMA (30min)/Control)@HEK293 cells-Log2FC (calc);WG-307/Control@U2932 cells Exp1-AvgFC;WG-307/Control@U2932 cells Exp2-AvgFC;(Caffeine(1000µM)/Control)@HepG2 cells-Log2FC;(IC78+BRL50481+PF-04957325/DMSO)@Jurkat cell-Abs FC;(IDH1mut/Control)@NHA cells-AbsFC;(PGE2+Cilostamide+Rolipram/DMSO)@Jurkat cell-AbsFC;(PGE2+IBMX(200µM)+P…	25002506,36897912,35688186,28634298,27834733
YTHDC1_S308	MBP_S96	96	91	1	10	10	0.00584208	4	8	(BRAFV600E(OIS)/Cycling(9d))@HDF cell line-Log2FC;(BRAFV600E+sh-C/EBP beta(OISb)/Cycling(9d))@HDF cell line-Log2FC;(Flavopiridol/DMSO)@HeLa cells-AvgFC;(GFP_FGF10/GFP_UT)@HeLa cell line-Log2FC;WG-307/Control@U2932 cells Exp1-AvgFC;WG-307/Control@U2932 cells Exp2-AvgFC;(COR1 cell line/H1975 cell line Exp2)-AbsFC;(COR10 cell line/H1975 cell line Exp2)-AbsFC;(Rociletinib+COR1 cell line/Rociletinib+H…	24961811,27134283,36329028,36897912,33727228
YTHDC1_S308	SMCR8_S492	97	91	0	10	10	0.000948455	7	7	(CX-4945/DMSO)@HEK293T cell line-Log2FC;(Dispase/2D Acetone)@HCT116 cells D Up-Log2FC;(EGF(15min)/Untreated)@HeLa cells-Log2FC (calc);(Etoposide(24h)/DMSO)@U2OS cells-AbsFC;Metformin(24h)/Control@HT115-Log2FC;Metformin(24h)/Control@SNU61-Log2FC;Tirabrutinib/Control@TMD8 cells Exp2-AvgFC;WG-307/Control@U2932 cells Exp1-AvgFC;WG-307/Control@U2932 cells Exp2-AvgFC;(Caffeine(1000µM)/Control)@HepG2 ce…	34186244,30061712,25159151,22424773,36781298,36897912,35688186
YTHDC1_S308	NEURL4_S902	97	91	0	10	10	0.000948455	6	7	(BRAFV600E(OIS)/Cycling(3d))@HDF cell line-Log2FC;(BRAFV600E(OIS)/Cycling(9d))@HDF cell line-Log2FC;(BRAFV600E+sh-C/EBP beta(OISb)/Cycling(3d))@HDF cell line-Log2FC;(BRAFV600E+sh-C/EBP beta(OISb)/Cycling(9d))@HDF cell line-Log2FC;(Etoposide(24h)/DMSO)@U2OS cells-AbsFC;Metformin(24h)/Control@SNU61-Log2FC;WG-307/Control@U2932 cells Exp1-AvgFC;WG-307/Control@U2932 cells Exp2-AvgFC;(Caffeine(1000µM)/…	24961811,22424773,36781298,36897912,35688186,33727228
YTHDC1_S308	BSDC1_S387	89	99	0	10	10	0.0021047	6	7	(BRAFV600E(OIS)/Cycling(3d))@HDF cell line-Log2FC;(BRAFV600E+sh-C/EBP beta(OISb)/Cycling(3d))@HDF cell line-Log2FC;(NCM(6h)/Untreated)@HUES 9 cells-AbsFC;(RXDX-106(30min)/DMSO)@H1299 cell line-Log2FC;(RXDX-106(4h)/DMSO)@H1299 cell line-Log2FC;Metformin(24h)/Control@HT115-Log2FC;Metformin(24h)/Control@SNU61-Log2FC;(Caffeine(1000µM)/Control)@HepG2 cells-Log2FC;(Caffeine(100µM)/Control)@HepG2 cells-…	24961811,21406692,35022314,36781298,35688186,36173113
YTHDC1_S308	PATJ_S645	92	95	1	10	10	0.00846912	6	7	(ARS 1620(24h)/DMSO)@NCI H358 cell line-Log2FC;(Gefitinib/DMSO)@A431cell line-AbsFC (calc);(RSK1/2 RNAi PMA (30min)/Control)@HEK293 cells-Log2FC (calc);Metformin(24h)/Control@HT115-Log2FC;Metformin(24h)/Control@SNU61-Log2FC;Tirabrutinib/Control@TMD8 cells Exp1-AvgFC;Tirabrutinib/Control@TMD8 cells Exp2-AvgFC;(COR1 cell line/H1975 cell line Exp2)-AbsFC;(COR10 cell line/H1975 cell line Exp2)-AbsFC;…	33619172,27794612,25002506,36781298,36897912,33727228,32156701
YTHDC1_S308	SRRM2_S1099	88	99	1	10	10	0.0120684	6	7	(BRAFV600E(OIS)/Cycling(3d))@HDF cell line-Log2FC;(BRAFV600E+sh-C/EBP beta(OISb)/Cycling(3d))@HDF cell line-Log2FC;(NCM(24h)/Untreated)@HUES 9 cells-AbsFC;(RXDX-106(30min)/DMSO)@H1299 cell line-Log2FC;(RXDX-106(4h)/DMSO)@H1299 cell line-Log2FC;(SARS CoV2(6h)/Mock)@iPSCderived iAT2 cells-Log2FC;Metformin(24h)/Control@HT115-Log2FC;(Caffeine(1000µM)/Control)@HepG2 cells-Log2FC;(Caffeine(100µM)/Contr…	24961811,21406692,35022314,33417854,36781298,35688186,36173113
YTHDC1_S308	ZC3H13_S110	96	80	2	20	10	3.09264e-05	5	7	(Ad2(36h)/Mock)@IMR-90 cells HL-AbsFC;(CIP2A siRNA/Control)@HeLa cells CNA-Log2FC (calc);(CIP2A siRNA/Control)@HeLa cells GCNA-Log2FC (calc);(CIP2A siRNA/Control)@HeLa cells QCNA-Log2FC (calc);(CIP2A siRNA/Control)@HeLa cells QPNA-Log2FC (calc);(OA/Control)@HeLa cells CNA-Log2FC (calc);(RAS siRNA/Control)@HeLa cells CNA-Log2FC (calc);(RXDX-106(4h)/DMSO)@H1299 cell line-Log2FC;Human enterovirus A7…	32032466,26278961,35022314,36106392,36897912,36173113
YTHDC1_S308	TBC1D1_S237	88	99	1	10	10	0.0120684	5	7	(ARS 1620(6h)/DMSO)@NCI-H358 cell line- Log2FC;4-OHT(d2)/4-OHT(d0)@IMR90-ER:RasG12V-AvgFC;4-OHT(d4)/4-OHT(d0)@IMR90-ER:RasG12V-AvgFC;Metformin(24h)/Control@SNU61-Log2FC;WG-307/Control@U2932 cells Exp1-AvgFC;WG-307/Control@U2932 cells Exp2-AvgFC;(PCB/DMSO)@Primary ALL-5 cells-Log2FC;(PCB+VCR/DMSO)@Primary ALL-5 cells-Log2FC;(Rociletinib+COR1 cell line/Rociletinib+H1975 cell line Exp2)-AbsFC;(Rocil…	33619172,38216124,36781298,36897912,34604676,33727228
YTHDC1_S308	SRSF1_S205	92	95	1	10	10	0.00846912	4	7	(BI-D1870(2h)/DMSO)@A375 cells-Log2FC (calc);(BI-D1870+PMA(30min)/PMA(30min))@HEK293 cells-Log2FC (calc);(BRAFV600E(OIS)/Cycling(3d))@HDF cell line-Log2FC;(BRAFV600E(OIS)/Cycling(9d))@HDF cell line-Log2FC;(BRAFV600E+sh-C/EBP beta(OISb)/Cycling(3d))@HDF cell line-Log2FC;(BRAFV600E+sh-C/EBP beta(OISb)/Cycling(9d))@HDF cell line-Log2FC;(Flavopiridol/DMSO)@HeLa cells-AvgFC;(RO-3306/DMSO)@HeLa cells-A…	25002506,24961811,27134283,33417854,32156701
YTHDC1_S308	ATAD5_S306	107	81	0	10	10	0.000317273	6	6	(ARS 1620(6h)/DMSO)@NCI-H358 cell line- Log2FC;(HU+SCH 900776/HU)@HEK293A cell CF2-AbsFC;(RXDX-106(4h)/DMSO)@H1299 cell line-Log2FC;Tirabrutinib/Control@TMD8 cells Exp1-AvgFC;Tirabrutinib/Control@TMD8 cells Exp2-AvgFC;WG-307/Control@U2932 cells Exp1-AvgFC;WG-307/Control@U2932 cells Exp2-AvgFC;(Caffeine(1000µM)/Control)@HepG2 cells-Log2FC;(Caffeine(100µM)/Control)@HepG2 cells-Log2FC;Safranal(24h)/…	33619172,32314919,35022314,36897912,35688186,36173113
YTHDC1_S308	TTF1_S481	101	87	0	10	10	0.000620856	6	6	(Etoposide(24h)/DMSO)@U2OS cells-AbsFC;(HU+SCH 900776/HU)@HEK293A cell CF2-AbsFC;(RSK1/2 RNAi/Control)@A375 cells-Log2FC (calc);Human enterovirus A71(12h)/Mock@RD cells-Log2FC;Human enterovirus A71(1h)/Mock@RD cells-Log2FC;Human enterovirus A71(2h)/Mock@RD cells-Log2FC;Human enterovirus A71(4h)/Mock@RD cells-Log2FC;Human enterovirus A71(8h)/Mock@RD cells-Log2FC;(Caffeine(1000µM)/Control)@HepG2 ce…	22424773,32314919,25002506,36106392,35688186,36173113
YTHDC1_S308	C2CD2L_S660	99	89	0	10	10	0.000769094	6	6	(GFP_FGF10/GFP_UT)@HeLa cell line-Log2FC;(Vemurafenib res(A375R)/BRAFV 600E mutant(A375S))@A375 cells R1-AbsFC;Human enterovirus A71(12h)/Mock@RD cells-Log2FC;Human enterovirus A71(1h)/Mock@RD cells-Log2FC;Human enterovirus A71(2h)/Mock@RD cells-Log2FC;Human enterovirus A71(4h)/Mock@RD cells-Log2FC;Human enterovirus A71(8h)/Mock@RD cells-Log2FC;Metformin(24h)/Control@SNU61-Log2FC;(Caffeine(1000µM…	36329028,30890564,36106392,36781298,35688186,30773488
YTHDC1_S308	CRACD_T971	94	94	0	10	10	0.00128851	6	6	(EGF(15min)/Untreated)@HeLa cells-Log2FC (calc);(PGE2(5min)/Untreated)@T cells MS1-Log2FC (calc);Human enterovirus A71(12h)/Mock@RD cells-Log2FC;Human enterovirus A71(1h)/Mock@RD cells-Log2FC;Human enterovirus A71(2h)/Mock@RD cells-Log2FC;Human enterovirus A71(4h)/Mock@RD cells-Log2FC;Human enterovirus A71(8h)/Mock@RD cells-Log2FC;Metformin(24h)/Control@SNU61-Log2FC;Tirabrutinib/Control@TMD8 cell…	25159151,24850871,36106392,36781298,36897912,23898821
YTHDC1_S308	UTP3_S37	92	96	0	10	10	0.00157249	6	6	(NCM(30min)/Untreated)@HUES 9 cells-AbsFC;(NCM(6h)/Untreated)@HUES 9 cells-AbsFC;Metformin(24h)/Control@HT115-Log2FC;Tirabrutinib/Control@TMD8 cells Exp1-AvgFC;Tirabrutinib/Control@TMD8 cells Exp2-AvgFC;WG-307/Control@U2932 cells Exp1-AvgFC;WG-307/Control@U2932 cells Exp2-AvgFC;(Caffeine(100µM)/Control)@HepG2 cells-Log2FC;(IDH1mut/Control)@NHA cells-AbsFC;Safranal(24h)/Control@MDA-MB-231 cells-Ab…	21406692,36781298,36897912,35688186,27834733,36173113
YTHDC1_S308	SET_S63	95	92	1	10	10	0.00642115	6	6	(Ad2(24h)/Mock)@IMR-90 cells HL-AbsFC;(Ad2(36h)/Mock)@IMR-90 cells HL-AbsFC;(Etoposide(24h)/DMSO)@U2OS cells-AbsFC;(RSK1/2 RNAi PMA (30min)/Control)@HEK293 cells-Log2FC (calc);4-OHT(d2)/4-OHT(d0)@IMR90-ER:RasG12V-AvgFC;Metformin(24h)/Control@HT115-Log2FC;Metformin(24h)/Control@SNU61-Log2FC;(Ad2(24h)/Mock)@IMR-90 cells LH-AbsFC;(Crizotinib/Control2)@H3122 cells mTRAQ R2-AbsFC;Safranal(24h)/Control…	32032466,22424773,25002506,38216124,36781298,23898821,36173113
YTHDC1_S308	SPAG9_T217	78	109	1	10	10	0.0273236	6	6	(Ad2(24h)/Mock)@IMR-90 cells HL-AbsFC;(Ad2(36h)/Mock)@IMR-90 cells HL-AbsFC;(ARS 1620(24h)/DMSO)@Calu1 cell line-Log2FC;(ARS 1620(6h)/DMSO)@Calu1 cell line-Log2FC;(RSK1/2 RNAi PMA (30min)/Control)@HEK293 cells-Log2FC (calc);(RXDX-106(30min)/DMSO)@H1299 cell line-Log2FC;(RXDX-106(4h)/DMSO)@H1299 cell line-Log2FC;Metformin(24h)/Control@HT115-Log2FC;(Crizotinib/Control2)@H3122 cells mTRAQ R2-AbsFC;(…	32032466,33619172,25002506,35022314,36781298,23898821,27834733
YTHDC1_S308	BCL11A_S608	106	82	0	10	10	0.000355965	5	6	(PGE2(5min)/Untreated)@T cells MS1-Log2FC (calc);(RSK1/2 RNAi PMA (30min)/Control)@HEK293 cells-Log2FC (calc);Human enterovirus A71(12h)/Mock@RD cells-Log2FC;Human enterovirus A71(1h)/Mock@RD cells-Log2FC;Human enterovirus A71(2h)/Mock@RD cells-Log2FC;Human enterovirus A71(4h)/Mock@RD cells-Log2FC;Human enterovirus A71(8h)/Mock@RD cells-Log2FC;Metformin(24h)/Control@HT115-Log2FC;(PCB/DMSO)@Primar…	24850871,25002506,36106392,36781298,34604676
YTHDC1_S308	PRAG1_S740	92	96	0	10	10	0.00157249	5	6	(BRAFV600E(OIS)/Cycling(3d))@HDF cell line-Log2FC;(BRAFV600E+sh-C/EBP beta(OISb)/Cycling(3d))@HDF cell line-Log2FC;(Etoposide(24h)/DMSO)@U2OS cells-AbsFC;4-OHT(d4)/4-OHT(d0)@IMR90-ER:RasG12V-AvgFC;Metformin(24h)/Control@HT115-Log2FC;Metformin(24h)/Control@SNU61-Log2FC;Tirabrutinib/Control@TMD8 cells Exp1-AvgFC;Tirabrutinib/Control@TMD8 cells Exp2-AvgFC;WG-307/Control@U2932 cells Exp1-AvgFC;WG-307…	24961811,22424773,38216124,36781298,36897912
YTHDC1_S308	YTHDC2_S1269	108	80	0	10	10	0.000282408	5	5	(CX-4945/DMSO)@HEK293T cell line-Log2FC;(EGF(15min)/Untreated)@HeLa cells-Log2FC (calc);Human enterovirus A71(12h)/Mock@RD cells-Log2FC;Human enterovirus A71(1h)/Mock@RD cells-Log2FC;Human enterovirus A71(2h)/Mock@RD cells-Log2FC;Human enterovirus A71(4h)/Mock@RD cells-Log2FC;Human enterovirus A71(8h)/Mock@RD cells-Log2FC;WG-307/Control@U2932 cells Exp1-AvgFC;WG-307/Control@U2932 cells Exp2-AvgFC…	34186244,25159151,36106392,36897912,35688186
YTHDC1_S308	WASHC2A_S160	107	81	0	10	10	0.000317273	5	5	(EGF(15min)/Untreated)@HeLa cells-Log2FC (calc);(Gefitinib/DMSO)@A431cell line-AbsFC (calc);(PGE2(5min)/Untreated)@T cells MS1-Log2FC (calc);Human enterovirus A71(12h)/Mock@RD cells-Log2FC;Human enterovirus A71(1h)/Mock@RD cells-Log2FC;Human enterovirus A71(2h)/Mock@RD cells-Log2FC;Human enterovirus A71(4h)/Mock@RD cells-Log2FC;Human enterovirus A71(8h)/Mock@RD cells-Log2FC;Tirabrutinib/Control@T…	25159151,27794612,24850871,36106392,36897912
YTHDC1_S308	TSC1_S1100	106	82	0	10	10	0.000355965	5	5	(ARS 1620(6h)/DMSO)@NCI-H358 cell line- Log2FC;(RXDX-106(30min)/DMSO)@H1299 cell line-Log2FC;(RXDX-106(4h)/DMSO)@H1299 cell line-Log2FC;Tirabrutinib/Control@TMD8 cells Exp1-AvgFC;Tirabrutinib/Control@TMD8 cells Exp2-AvgFC;WG-307/Control@U2932 cells Exp1-AvgFC;WG-307/Control@U2932 cells Exp2-AvgFC;(Caffeine(1000µM)/Control)@HepG2 cells-Log2FC;(Caffeine(100µM)/Control)@HepG2 cells-Log2FC;(Crizotini…	33619172,35022314,36897912,35688186,23898821
YTHDC1_S308	HIVEP3_S2245	104	84	0	10	10	0.000446335	5	5	(RSK1/2 RNAi/Control)@A375 cells-Log2FC (calc);4-OHT(d2)/4-OHT(d0)@IMR90-ER:RasG12V-AvgFC;Human enterovirus A71(12h)/Mock@RD cells-Log2FC;Human enterovirus A71(1h)/Mock@RD cells-Log2FC;Human enterovirus A71(2h)/Mock@RD cells-Log2FC;Human enterovirus A71(4h)/Mock@RD cells-Log2FC;Human enterovirus A71(8h)/Mock@RD cells-Log2FC;Tirabrutinib/Control@TMD8 cells Exp1-AvgFC;Tirabrutinib/Control@TMD8 cell…	25002506,38216124,36106392,36897912,36173113
YTHDC1_S308	HIVEP3_S2255	103	85	0	10	10	0.000498845	5	5	(RSK1/2 RNAi/Control)@A375 cells-Log2FC (calc);4-OHT(d2)/4-OHT(d0)@IMR90-ER:RasG12V-AvgFC;Human enterovirus A71(12h)/Mock@RD cells-Log2FC;Human enterovirus A71(1h)/Mock@RD cells-Log2FC;Human enterovirus A71(2h)/Mock@RD cells-Log2FC;Human enterovirus A71(4h)/Mock@RD cells-Log2FC;Human enterovirus A71(8h)/Mock@RD cells-Log2FC;Tirabrutinib/Control@TMD8 cells Exp1-AvgFC;Tirabrutinib/Control@TMD8 cell…	25002506,38216124,36106392,36897912,36173113
YTHDC1_S308	CENPU_S111	101	87	0	10	10	0.000620856	5	5	(Gefitinib/DMSO)@A431cell line-AbsFC (calc);Human enterovirus A71(12h)/Mock@RD cells-Log2FC;Human enterovirus A71(1h)/Mock@RD cells-Log2FC;Human enterovirus A71(2h)/Mock@RD cells-Log2FC;Human enterovirus A71(4h)/Mock@RD cells-Log2FC;Human enterovirus A71(8h)/Mock@RD cells-Log2FC;Metformin(24h)/Control@HT115-Log2FC;WG-307/Control@U2932 cells Exp1-AvgFC;WG-307/Control@U2932 cells Exp2-AvgFC;Safrana…	27794612,36106392,36781298,36897912,36173113
YTHDC1_S308	TP53BP1_S1701	101	87	0	10	10	0.000620856	5	5	(Flavopiridol/DMSO)@HeLa cells-AvgFC;(RXDX-106(4h)/DMSO)@H1299 cell line-Log2FC;Human enterovirus A71(12h)/Mock@RD cells-Log2FC;Human enterovirus A71(1h)/Mock@RD cells-Log2FC;Human enterovirus A71(2h)/Mock@RD cells-Log2FC;Human enterovirus A71(4h)/Mock@RD cells-Log2FC;Human enterovirus A71(8h)/Mock@RD cells-Log2FC;WG-307/Control@U2932 cells Exp1-AvgFC;WG-307/Control@U2932 cells Exp2-AvgFC;(Caffei…	27134283,35022314,36106392,36897912,35688186
YTHDC1_S308	RABGAP1_S42	101	87	0	10	10	0.000620856	5	5	(ARS 1620(6h)/DMSO)@NCI-H358 cell line- Log2FC;(Flavopiridol/DMSO)@HeLa cells-AvgFC;(RXDX-106(30min)/DMSO)@H1299 cell line-Log2FC;(RXDX-106(4h)/DMSO)@H1299 cell line-Log2FC;(SARS CoV2(3h)/Mock)@iPSCderived iAT2 cells-Log2FC;Human enterovirus A71(12h)/Mock@RD cells-Log2FC;Human enterovirus A71(1h)/Mock@RD cells-Log2FC;Human enterovirus A71(2h)/Mock@RD cells-Log2FC;Human enterovirus A71(4h)/Mock@RD…	33619172,27134283,35022314,33417854,36106392
YTHDC1_S308	CCDC61_S376	99	89	0	10	10	0.000769094	5	5	(PGE2(5min)/Untreated)@T cells MS1-Log2FC (calc);Metformin(24h)/Control@HT115-Log2FC;Metformin(24h)/Control@SNU61-Log2FC;Tirabrutinib/Control@TMD8 cells Exp1-AvgFC;Tirabrutinib/Control@TMD8 cells Exp2-AvgFC;WG-307/Control@U2932 cells Exp1-AvgFC;WG-307/Control@U2932 cells Exp2-AvgFC;(Caffeine(1000µM)/Control)@HepG2 cells-Log2FC;(Caffeine(100µM)/Control)@HepG2 cells-Log2FC;Safranal(24h)/Control@MDA…	24850871,36781298,36897912,35688186,36173113
YTHDC1_S308	TRPS1_S178	99	89	0	10	10	0.000769094	5	5	(HU+SCH 900776/HU)@HEK293A cell CF2-AbsFC;(RSK1/2 RNAi PMA (30min)/Control)@HEK293 cells-Log2FC (calc);4-OHT(d2)/4-OHT(d0)@IMR90-ER:RasG12V-AvgFC;4-OHT(d4)/4-OHT(d0)@IMR90-ER:RasG12V-AvgFC;Human enterovirus A71(12h)/Mock@RD cells-Log2FC;Human enterovirus A71(1h)/Mock@RD cells-Log2FC;Human enterovirus A71(2h)/Mock@RD cells-Log2FC;Human enterovirus A71(4h)/Mock@RD cells-Log2FC;Human enterovirus A71…	32314919,25002506,38216124,36106392,36173113
YTHDC1_S308	CLK4_S136	96	92	0	10	10	0.00105155	5	5	4-OHT(d2)/4-OHT(d0)@IMR90-ER:RasG12V-AvgFC;4-OHT(d4)/4-OHT(d0)@IMR90-ER:RasG12V-AvgFC;Metformin(24h)/Control@HT115-Log2FC;Metformin(24h)/Control@SNU61-Log2FC;Tirabrutinib/Control@TMD8 cells Exp1-AvgFC;Tirabrutinib/Control@TMD8 cells Exp2-AvgFC;WG-307/Control@U2932 cells Exp1-AvgFC;WG-307/Control@U2932 cells Exp2-AvgFC;(Caffeine(100µM)/Control)@HepG2 cells-Log2FC;Safranal(24h)/Control@MDA-MB-231 c…	38216124,36781298,36897912,35688186,36173113
YTHDC1_S308	ABRAXAS1_S387	95	93	0	10	10	0.00116462	5	5	(EGF(15min)/Untreated)@HeLa cells-Log2FC (calc);(PGE2(5min)/Untreated)@T cells MS1-Log2FC (calc);(RXDX-106(30min)/DMSO)@H1299 cell line-Log2FC;(RXDX-106(4h)/DMSO)@H1299 cell line-Log2FC;Human enterovirus A71(12h)/Mock@RD cells-Log2FC;Human enterovirus A71(1h)/Mock@RD cells-Log2FC;Human enterovirus A71(2h)/Mock@RD cells-Log2FC;Human enterovirus A71(4h)/Mock@RD cells-Log2FC;Human enterovirus A71(8h…	25159151,24850871,35022314,36106392,36173113
YTHDC1_S308	ZMYND8_S432	94	94	0	10	10	0.00128851	5	5	(NCM(30min)/Untreated)@HUES 9 cells-AbsFC;(RSK1/2 RNAi/Control)@A375 cells-Log2FC (calc);Human enterovirus A71(12h)/Mock@RD cells-Log2FC;Human enterovirus A71(1h)/Mock@RD cells-Log2FC;Human enterovirus A71(2h)/Mock@RD cells-Log2FC;Human enterovirus A71(4h)/Mock@RD cells-Log2FC;Human enterovirus A71(8h)/Mock@RD cells-Log2FC;Metformin(24h)/Control@HT115-Log2FC;Metformin(24h)/Control@SNU61-Log2FC;Sa…	21406692,25002506,36106392,36781298,36173113
YTHDC1_S308	EPN2_S173	93	95	0	10	10	0.00142415	5	5	(BRAFV600E(OIS)/Cycling(3d))@HDF cell line-Log2FC;Human enterovirus A71(12h)/Mock@RD cells-Log2FC;Human enterovirus A71(1h)/Mock@RD cells-Log2FC;Human enterovirus A71(2h)/Mock@RD cells-Log2FC;Human enterovirus A71(4h)/Mock@RD cells-Log2FC;Human enterovirus A71(8h)/Mock@RD cells-Log2FC;Metformin(24h)/Control@HT115-Log2FC;Metformin(24h)/Control@SNU61-Log2FC;(IDH1mut/Control)@NHA cells-AbsFC;Safrana…	24961811,36106392,36781298,27834733,36173113
YTHDC1_S308	WAC_S64	93	95	0	10	10	0.00142415	5	5	(HU+SCH 900776/HU)@HEK293A cell CF2-AbsFC;(RXDX-106(30min)/DMSO)@H1299 cell line-Log2FC;(RXDX-106(4h)/DMSO)@H1299 cell line-Log2FC;Human enterovirus A71(12h)/Mock@RD cells-Log2FC;Human enterovirus A71(1h)/Mock@RD cells-Log2FC;Human enterovirus A71(2h)/Mock@RD cells-Log2FC;Human enterovirus A71(4h)/Mock@RD cells-Log2FC;Human enterovirus A71(8h)/Mock@RD cells-Log2FC;(RAS siRNA/Control)@HeLa cells G…	32314919,35022314,36106392,26278961,36173113
YTHDC1_S308	TMBIM1_S83	93	95	0	10	10	0.00142415	5	5	(BRAFV600E+sh-C/EBP beta(OISb)/Cycling(9d))@HDF cell line-Log2FC;4-OHT(d2)/4-OHT(d0)@IMR90-ER:RasG12V-AvgFC;4-OHT(d4)/4-OHT(d0)@IMR90-ER:RasG12V-AvgFC;Human enterovirus A71(12h)/Mock@RD cells-Log2FC;Human enterovirus A71(1h)/Mock@RD cells-Log2FC;Human enterovirus A71(2h)/Mock@RD cells-Log2FC;Human enterovirus A71(4h)/Mock@RD cells-Log2FC;Human enterovirus A71(8h)/Mock@RD cells-Log2FC;Metformin(24…	24961811,38216124,36106392,36781298,35688186
YTHDC1_S308	SART1_S486	92	96	0	10	10	0.00157249	5	5	(RXDX-106(30min)/DMSO)@H1299 cell line-Log2FC;(RXDX-106(4h)/DMSO)@H1299 cell line-Log2FC;Human enterovirus A71(12h)/Mock@RD cells-Log2FC;Human enterovirus A71(1h)/Mock@RD cells-Log2FC;Human enterovirus A71(2h)/Mock@RD cells-Log2FC;Human enterovirus A71(4h)/Mock@RD cells-Log2FC;Human enterovirus A71(8h)/Mock@RD cells-Log2FC;Tirabrutinib/Control@TMD8 cells Exp1-AvgFC;(Caffeine(1000µM)/Control)@HepG…	35022314,36106392,36897912,35688186,36173113
YTHDC1_S308	TRPS1_S1081	91	97	0	10	10	0.00173461	5	5	(RSK1/2 RNAi/Control)@A375 cells-Log2FC (calc);4-OHT(d2)/4-OHT(d0)@IMR90-ER:RasG12V-AvgFC;4-OHT(d4)/4-OHT(d0)@IMR90-ER:RasG12V-AvgFC;Human enterovirus A71(12h)/Mock@RD cells-Log2FC;Human enterovirus A71(1h)/Mock@RD cells-Log2FC;Human enterovirus A71(2h)/Mock@RD cells-Log2FC;Human enterovirus A71(4h)/Mock@RD cells-Log2FC;Human enterovirus A71(8h)/Mock@RD cells-Log2FC;(Coumarin(0.001µM)/Control)@He…	25002506,38216124,36106392,35688186,23898821
YTHDC1_S308	RALGAPA2_S373	91	97	0	10	10	0.00173461	5	5	(Gefitinib/DMSO)@A431cell line-AbsFC (calc);(PGE2(5min)/Untreated)@T cells MS1-Log2FC (calc);Human enterovirus A71(12h)/Mock@RD cells-Log2FC;Human enterovirus A71(1h)/Mock@RD cells-Log2FC;Human enterovirus A71(2h)/Mock@RD cells-Log2FC;Human enterovirus A71(4h)/Mock@RD cells-Log2FC;Human enterovirus A71(8h)/Mock@RD cells-Log2FC;Metformin(24h)/Control@HT115-Log2FC;Metformin(24h)/Control@SNU61-Log2F…	27794612,24850871,36106392,36781298,36173113
YTHDC1_S308	KMT2A_S1837	91	97	0	10	10	0.00173461	5	5	(EGF(15min)/Untreated)@HeLa cells-Log2FC (calc);(RSK1/2 RNAi PMA (30min)/Control)@HEK293 cells-Log2FC (calc);(RSK1/2 RNAi/Control)@A375 cells-Log2FC (calc);Metformin(24h)/Control@HT115-Log2FC;Metformin(24h)/Control@SNU61-Log2FC;Tirabrutinib/Control@TMD8 cells Exp1-AvgFC;Tirabrutinib/Control@TMD8 cells Exp2-AvgFC;WG-307/Control@U2932 cells Exp1-AvgFC;WG-307/Control@U2932 cells Exp2-AvgFC;(IDH1mut/…	25159151,25002506,36781298,36897912,27834733
YTHDC1_S308	SRRM2_S1581	89	99	0	10	10	0.0021047	5	5	(ARS 1620(6h)/DMSO)@NCI-H358 cell line- Log2FC;(Gefitinib/DMSO)@A431cell line-AbsFC (calc);(SARS CoV2(3h)/Mock)@iPSCderived iAT2 cells-Log2FC;(SARS CoV2(6h)/Mock)@iPSCderived iAT2 cells-Log2FC;Human enterovirus A71(12h)/Mock@RD cells-Log2FC;Human enterovirus A71(1h)/Mock@RD cells-Log2FC;Human enterovirus A71(2h)/Mock@RD cells-Log2FC;Human enterovirus A71(4h)/Mock@RD cells-Log2FC;Human enterovirus…	33619172,27794612,33417854,36106392,36173113
YTHDC1_S308	PHF3_S1614	89	99	0	10	10	0.0021047	5	5	(RSK1/2 RNAi/Control)@A375 cells-Log2FC (calc);Human enterovirus A71(12h)/Mock@RD cells-Log2FC;Human enterovirus A71(1h)/Mock@RD cells-Log2FC;Human enterovirus A71(2h)/Mock@RD cells-Log2FC;Human enterovirus A71(4h)/Mock@RD cells-Log2FC;Human enterovirus A71(8h)/Mock@RD cells-Log2FC;Tirabrutinib/Control@TMD8 cells Exp1-AvgFC;Tirabrutinib/Control@TMD8 cells Exp2-AvgFC;(dox/Isoproterenol)@RE cells-A…	25002506,36106392,36897912,32156701,36173113
YTHDC1_S308	NUMA1_S1225	102	85	1	10	10	0.00323188	5	5	(Ad2(36h)/Mock)@IMR-90 cells HL-AbsFC;(Etoposide(24h)/DMSO)@U2OS cells-AbsFC;4-OHT(d2)/4-OHT(d0)@IMR90-ER:RasG12V-AvgFC;Tirabrutinib/Control@TMD8 cells Exp1-AvgFC;Tirabrutinib/Control@TMD8 cells Exp2-AvgFC;WG-307/Control@U2932 cells Exp1-AvgFC;WG-307/Control@U2932 cells Exp2-AvgFC;(Ad2(24h)/Mock)@IMR-90 cells LH-AbsFC;(Crizotinib/Control2)@H3122 cells mTRAQ R2-AbsFC;(IDH1mut/Control)@NHA cells-Ab…	32032466,22424773,38216124,36897912,23898821,27834733
YTHDC1_S308	YBX1_S314	100	87	1	10	10	0.0039563	5	5	Human enterovirus A71(12h)/Mock@RD cells-Log2FC;Human enterovirus A71(1h)/Mock@RD cells-Log2FC;Human enterovirus A71(2h)/Mock@RD cells-Log2FC;Human enterovirus A71(4h)/Mock@RD cells-Log2FC;Human enterovirus A71(8h)/Mock@RD cells-Log2FC;Metformin(24h)/Control@HT115-Log2FC;(dox/Isoproterenol)@RE cells-AbsFC;(PCB+VCR/DMSO)@Primary ALL-5 cells-Log2FC;(PGE2+IC78+BRL50481+PF-04957325/DMSO)@Jurkat cell-…	36106392,36781298,32156701,34604676,28634298,36173113
YTHDC1_S308	NCOR1_S999	99	88	1	10	10	0.00436911	5	5	(RXDX-106(30min)/DMSO)@H1299 cell line-Log2FC;(RXDX-106(4h)/DMSO)@H1299 cell line-Log2FC;4-OHT(d2)/4-OHT(d0)@IMR90-ER:RasG12V-AvgFC;Metformin(24h)/Control@HT115-Log2FC;Tirabrutinib/Control@TMD8 cells Exp1-AvgFC;Tirabrutinib/Control@TMD8 cells Exp2-AvgFC;WG-307/Control@U2932 cells Exp1-AvgFC;WG-307/Control@U2932 cells Exp2-AvgFC;(PMA(30min)/Untreated)@HUES 9 cells-AbsFC;Safranal(24h)/Control@MDA-M…	35022314,38216124,36781298,36897912,21406692,36173113
YTHDC1_S308	UTP20_S2601	99	88	1	10	10	0.00436911	5	5	(NCM(1h)/Untreated)@HUES 9 cells-AbsFC;(NCM(30min)/Untreated)@HUES 9 cells-AbsFC;(NCM(6h)/Untreated)@HUES 9 cells-AbsFC;(RXDX-106(4h)/DMSO)@H1299 cell line-Log2FC;4-OHT(d2)/4-OHT(d0)@IMR90-ER:RasG12V-AvgFC;4-OHT(d4)/4-OHT(d0)@IMR90-ER:RasG12V-AvgFC;Metformin(24h)/Control@HT115-Log2FC;Tirabrutinib/Control@TMD8 cells Exp1-AvgFC;Tirabrutinib/Control@TMD8 cells Exp2-AvgFC;Safranal(24h)/Control@MDA-MB…	21406692,35022314,38216124,36781298,36897912,36173113
YTHDC1_S308	SRRM2_T1844	97	90	1	10	10	0.00530911	5	5	(Gefitinib/DMSO)@A431cell line-AbsFC (calc);(RXDX-106(4h)/DMSO)@H1299 cell line-Log2FC;(SARS CoV2(6h)/Mock)@iPSCderived iAT2 cells-Log2FC;Human enterovirus A71(12h)/Mock@RD cells-Log2FC;Human enterovirus A71(1h)/Mock@RD cells-Log2FC;Human enterovirus A71(2h)/Mock@RD cells-Log2FC;Human enterovirus A71(4h)/Mock@RD cells-Log2FC;Human enterovirus A71(8h)/Mock@RD cells-Log2FC;Metformin(24h)/Control@SN…	27794612,35022314,33417854,36106392,36781298,21406692
YTHDC1_S308	ZBTB21_S983	96	91	1	10	10	0.00584208	5	5	(EGF(15min)/Untreated)@HeLa cells-Log2FC (calc);(PGE2(5min)/Untreated)@T cells MS1-Log2FC (calc);(RXDX-106(4h)/DMSO)@H1299 cell line-Log2FC;4-OHT(d2)/4-OHT(d0)@IMR90-ER:RasG12V-AvgFC;Human enterovirus A71(12h)/Mock@RD cells-Log2FC;Human enterovirus A71(1h)/Mock@RD cells-Log2FC;Human enterovirus A71(2h)/Mock@RD cells-Log2FC;Human enterovirus A71(4h)/Mock@RD cells-Log2FC;Human enterovirus A71(8h)/M…	25159151,24850871,35022314,38216124,36106392,36173113
YTHDC1_S308	SERBP1_S25	95	92	1	10	10	0.00642115	5	5	(ARS 1620(6h)/DMSO)@NCI-H358 cell line- Log2FC;(RXDX-106(30min)/DMSO)@H1299 cell line-Log2FC;(RXDX-106(4h)/DMSO)@H1299 cell line-Log2FC;Metformin(24h)/Control@SNU61-Log2FC;Tirabrutinib/Control@TMD8 cells Exp1-AvgFC;Tirabrutinib/Control@TMD8 cells Exp2-AvgFC;WG-307/Control@U2932 cells Exp1-AvgFC;WG-307/Control@U2932 cells Exp2-AvgFC;(Caffeine(1000µM)/Control)@HepG2 cells-Log2FC;Safranal(24h)/Contr…	33619172,35022314,36781298,36897912,35688186,36173113
YTHDC1_S308	CDK13_S397	92	95	1	10	10	0.00846912	5	5	(ARS 1620(24h)/DMSO)@NCI H358 cell line-Log2FC;(CX-4945/DMSO)@HEK293T cell line-Log2FC;(PGE2(5min)/Untreated)@T cells MS1-Log2FC (calc);(SARS CoV2(3h)/Mock)@iPSCderived iAT2 cells-Log2FC;Metformin(24h)/Control@HT115-Log2FC;Metformin(24h)/Control@SNU61-Log2FC;Tirabrutinib/Control@TMD8 cells Exp1-AvgFC;Tirabrutinib/Control@TMD8 cells Exp2-AvgFC;WG-307/Control@U2932 cells Exp1-AvgFC;WG-307/Control@U…	33619172,34186244,24850871,33417854,36781298,36897912
YTHDC1_S308	FAM174C_S120	91	96	1	10	10	0.00926768	5	5	(BI-D1870(2h)/DMSO)@A375 cells-Log2FC (calc);4-OHT(d2)/4-OHT(d0)@IMR90-ER:RasG12V-AvgFC;4-OHT(d4)/4-OHT(d0)@IMR90-ER:RasG12V-AvgFC;Metformin(24h)/Control@SNU61-Log2FC;Tirabrutinib/Control@TMD8 cells Exp1-AvgFC;Tirabrutinib/Control@TMD8 cells Exp2-AvgFC;WG-307/Control@U2932 cells Exp1-AvgFC;WG-307/Control@U2932 cells Exp2-AvgFC;(Caffeine(1000µM)/Control)@HepG2 cells-Log2FC;Safranal(24h)/Control@MD…	25002506,38216124,36781298,36897912,35688186,36173113
YTHDC1_S308	PRKCD_S647	108	80	0	10	10	0.000282408	4	5	(ARS 1620(24h)/DMSO)@NCI H358 cell line-Log2FC;(ARS 1620(6h)/DMSO)@NCI-H358 cell line- Log2FC;(BI-D1870+PMA(30min)/PMA(30min))@HEK293 cells-Log2FC (calc);(NCM(1h)/Untreated)@HUES 9 cells-AbsFC;(NCM(24h)/Untreated)@HUES 9 cells-AbsFC;(NCM(30min)/Untreated)@HUES 9 cells-AbsFC;(NCM(6h)/Untreated)@HUES 9 cells-AbsFC;Tirabrutinib/Control@TMD8 cells Exp1-AvgFC;Tirabrutinib/Control@TMD8 cells Exp2-AvgFC…	33619172,25002506,21406692,36897912
YTHDC1_S308	ANAPC2_S470	108	80	0	10	10	0.000282408	4	5	(RXDX-106(30min)/DMSO)@H1299 cell line-Log2FC;(RXDX-106(4h)/DMSO)@H1299 cell line-Log2FC;Human enterovirus A71(12h)/Mock@RD cells-Log2FC;Human enterovirus A71(1h)/Mock@RD cells-Log2FC;Human enterovirus A71(2h)/Mock@RD cells-Log2FC;Human enterovirus A71(4h)/Mock@RD cells-Log2FC;Human enterovirus A71(8h)/Mock@RD cells-Log2FC;Tirabrutinib/Control@TMD8 cells Exp2-AvgFC;(PCB/DMSO)@Primary ALL-5 cells-…	35022314,36106392,36897912,34604676
YTHDC1_S308	PRKCE_S329	107	81	0	10	10	0.000317273	4	5	(RSK1/2 RNAi PMA (30min)/Control)@HEK293 cells-Log2FC (calc);Human enterovirus A71(12h)/Mock@RD cells-Log2FC;Human enterovirus A71(1h)/Mock@RD cells-Log2FC;Human enterovirus A71(2h)/Mock@RD cells-Log2FC;Human enterovirus A71(4h)/Mock@RD cells-Log2FC;Human enterovirus A71(8h)/Mock@RD cells-Log2FC;WG-307/Control@U2932 cells Exp1-AvgFC;WG-307/Control@U2932 cells Exp2-AvgFC;(PCB/DMSO)@Primary ALL-5 c…	25002506,36106392,36897912,34604676
YTHDC1_S308	TAF15_S97	106	82	0	10	10	0.000355965	4	5	(Etoposide(24h)/DMSO)@U2OS cells-AbsFC;4-OHT(d2)/4-OHT(d0)@IMR90-ER:RasG12V-AvgFC;4-OHT(d4)/4-OHT(d0)@IMR90-ER:RasG12V-AvgFC;Human enterovirus A71(12h)/Mock@RD cells-Log2FC;Human enterovirus A71(1h)/Mock@RD cells-Log2FC;Human enterovirus A71(2h)/Mock@RD cells-Log2FC;Human enterovirus A71(4h)/Mock@RD cells-Log2FC;Human enterovirus A71(8h)/Mock@RD cells-Log2FC;(PCB/DMSO)@Primary ALL-5 cells-Log2FC;…	22424773,38216124,36106392,34604676
YTHDC1_S308	MGME1_S343	105	83	0	10	10	0.000398852	4	5	(Flavopiridol/DMSO)@HeLa cells-AvgFC;(RO-3306/DMSO)@HeLa cells-AvgFC;(RSK1/2 RNAi PMA (30min)/Control)@HEK293 cells-Log2FC (calc);Human enterovirus A71(12h)/Mock@RD cells-Log2FC;Human enterovirus A71(1h)/Mock@RD cells-Log2FC;Human enterovirus A71(2h)/Mock@RD cells-Log2FC;Human enterovirus A71(4h)/Mock@RD cells-Log2FC;Human enterovirus A71(8h)/Mock@RD cells-Log2FC;(Caffeine(1000µM)/Control)@HepG2 …	27134283,25002506,36106392,35688186
YTHDC1_S308	PKD2_S166	102	86	0	10	10	0.00055685	4	5	(BRAFV600E(OIS)/Cycling(3d))@HDF cell line-Log2FC;(BRAFV600E+sh-C/EBP beta(OISb)/Cycling(3d))@HDF cell line-Log2FC;4-OHT(d2)/4-OHT(d0)@IMR90-ER:RasG12V-AvgFC;4-OHT(d4)/4-OHT(d0)@IMR90-ER:RasG12V-AvgFC;Human enterovirus A71(12h)/Mock@RD cells-Log2FC;Human enterovirus A71(1h)/Mock@RD cells-Log2FC;Human enterovirus A71(2h)/Mock@RD cells-Log2FC;Human enterovirus A71(4h)/Mock@RD cells-Log2FC;Human ent…	24961811,38216124,36106392,35688186
YTHDC1_S308	BUB3_S211	100	88	0	10	10	0.000691407	4	5	4-OHT(d4)/4-OHT(d0)@IMR90-ER:RasG12V-AvgFC;Human enterovirus A71(12h)/Mock@RD cells-Log2FC;Human enterovirus A71(1h)/Mock@RD cells-Log2FC;Human enterovirus A71(2h)/Mock@RD cells-Log2FC;Human enterovirus A71(4h)/Mock@RD cells-Log2FC;Human enterovirus A71(8h)/Mock@RD cells-Log2FC;Metformin(24h)/Control@HT115-Log2FC;Metformin(24h)/Control@SNU61-Log2FC;(COR1 cell line/H1975 cell line Exp2)-AbsFC;(COR…	38216124,36106392,36781298,33727228
YTHDC1_S308	MTCH1_S381	107	80	1	10	10	0.00190475	4	5	(BRAFV600E(OIS)/Cycling(9d))@HDF cell line-Log2FC;(BRAFV600E+sh-C/EBP beta(OISb)/Cycling(9d))@HDF cell line-Log2FC;(RO-3306/DMSO)@HeLa cells-AvgFC;4-OHT(d2)/4-OHT(d0)@IMR90-ER:RasG12V-AvgFC;4-OHT(d4)/4-OHT(d0)@IMR90-ER:RasG12V-AvgFC;Tirabrutinib/Control@TMD8 cells Exp1-AvgFC;Tirabrutinib/Control@TMD8 cells Exp2-AvgFC;WG-307/Control@U2932 cells Exp1-AvgFC;(Caffeine(1000µM)/Control)@HepG2 cells-Log…	24961811,27134283,38216124,36897912,35688186
YTHDC1_S308	SACS_S1779	96	91	1	10	10	0.00584208	4	5	(Ad2(24h)/Mock)@IMR-90 cells HL-AbsFC;(Ad2(36h)/Mock)@IMR-90 cells HL-AbsFC;(BRAFV600E(OIS)/Cycling(9d))@HDF cell line-Log2FC;(BRAFV600E+sh-C/EBP beta(OISb)/Cycling(9d))@HDF cell line-Log2FC;(CX-4945/DMSO)@HEK293T cell line-Log2FC;(RSK1/2 RNAi/Control)@A375 cells-Log2FC (calc);4-OHT(d2)/4-OHT(d0)@IMR90-ER:RasG12V-AvgFC;4-OHT(d4)/4-OHT(d0)@IMR90-ER:RasG12V-AvgFC;(Ad2(24h)/Mock)@IMR-90 cells LH-Abs…	32032466,24961811,34186244,25002506,38216124
YTHDC1_S308	LRCH4_S506	96	91	1	10	10	0.00584208	4	5	(BI-D1870(2h)/DMSO)@A375 cells-Log2FC (calc);(BI-D1870+PMA(30min)/PMA(30min))@HEK293 cells-Log2FC (calc);(RXDX-106(30min)/DMSO)@H1299 cell line-Log2FC;(RXDX-106(4h)/DMSO)@H1299 cell line-Log2FC;4-OHT(d2)/4-OHT(d0)@IMR90-ER:RasG12V-AvgFC;4-OHT(d4)/4-OHT(d0)@IMR90-ER:RasG12V-AvgFC;Metformin(24h)/Control@HT115-Log2FC;Metformin(24h)/Control@SNU61-Log2FC;Tirabrutinib/Control@TMD8 cells Exp1-AvgFC;Tira…	25002506,35022314,38216124,36781298,36897912
YTHDC1_S308	WDR59_S564	92	95	1	10	10	0.00846912	4	5	(BRAFV600E(OIS)/Cycling(9d))@HDF cell line-Log2FC;(BRAFV600E+sh-C/EBP beta(OISb)/Cycling(9d))@HDF cell line-Log2FC;Human enterovirus A71(12h)/Mock@RD cells-Log2FC;Human enterovirus A71(1h)/Mock@RD cells-Log2FC;Human enterovirus A71(2h)/Mock@RD cells-Log2FC;Human enterovirus A71(4h)/Mock@RD cells-Log2FC;Human enterovirus A71(8h)/Mock@RD cells-Log2FC;Metformin(24h)/Control@SNU61-Log2FC;Tirabrutinib…	24961811,36106392,36781298,36897912,35688186
YTHDC1_S308	PNN_S443	97	90	1	10	10	0.00530911	3	5	(Ad2(24h)/Mock)@IMR-90 cells HL-AbsFC;(Ad2(36h)/Mock)@IMR-90 cells HL-AbsFC;(BI-D1870(2h)/DMSO)@A375 cells-Log2FC (calc);(Flavopiridol/DMSO)@HeLa cells-AvgFC;(RO-3306/DMSO)@HeLa cells-AvgFC;(RSK1/2 RNAi/Control)@A375 cells-Log2FC (calc);Tirabrutinib/Control@TMD8 cells Exp1-AvgFC;Tirabrutinib/Control@TMD8 cells Exp2-AvgFC;(Ad2(24h)/Mock)@IMR-90 cells LH-AbsFC;(Ad2(36h)/Mock)@IMR-90 cells LH-AbsFC	32032466,25002506,27134283,36897912
YTHDC1_S308	VPS8_S19	108	80	0	10	10	0.000282408	4	4	(RXDX-106(30min)/DMSO)@H1299 cell line-Log2FC;(RXDX-106(4h)/DMSO)@H1299 cell line-Log2FC;Human enterovirus A71(12h)/Mock@RD cells-Log2FC;Human enterovirus A71(1h)/Mock@RD cells-Log2FC;Human enterovirus A71(2h)/Mock@RD cells-Log2FC;Human enterovirus A71(4h)/Mock@RD cells-Log2FC;Human enterovirus A71(8h)/Mock@RD cells-Log2FC;WG-307/Control@U2932 cells Exp1-AvgFC;WG-307/Control@U2932 cells Exp2-AvgF…	35022314,36106392,36897912,35688186
YTHDC1_S308	CEP170_T1240	106	82	0	10	10	0.000355965	4	4	4-OHT(d2)/4-OHT(d0)@IMR90-ER:RasG12V-AvgFC;4-OHT(d4)/4-OHT(d0)@IMR90-ER:RasG12V-AvgFC;Human enterovirus A71(1h)/Mock@RD cells-Log2FC;Human enterovirus A71(2h)/Mock@RD cells-Log2FC;Human enterovirus A71(4h)/Mock@RD cells-Log2FC;Human enterovirus A71(8h)/Mock@RD cells-Log2FC;Tirabrutinib/Control@TMD8 cells Exp2-AvgFC;WG-307/Control@U2932 cells Exp1-AvgFC;WG-307/Control@U2932 cells Exp2-AvgFC;Safran…	38216124,36106392,36897912,36173113
YTHDC1_S308	BAZ2A_S1184	106	82	0	10	10	0.000355965	4	4	(RSK1/2 RNAi PMA (30min)/Control)@HEK293 cells-Log2FC (calc);Human enterovirus A71(12h)/Mock@RD cells-Log2FC;Human enterovirus A71(1h)/Mock@RD cells-Log2FC;Human enterovirus A71(2h)/Mock@RD cells-Log2FC;Human enterovirus A71(4h)/Mock@RD cells-Log2FC;Human enterovirus A71(8h)/Mock@RD cells-Log2FC;Tirabrutinib/Control@TMD8 cells Exp2-AvgFC;WG-307/Control@U2932 cells Exp1-AvgFC;WG-307/Control@U2932 …	25002506,36106392,36897912,35688186
YTHDC1_S308	ILF3_S477	106	82	0	10	10	0.000355965	4	4	(NCM(1h)/Untreated)@HUES 9 cells-AbsFC;(NCM(24h)/Untreated)@HUES 9 cells-AbsFC;(NCM(30min)/Untreated)@HUES 9 cells-AbsFC;(NCM(6h)/Untreated)@HUES 9 cells-AbsFC;(RXDX-106(30min)/DMSO)@H1299 cell line-Log2FC;(RXDX-106(4h)/DMSO)@H1299 cell line-Log2FC;Metformin(24h)/Control@SNU61-Log2FC;Tirabrutinib/Control@TMD8 cells Exp1-AvgFC;Tirabrutinib/Control@TMD8 cells Exp2-AvgFC;WG-307/Control@U2932 cells E…	21406692,35022314,36781298,36897912
YTHDC1_S308	RASAL2_S954	105	83	0	10	10	0.000398852	4	4	(ARS 1620(24h)/DMSO)@NCI H358 cell line-Log2FC;4-OHT(d2)/4-OHT(d0)@IMR90-ER:RasG12V-AvgFC;4-OHT(d4)/4-OHT(d0)@IMR90-ER:RasG12V-AvgFC;Human enterovirus A71(12h)/Mock@RD cells-Log2FC;Human enterovirus A71(1h)/Mock@RD cells-Log2FC;Human enterovirus A71(2h)/Mock@RD cells-Log2FC;Human enterovirus A71(4h)/Mock@RD cells-Log2FC;Human enterovirus A71(8h)/Mock@RD cells-Log2FC;(Caffeine(1000µM)/Control)@Hep…	33619172,38216124,36106392,35688186
YTHDC1_S308	SQSTM1_S152	104	84	0	10	10	0.000446335	4	4	4-OHT(d2)/4-OHT(d0)@IMR90-ER:RasG12V-AvgFC;Human enterovirus A71(12h)/Mock@RD cells-Log2FC;Human enterovirus A71(1h)/Mock@RD cells-Log2FC;Human enterovirus A71(2h)/Mock@RD cells-Log2FC;Human enterovirus A71(4h)/Mock@RD cells-Log2FC;Human enterovirus A71(8h)/Mock@RD cells-Log2FC;Metformin(24h)/Control@HT115-Log2FC;Metformin(24h)/Control@SNU61-Log2FC;WG-307/Control@U2932 cells Exp1-AvgFC;WG-307/Con…	38216124,36106392,36781298,36897912
YTHDC1_S308	FOXJ3_S221	104	84	0	10	10	0.000446335	4	4	(BRAFV600E(OIS)/Cycling(3d))@HDF cell line-Log2FC;Human enterovirus A71(12h)/Mock@RD cells-Log2FC;Human enterovirus A71(1h)/Mock@RD cells-Log2FC;Human enterovirus A71(2h)/Mock@RD cells-Log2FC;Human enterovirus A71(4h)/Mock@RD cells-Log2FC;Human enterovirus A71(8h)/Mock@RD cells-Log2FC;Metformin(24h)/Control@HT115-Log2FC;Metformin(24h)/Control@SNU61-Log2FC;WG-307/Control@U2932 cells Exp1-AvgFC;WG-…	24961811,36106392,36781298,36897912
YTHDC1_S308	SEPTIN11_S9	104	84	0	10	10	0.000446335	4	4	4-OHT(d2)/4-OHT(d0)@IMR90-ER:RasG12V-AvgFC;Human enterovirus A71(12h)/Mock@RD cells-Log2FC;Human enterovirus A71(1h)/Mock@RD cells-Log2FC;Human enterovirus A71(2h)/Mock@RD cells-Log2FC;Human enterovirus A71(4h)/Mock@RD cells-Log2FC;Human enterovirus A71(8h)/Mock@RD cells-Log2FC;WG-307/Control@U2932 cells Exp1-AvgFC;WG-307/Control@U2932 cells Exp2-AvgFC;(Caffeine(1000µM)/Control)@HepG2 cells-Log2F…	38216124,36106392,36897912,35688186
YTHDC1_S308	MED1_S795	104	84	0	10	10	0.000446335	4	4	(EGF(15min)/Untreated)@HeLa cells-Log2FC (calc);4-OHT(d2)/4-OHT(d0)@IMR90-ER:RasG12V-AvgFC;4-OHT(d4)/4-OHT(d0)@IMR90-ER:RasG12V-AvgFC;Human enterovirus A71(12h)/Mock@RD cells-Log2FC;Human enterovirus A71(1h)/Mock@RD cells-Log2FC;Human enterovirus A71(2h)/Mock@RD cells-Log2FC;Human enterovirus A71(4h)/Mock@RD cells-Log2FC;Human enterovirus A71(8h)/Mock@RD cells-Log2FC;Metformin(24h)/Control@HT115-…	25159151,38216124,36106392,36781298
YTHDC1_S308	HIC2_S197	103	85	0	10	10	0.000498845	4	4	(RSK1/2 RNAi PMA (30min)/Control)@HEK293 cells-Log2FC (calc);Human enterovirus A71(12h)/Mock@RD cells-Log2FC;Human enterovirus A71(1h)/Mock@RD cells-Log2FC;Human enterovirus A71(2h)/Mock@RD cells-Log2FC;Human enterovirus A71(4h)/Mock@RD cells-Log2FC;Human enterovirus A71(8h)/Mock@RD cells-Log2FC;Tirabrutinib/Control@TMD8 cells Exp1-AvgFC;Tirabrutinib/Control@TMD8 cells Exp2-AvgFC;(Caffeine(1000µM…	25002506,36106392,36897912,35688186
YTHDC1_S308	BMI1_S251	103	85	0	10	10	0.000498845	4	4	(EGF(15min)/Untreated)@HeLa cells-Log2FC (calc);Human enterovirus A71(12h)/Mock@RD cells-Log2FC;Human enterovirus A71(1h)/Mock@RD cells-Log2FC;Human enterovirus A71(2h)/Mock@RD cells-Log2FC;Human enterovirus A71(4h)/Mock@RD cells-Log2FC;Human enterovirus A71(8h)/Mock@RD cells-Log2FC;Metformin(24h)/Control@HT115-Log2FC;Metformin(24h)/Control@SNU61-Log2FC;Tirabrutinib/Control@TMD8 cells Exp1-AvgFC;…	25159151,36106392,36781298,36897912
YTHDC1_S308	ZNF532_S307	102	86	0	10	10	0.00055685	4	4	(RXDX-106(30min)/DMSO)@H1299 cell line-Log2FC;(RXDX-106(4h)/DMSO)@H1299 cell line-Log2FC;Human enterovirus A71(12h)/Mock@RD cells-Log2FC;Human enterovirus A71(1h)/Mock@RD cells-Log2FC;Human enterovirus A71(2h)/Mock@RD cells-Log2FC;Human enterovirus A71(4h)/Mock@RD cells-Log2FC;Human enterovirus A71(8h)/Mock@RD cells-Log2FC;WG-307/Control@U2932 cells Exp1-AvgFC;WG-307/Control@U2932 cells Exp2-AvgF…	35022314,36106392,36897912,21406692
YTHDC1_S308	VCP_S197	102	86	0	10	10	0.00055685	4	4	(RXDX-106(30min)/DMSO)@H1299 cell line-Log2FC;(RXDX-106(4h)/DMSO)@H1299 cell line-Log2FC;Human enterovirus A71(12h)/Mock@RD cells-Log2FC;Human enterovirus A71(1h)/Mock@RD cells-Log2FC;Human enterovirus A71(2h)/Mock@RD cells-Log2FC;Human enterovirus A71(4h)/Mock@RD cells-Log2FC;Human enterovirus A71(8h)/Mock@RD cells-Log2FC;Metformin(24h)/Control@SNU61-Log2FC;(Caffeine(1000µM)/Control)@HepG2 cells…	35022314,36106392,36781298,35688186
YTHDC1_S308	MYBL2_S282	101	87	0	10	10	0.000620856	4	4	(Etoposide(24h)/DMSO)@U2OS cells-AbsFC;Human enterovirus A71(12h)/Mock@RD cells-Log2FC;Human enterovirus A71(1h)/Mock@RD cells-Log2FC;Human enterovirus A71(2h)/Mock@RD cells-Log2FC;Human enterovirus A71(4h)/Mock@RD cells-Log2FC;Human enterovirus A71(8h)/Mock@RD cells-Log2FC;Metformin(24h)/Control@HT115-Log2FC;Metformin(24h)/Control@SNU61-Log2FC;Tirabrutinib/Control@TMD8 cells Exp1-AvgFC;Tirabruti…	22424773,36106392,36781298,36897912
YTHDC1_S308	RNF169_T554	101	87	0	10	10	0.000620856	4	4	(RSK1/2 RNAi PMA (30min)/Control)@HEK293 cells-Log2FC (calc);(RSK1/2 RNAi/Control)@A375 cells-Log2FC (calc);Human enterovirus A71(1h)/Mock@RD cells-Log2FC;Human enterovirus A71(2h)/Mock@RD cells-Log2FC;Human enterovirus A71(4h)/Mock@RD cells-Log2FC;Human enterovirus A71(8h)/Mock@RD cells-Log2FC;Metformin(24h)/Control@HT115-Log2FC;Metformin(24h)/Control@SNU61-Log2FC;Tirabrutinib/Control@TMD8 cells…	25002506,36106392,36781298,36897912
YTHDC1_S308	ZEB2_S1122	101	87	0	10	10	0.000620856	4	4	4-OHT(d4)/4-OHT(d0)@IMR90-ER:RasG12V-AvgFC;Human enterovirus A71(12h)/Mock@RD cells-Log2FC;Human enterovirus A71(1h)/Mock@RD cells-Log2FC;Human enterovirus A71(2h)/Mock@RD cells-Log2FC;Human enterovirus A71(4h)/Mock@RD cells-Log2FC;Human enterovirus A71(8h)/Mock@RD cells-Log2FC;Tirabrutinib/Control@TMD8 cells Exp2-AvgFC;WG-307/Control@U2932 cells Exp1-AvgFC;WG-307/Control@U2932 cells Exp2-AvgFC;(…	38216124,36106392,36897912,27834733
YTHDC1_S308	UBN1_S493	100	88	0	10	10	0.000691407	4	4	(RXDX-106(30min)/DMSO)@H1299 cell line-Log2FC;(RXDX-106(4h)/DMSO)@H1299 cell line-Log2FC;Human enterovirus A71(12h)/Mock@RD cells-Log2FC;Human enterovirus A71(1h)/Mock@RD cells-Log2FC;Human enterovirus A71(2h)/Mock@RD cells-Log2FC;Human enterovirus A71(4h)/Mock@RD cells-Log2FC;Human enterovirus A71(8h)/Mock@RD cells-Log2FC;Metformin(24h)/Control@HT115-Log2FC;Metformin(24h)/Control@SNU61-Log2FC;Sa…	35022314,36106392,36781298,36173113
YTHDC1_S308	SRRM2_S1271	100	88	0	10	10	0.000691407	4	4	(RXDX-106(30min)/DMSO)@H1299 cell line-Log2FC;(RXDX-106(4h)/DMSO)@H1299 cell line-Log2FC;Human enterovirus A71(12h)/Mock@RD cells-Log2FC;Human enterovirus A71(1h)/Mock@RD cells-Log2FC;Human enterovirus A71(2h)/Mock@RD cells-Log2FC;Human enterovirus A71(4h)/Mock@RD cells-Log2FC;Human enterovirus A71(8h)/Mock@RD cells-Log2FC;Metformin(24h)/Control@HT115-Log2FC;Metformin(24h)/Control@SNU61-Log2FC;Sa…	35022314,36106392,36781298,36173113
YTHDC1_S308	SRRM2_S1270	100	88	0	10	10	0.000691407	4	4	(RXDX-106(30min)/DMSO)@H1299 cell line-Log2FC;(RXDX-106(4h)/DMSO)@H1299 cell line-Log2FC;Human enterovirus A71(12h)/Mock@RD cells-Log2FC;Human enterovirus A71(1h)/Mock@RD cells-Log2FC;Human enterovirus A71(2h)/Mock@RD cells-Log2FC;Human enterovirus A71(4h)/Mock@RD cells-Log2FC;Human enterovirus A71(8h)/Mock@RD cells-Log2FC;Metformin(24h)/Control@HT115-Log2FC;Metformin(24h)/Control@SNU61-Log2FC;Sa…	35022314,36106392,36781298,36173113
YTHDC1_S308	ZEB2_S784	98	90	0	10	10	0.000854549	4	4	(EGF(15min)/Untreated)@HeLa cells-Log2FC (calc);4-OHT(d2)/4-OHT(d0)@IMR90-ER:RasG12V-AvgFC;4-OHT(d4)/4-OHT(d0)@IMR90-ER:RasG12V-AvgFC;Human enterovirus A71(12h)/Mock@RD cells-Log2FC;Human enterovirus A71(1h)/Mock@RD cells-Log2FC;Human enterovirus A71(2h)/Mock@RD cells-Log2FC;Human enterovirus A71(4h)/Mock@RD cells-Log2FC;Human enterovirus A71(8h)/Mock@RD cells-Log2FC;WG-307/Control@U2932 cells Ex…	25159151,38216124,36106392,36897912
YTHDC1_S308	XRCC4_S327	97	91	0	10	10	0.000948455	4	4	(CX-4945/DMSO)@HEK293T cell line-Log2FC;Human enterovirus A71(12h)/Mock@RD cells-Log2FC;Human enterovirus A71(1h)/Mock@RD cells-Log2FC;Human enterovirus A71(2h)/Mock@RD cells-Log2FC;Human enterovirus A71(4h)/Mock@RD cells-Log2FC;Human enterovirus A71(8h)/Mock@RD cells-Log2FC;Metformin(24h)/Control@HT115-Log2FC;Metformin(24h)/Control@SNU61-Log2FC;Tirabrutinib/Control@TMD8 cells Exp1-AvgFC;WG-307/C…	34186244,36106392,36781298,36897912
YTHDC1_S308	FGFR4_S573	95	93	0	10	10	0.00116462	4	4	Human enterovirus A71(12h)/Mock@RD cells-Log2FC;Human enterovirus A71(1h)/Mock@RD cells-Log2FC;Human enterovirus A71(2h)/Mock@RD cells-Log2FC;Human enterovirus A71(4h)/Mock@RD cells-Log2FC;Human enterovirus A71(8h)/Mock@RD cells-Log2FC;Metformin(24h)/Control@HT115-Log2FC;Metformin(24h)/Control@SNU61-Log2FC;(Caffeine(1000µM)/Control)@HepG2 cells-Log2FC;(Caffeine(100µM)/Control)@HepG2 cells-Log2FC;…	36106392,36781298,35688186,27834733
YTHDC1_S308	NAP1L1_S69	95	93	0	10	10	0.00116462	4	4	Human enterovirus A71(12h)/Mock@RD cells-Log2FC;Human enterovirus A71(1h)/Mock@RD cells-Log2FC;Human enterovirus A71(2h)/Mock@RD cells-Log2FC;Human enterovirus A71(4h)/Mock@RD cells-Log2FC;Human enterovirus A71(8h)/Mock@RD cells-Log2FC;Metformin(24h)/Control@HT115-Log2FC;Tirabrutinib/Control@TMD8 cells Exp1-AvgFC;Tirabrutinib/Control@TMD8 cells Exp2-AvgFC;(Caffeine(1000µM)/Control)@HepG2 cells-Lo…	36106392,36781298,36897912,35688186
YTHDC1_S308	HS1BP3_S139	93	95	0	10	10	0.00142415	4	4	4-OHT(d2)/4-OHT(d0)@IMR90-ER:RasG12V-AvgFC;4-OHT(d4)/4-OHT(d0)@IMR90-ER:RasG12V-AvgFC;Human enterovirus A71(12h)/Mock@RD cells-Log2FC;Human enterovirus A71(1h)/Mock@RD cells-Log2FC;Human enterovirus A71(2h)/Mock@RD cells-Log2FC;Human enterovirus A71(4h)/Mock@RD cells-Log2FC;Human enterovirus A71(8h)/Mock@RD cells-Log2FC;Metformin(24h)/Control@HT115-Log2FC;Metformin(24h)/Control@SNU61-Log2FC;(Caff…	38216124,36106392,36781298,35688186
YTHDC1_S308	BAZ1B_S705	92	96	0	10	10	0.00157249	4	4	(NCM(1h)/Untreated)@HUES 9 cells-AbsFC;(NCM(6h)/Untreated)@HUES 9 cells-AbsFC;(RXDX-106(30min)/DMSO)@H1299 cell line-Log2FC;(RXDX-106(4h)/DMSO)@H1299 cell line-Log2FC;Human enterovirus A71(12h)/Mock@RD cells-Log2FC;Human enterovirus A71(1h)/Mock@RD cells-Log2FC;Human enterovirus A71(2h)/Mock@RD cells-Log2FC;Human enterovirus A71(4h)/Mock@RD cells-Log2FC;Human enterovirus A71(8h)/Mock@RD cells-Log…	21406692,35022314,36106392,36173113
YTHDC1_S308	NCOR1_S2438	92	96	0	10	10	0.00157249	4	4	Human enterovirus A71(12h)/Mock@RD cells-Log2FC;Human enterovirus A71(1h)/Mock@RD cells-Log2FC;Human enterovirus A71(2h)/Mock@RD cells-Log2FC;Human enterovirus A71(4h)/Mock@RD cells-Log2FC;Human enterovirus A71(8h)/Mock@RD cells-Log2FC;Metformin(24h)/Control@HT115-Log2FC;Metformin(24h)/Control@SNU61-Log2FC;Tirabrutinib/Control@TMD8 cells Exp1-AvgFC;Tirabrutinib/Control@TMD8 cells Exp2-AvgFC;(PCB/…	36106392,36781298,36897912,34604676
YTHDC1_S308	RPRD2_T358	91	97	0	10	10	0.00173461	4	4	(EGF(15min)/Untreated)@HeLa cells-Log2FC (calc);(RXDX-106(30min)/DMSO)@H1299 cell line-Log2FC;(RXDX-106(4h)/DMSO)@H1299 cell line-Log2FC;Human enterovirus A71(12h)/Mock@RD cells-Log2FC;Human enterovirus A71(1h)/Mock@RD cells-Log2FC;Human enterovirus A71(2h)/Mock@RD cells-Log2FC;Human enterovirus A71(4h)/Mock@RD cells-Log2FC;Human enterovirus A71(8h)/Mock@RD cells-Log2FC;Metformin(24h)/Control@HT1…	25159151,35022314,36106392,36781298
YTHDC1_S308	KDM6A_S769	106	81	1	10	10	0.00212303	4	4	(RSK1/2 RNAi/Control)@A375 cells-Log2FC (calc);(RXDX-106(30min)/DMSO)@H1299 cell line-Log2FC;(RXDX-106(4h)/DMSO)@H1299 cell line-Log2FC;Metformin(24h)/Control@HT115-Log2FC;Tirabrutinib/Control@TMD8 cells Exp1-AvgFC;Tirabrutinib/Control@TMD8 cells Exp2-AvgFC;WG-307/Control@U2932 cells Exp1-AvgFC;WG-307/Control@U2932 cells Exp2-AvgFC;(Caffeine(1000µM)/Control)@HepG2 cells-Log2FC;(Caffeine(100µM)/Co…	25002506,35022314,36781298,36897912,35688186
YTHDC1_S308	UBE2O_S89	87	101	0	10	10	0.00254439	4	4	Human enterovirus A71(12h)/Mock@RD cells-Log2FC;Human enterovirus A71(1h)/Mock@RD cells-Log2FC;Human enterovirus A71(2h)/Mock@RD cells-Log2FC;Human enterovirus A71(4h)/Mock@RD cells-Log2FC;Human enterovirus A71(8h)/Mock@RD cells-Log2FC;Metformin(24h)/Control@HT115-Log2FC;Metformin(24h)/Control@SNU61-Log2FC;Tirabrutinib/Control@TMD8 cells Exp1-AvgFC;Tirabrutinib/Control@TMD8 cells Exp2-AvgFC;Safra…	36106392,36781298,36897912,36173113
YTHDC1_S308	UBE2O_S87	87	101	0	10	10	0.00254439	4	4	Human enterovirus A71(12h)/Mock@RD cells-Log2FC;Human enterovirus A71(1h)/Mock@RD cells-Log2FC;Human enterovirus A71(2h)/Mock@RD cells-Log2FC;Human enterovirus A71(4h)/Mock@RD cells-Log2FC;Human enterovirus A71(8h)/Mock@RD cells-Log2FC;Metformin(24h)/Control@HT115-Log2FC;Metformin(24h)/Control@SNU61-Log2FC;Tirabrutinib/Control@TMD8 cells Exp1-AvgFC;Tirabrutinib/Control@TMD8 cells Exp2-AvgFC;Safra…	36106392,36781298,36897912,36173113
YTHDC1_S308	SQSTM1_S28	104	83	1	10	10	0.00262649	4	4	(BI-D1870(2h)/DMSO)@A375 cells-Log2FC (calc);4-OHT(d4)/4-OHT(d0)@IMR90-ER:RasG12V-AvgFC;Human enterovirus A71(12h)/Mock@RD cells-Log2FC;Human enterovirus A71(1h)/Mock@RD cells-Log2FC;Human enterovirus A71(2h)/Mock@RD cells-Log2FC;Human enterovirus A71(4h)/Mock@RD cells-Log2FC;Human enterovirus A71(8h)/Mock@RD cells-Log2FC;Metformin(24h)/Control@HT115-Log2FC;WG-307/Control@U2932 cells Exp1-AvgFC;W…	25002506,38216124,36106392,36781298,36897912
YTHDC1_S308	KDM5A_S204	104	83	1	10	10	0.00262649	4	4	(EGF(15min)/Untreated)@HeLa cells-Log2FC (calc);Human enterovirus A71(12h)/Mock@RD cells-Log2FC;Human enterovirus A71(1h)/Mock@RD cells-Log2FC;Human enterovirus A71(2h)/Mock@RD cells-Log2FC;Human enterovirus A71(4h)/Mock@RD cells-Log2FC;Human enterovirus A71(8h)/Mock@RD cells-Log2FC;Tirabrutinib/Control@TMD8 cells Exp1-AvgFC;Tirabrutinib/Control@TMD8 cells Exp2-AvgFC;(Caffeine(1000µM)/Control)@He…	25159151,36106392,36897912,35688186,36173113
YTHDC1_S308	NBR1_S656	103	84	1	10	10	0.00291542	4	4	(RSK1/2 RNAi PMA (30min)/Control)@HEK293 cells-Log2FC (calc);4-OHT(d2)/4-OHT(d0)@IMR90-ER:RasG12V-AvgFC;4-OHT(d4)/4-OHT(d0)@IMR90-ER:RasG12V-AvgFC;Human enterovirus A71(12h)/Mock@RD cells-Log2FC;Human enterovirus A71(1h)/Mock@RD cells-Log2FC;Human enterovirus A71(2h)/Mock@RD cells-Log2FC;Human enterovirus A71(4h)/Mock@RD cells-Log2FC;Human enterovirus A71(8h)/Mock@RD cells-Log2FC;Metformin(24h)/C…	25002506,38216124,36106392,36781298,35688186
YTHDC1_S308	LAS1L_S617	102	85	1	10	10	0.00323188	4	4	(RSK1/2 RNAi/Control)@A375 cells-Log2FC (calc);(RXDX-106(30min)/DMSO)@H1299 cell line-Log2FC;(RXDX-106(4h)/DMSO)@H1299 cell line-Log2FC;4-OHT(d2)/4-OHT(d0)@IMR90-ER:RasG12V-AvgFC;Human enterovirus A71(12h)/Mock@RD cells-Log2FC;Human enterovirus A71(1h)/Mock@RD cells-Log2FC;Human enterovirus A71(2h)/Mock@RD cells-Log2FC;Human enterovirus A71(4h)/Mock@RD cells-Log2FC;Human enterovirus A71(8h)/Mock@…	25002506,35022314,38216124,36106392,32156701
YTHDC1_S308	MAP1B_S561	102	85	1	10	10	0.00323188	4	4	(Ad2(24h)/Mock)@IMR-90 cells HL-AbsFC;(Ad2(36h)/Mock)@IMR-90 cells HL-AbsFC;(ARS 1620(6h)/DMSO)@NCI-H358 cell line- Log2FC;(BRAFV600E(OIS)/Cycling(9d))@HDF cell line-Log2FC;(RXDX-106(30min)/DMSO)@H1299 cell line-Log2FC;(RXDX-106(4h)/DMSO)@H1299 cell line-Log2FC;(Vemurafenib res(A375R)/BRAFV 600E mutant(A375S))@A375 cells R1-AbsFC;(Ad2(24h)/Mock)@IMR-90 cells LH-AbsFC;(Ad2(36h)/Mock)@IMR-90 cells …	32032466,33619172,24961811,35022314,30890564
YTHDC1_S308	PRR12_S1382	102	85	1	10	10	0.00323188	4	4	(Etoposide(24h)/DMSO)@U2OS cells-AbsFC;(PGE2(5min)/Untreated)@T cells MS1-Log2FC (calc);4-OHT(d2)/4-OHT(d0)@IMR90-ER:RasG12V-AvgFC;4-OHT(d4)/4-OHT(d0)@IMR90-ER:RasG12V-AvgFC;Tirabrutinib/Control@TMD8 cells Exp1-AvgFC;Tirabrutinib/Control@TMD8 cells Exp2-AvgFC;WG-307/Control@U2932 cells Exp1-AvgFC;WG-307/Control@U2932 cells Exp2-AvgFC;(Caffeine(1000µM)/Control)@HepG2 cells-Log2FC;(Caffeine(100µM)/…	22424773,24850871,38216124,36897912,35688186
YTHDC1_S308	HMGN3_S6	84	104	0	10	10	0.00335981	4	4	(NCM(1h)/Untreated)@HUES 9 cells-AbsFC;(NCM(30min)/Untreated)@HUES 9 cells-AbsFC;(NCM(6h)/Untreated)@HUES 9 cells-AbsFC;(RXDX-106(4h)/DMSO)@H1299 cell line-Log2FC;Human enterovirus A71(12h)/Mock@RD cells-Log2FC;Human enterovirus A71(1h)/Mock@RD cells-Log2FC;Human enterovirus A71(2h)/Mock@RD cells-Log2FC;Human enterovirus A71(4h)/Mock@RD cells-Log2FC;Human enterovirus A71(8h)/Mock@RD cells-Log2FC;…	21406692,35022314,36106392,36173113
YTHDC1_S308	TXNRD3_S4	101	86	1	10	10	0.00357806	4	4	(Gefitinib/DMSO)@A431cell line-AbsFC (calc);4-OHT(d4)/4-OHT(d0)@IMR90-ER:RasG12V-AvgFC;Human enterovirus A71(12h)/Mock@RD cells-Log2FC;Human enterovirus A71(1h)/Mock@RD cells-Log2FC;Human enterovirus A71(2h)/Mock@RD cells-Log2FC;Human enterovirus A71(4h)/Mock@RD cells-Log2FC;Human enterovirus A71(8h)/Mock@RD cells-Log2FC;Metformin(24h)/Control@HT115-Log2FC;(Caffeine(1000µM)/Control)@HepG2 cells-L…	27794612,38216124,36106392,36781298,35688186
YTHDC1_S308	GLI4_S86	101	86	1	10	10	0.00357806	4	4	(ARS 1620(24h)/DMSO)@NCI H358 cell line-Log2FC;(RSK1/2 RNAi/Control)@A375 cells-Log2FC (calc);(RXDX-106(4h)/DMSO)@H1299 cell line-Log2FC;Human enterovirus A71(12h)/Mock@RD cells-Log2FC;Human enterovirus A71(1h)/Mock@RD cells-Log2FC;Human enterovirus A71(2h)/Mock@RD cells-Log2FC;Human enterovirus A71(4h)/Mock@RD cells-Log2FC;Human enterovirus A71(8h)/Mock@RD cells-Log2FC;(Caffeine(1000µM)/Control)…	33619172,25002506,35022314,36106392,35688186
YTHDC1_S308	TNRC6B_S1816	99	88	1	10	10	0.00436911	4	4	(PGE2(5min)/Untreated)@T cells MS1-Log2FC (calc);(RXDX-106(30min)/DMSO)@H1299 cell line-Log2FC;(RXDX-106(4h)/DMSO)@H1299 cell line-Log2FC;Human enterovirus A71(12h)/Mock@RD cells-Log2FC;Human enterovirus A71(1h)/Mock@RD cells-Log2FC;Human enterovirus A71(2h)/Mock@RD cells-Log2FC;Human enterovirus A71(4h)/Mock@RD cells-Log2FC;Human enterovirus A71(8h)/Mock@RD cells-Log2FC;Metformin(24h)/Control@SN…	24850871,35022314,36106392,36781298,32156701
YTHDC1_S308	POLR2A_S1899	99	88	1	10	10	0.00436911	4	4	(Dispase/2D Acetone)@HCT116 cells D Up-Log2FC;(EGF(15min)/Untreated)@HeLa cells-Log2FC (calc);Human enterovirus A71(12h)/Mock@RD cells-Log2FC;Human enterovirus A71(1h)/Mock@RD cells-Log2FC;Human enterovirus A71(2h)/Mock@RD cells-Log2FC;Human enterovirus A71(4h)/Mock@RD cells-Log2FC;Human enterovirus A71(8h)/Mock@RD cells-Log2FC;Metformin(24h)/Control@HT115-Log2FC;Metformin(24h)/Control@SNU61-Log2…	30061712,25159151,36106392,36781298,35688186
YTHDC1_S308	GAK_S829	81	107	0	10	10	0.0044033	4	4	(PGE2(5min)/Untreated)@T cells MS1-Log2FC (calc);Human enterovirus A71(12h)/Mock@RD cells-Log2FC;Human enterovirus A71(1h)/Mock@RD cells-Log2FC;Human enterovirus A71(2h)/Mock@RD cells-Log2FC;Human enterovirus A71(4h)/Mock@RD cells-Log2FC;Human enterovirus A71(8h)/Mock@RD cells-Log2FC;Metformin(24h)/Control@HT115-Log2FC;Metformin(24h)/Control@SNU61-Log2FC;WG-307/Control@U2932 cells Exp1-AvgFC;WG-3…	24850871,36106392,36781298,36897912
YTHDC1_S308	NRDC_S96	97	90	1	10	10	0.00530911	4	4	(Ad2(36h)/Mock)@IMR-90 cells HL-AbsFC;(BRAFV600E(OIS)/Cycling(3d))@HDF cell line-Log2FC;(BRAFV600E(OIS)/Cycling(9d))@HDF cell line-Log2FC;(CX-4945/DMSO)@HEK293T cell line-Log2FC;(Gefitinib/DMSO)@A431cell line-AbsFC (calc);Human enterovirus A71(12h)/Mock@RD cells-Log2FC;Human enterovirus A71(1h)/Mock@RD cells-Log2FC;Human enterovirus A71(2h)/Mock@RD cells-Log2FC;Human enterovirus A71(4h)/Mock@RD c…	32032466,24961811,34186244,27794612,36106392
YTHDC1_S308	ZEB1_S322	97	90	1	10	10	0.00530911	4	4	4-OHT(d4)/4-OHT(d0)@IMR90-ER:RasG12V-AvgFC;Human enterovirus A71(12h)/Mock@RD cells-Log2FC;Human enterovirus A71(1h)/Mock@RD cells-Log2FC;Human enterovirus A71(2h)/Mock@RD cells-Log2FC;Human enterovirus A71(4h)/Mock@RD cells-Log2FC;Human enterovirus A71(8h)/Mock@RD cells-Log2FC;(Caffeine(1000µM)/Control)@HepG2 cells-Log2FC;(Caffeine(100µM)/Control)@HepG2 cells-Log2FC;(IDH1mut/Control)@NHA cells-A…	38216124,36106392,35688186,27834733,36173113
YTHDC1_S308	PACS2_S416	97	90	1	10	10	0.00530911	4	4	(Dispase/2D Acetone)@HCT116 cells D Up-Log2FC;Human enterovirus A71(12h)/Mock@RD cells-Log2FC;Human enterovirus A71(1h)/Mock@RD cells-Log2FC;Human enterovirus A71(2h)/Mock@RD cells-Log2FC;Human enterovirus A71(4h)/Mock@RD cells-Log2FC;Human enterovirus A71(8h)/Mock@RD cells-Log2FC;Metformin(24h)/Control@HT115-Log2FC;Metformin(24h)/Control@SNU61-Log2FC;(Caffeine(100µM)/Control)@HepG2 cells-Log2FC;…	30061712,36106392,36781298,35688186,23898821
YTHDC1_S308	ACBD5_S200	97	90	1	10	10	0.00530911	4	4	(EGF(15min)/Untreated)@HeLa cells-Log2FC (calc);(Etoposide(24h)/DMSO)@U2OS cells-AbsFC;(GFP_FGF10/GFP_UT)@HeLa cell line-Log2FC;(RXDX-106(30min)/DMSO)@H1299 cell line-Log2FC;(RXDX-106(4h)/DMSO)@H1299 cell line-Log2FC;Human enterovirus A71(12h)/Mock@RD cells-Log2FC;Human enterovirus A71(1h)/Mock@RD cells-Log2FC;Human enterovirus A71(2h)/Mock@RD cells-Log2FC;Human enterovirus A71(4h)/Mock@RD cells-…	25159151,22424773,36329028,35022314,36106392
YTHDC1_S308	IMPDH2_S160	97	90	1	10	10	0.00530911	4	4	(BI-D1870(2h)/DMSO)@A375 cells-Log2FC (calc);4-OHT(d2)/4-OHT(d0)@IMR90-ER:RasG12V-AvgFC;4-OHT(d4)/4-OHT(d0)@IMR90-ER:RasG12V-AvgFC;Metformin(24h)/Control@HT115-Log2FC;Metformin(24h)/Control@SNU61-Log2FC;Tirabrutinib/Control@TMD8 cells Exp1-AvgFC;Tirabrutinib/Control@TMD8 cells Exp2-AvgFC;WG-307/Control@U2932 cells Exp1-AvgFC;WG-307/Control@U2932 cells Exp2-AvgFC;(Caffeine(100µM)/Control)@HepG2 ce…	25002506,38216124,36781298,36897912,35688186
YTHDC1_S308	SART1_S474	96	91	1	10	10	0.00584208	4	4	(RXDX-106(30min)/DMSO)@H1299 cell line-Log2FC;(RXDX-106(4h)/DMSO)@H1299 cell line-Log2FC;Human enterovirus A71(12h)/Mock@RD cells-Log2FC;Human enterovirus A71(1h)/Mock@RD cells-Log2FC;Human enterovirus A71(2h)/Mock@RD cells-Log2FC;Human enterovirus A71(4h)/Mock@RD cells-Log2FC;Human enterovirus A71(8h)/Mock@RD cells-Log2FC;Tirabrutinib/Control@TMD8 cells Exp1-AvgFC;(Caffeine(1000µM)/Control)@HepG…	35022314,36106392,36897912,35688186,36173113
YTHDC1_S308	GTF3C1_S1611	96	91	1	10	10	0.00584208	4	4	(BI-D1870(2h)/DMSO)@A375 cells-Log2FC (calc);(Etoposide(24h)/DMSO)@U2OS cells-AbsFC;(PGE2(5min)/Untreated)@T cells MS1-Log2FC (calc);Human enterovirus A71(12h)/Mock@RD cells-Log2FC;Human enterovirus A71(1h)/Mock@RD cells-Log2FC;Human enterovirus A71(2h)/Mock@RD cells-Log2FC;Human enterovirus A71(4h)/Mock@RD cells-Log2FC;Human enterovirus A71(8h)/Mock@RD cells-Log2FC;Tirabrutinib/Control@TMD8 cell…	25002506,22424773,24850871,36106392,36897912
YTHDC1_S308	CLIP2_S207	94	93	1	10	10	0.00704965	4	4	(ARS 1620(6h)/DMSO)@Calu1 cell line-Log2FC;(BRAFV600E+sh-C/EBP beta(OISb)/Cycling(9d))@HDF cell line-Log2FC;Human enterovirus A71(12h)/Mock@RD cells-Log2FC;Human enterovirus A71(1h)/Mock@RD cells-Log2FC;Human enterovirus A71(2h)/Mock@RD cells-Log2FC;Human enterovirus A71(4h)/Mock@RD cells-Log2FC;Human enterovirus A71(8h)/Mock@RD cells-Log2FC;Metformin(24h)/Control@HT115-Log2FC;Metformin(24h)/Cont…	33619172,24961811,36106392,36781298,36173113
YTHDC1_S308	KMT2A_S1056	93	94	1	10	10	0.00773108	4	4	(ARS 1620(24h)/DMSO)@NCI H358 cell line-Log2FC;(NCM(1h)/Untreated)@HUES 9 cells-AbsFC;(NCM(24h)/Untreated)@HUES 9 cells-AbsFC;(NCM(30min)/Untreated)@HUES 9 cells-AbsFC;(NCM(6h)/Untreated)@HUES 9 cells-AbsFC;(RXDX-106(30min)/DMSO)@H1299 cell line-Log2FC;(RXDX-106(4h)/DMSO)@H1299 cell line-Log2FC;(SARS CoV2(3h)/Mock)@iPSCderived iAT2 cells-Log2FC;(SARS CoV2(6h)/Mock)@iPSCderived iAT2 cells-Log2FC;S…	33619172,21406692,35022314,33417854,36173113
YTHDC1_S308	ZNF687_S275	92	95	1	10	10	0.00846912	4	4	(EGF(15min)/Untreated)@HeLa cells-Log2FC (calc);(RSK1/2 RNAi PMA (30min)/Control)@HEK293 cells-Log2FC (calc);(RSK1/2 RNAi/Control)@A375 cells-Log2FC (calc);(RXDX-106(4h)/DMSO)@H1299 cell line-Log2FC;Human enterovirus A71(12h)/Mock@RD cells-Log2FC;Human enterovirus A71(1h)/Mock@RD cells-Log2FC;Human enterovirus A71(2h)/Mock@RD cells-Log2FC;Human enterovirus A71(4h)/Mock@RD cells-Log2FC;Human enter…	25159151,25002506,35022314,36106392,36173113
YTHDC1_S308	ZNF687_S1082	89	98	1	10	10	0.0110629	4	4	(SARS CoV2(3h)/Mock)@iPSCderived iAT2 cells-Log2FC;Human enterovirus A71(12h)/Mock@RD cells-Log2FC;Human enterovirus A71(1h)/Mock@RD cells-Log2FC;Human enterovirus A71(2h)/Mock@RD cells-Log2FC;Human enterovirus A71(4h)/Mock@RD cells-Log2FC;Human enterovirus A71(8h)/Mock@RD cells-Log2FC;Metformin(24h)/Control@HT115-Log2FC;Metformin(24h)/Control@SNU61-Log2FC;(Crizotinib/Control2)@H3122 cells mTRAQ …	33417854,36106392,36781298,23898821,36173113
YTHDC1_S308	ASAP1_S717	89	98	1	10	10	0.0110629	4	4	(ARS 1620(6h)/DMSO)@NCI-H358 cell line- Log2FC;(Dispase/2D Acetone)@HCT116 cells D Up-Log2FC;Human enterovirus A71(12h)/Mock@RD cells-Log2FC;Human enterovirus A71(1h)/Mock@RD cells-Log2FC;Human enterovirus A71(2h)/Mock@RD cells-Log2FC;Human enterovirus A71(4h)/Mock@RD cells-Log2FC;Human enterovirus A71(8h)/Mock@RD cells-Log2FC;Metformin(24h)/Control@HT115-Log2FC;Metformin(24h)/Control@SNU61-Log2F…	33619172,30061712,36106392,36781298,36173113
YTHDC1_S308	ARK2N_S66	88	99	1	10	10	0.0120684	4	4	Human enterovirus A71(12h)/Mock@RD cells-Log2FC;Human enterovirus A71(1h)/Mock@RD cells-Log2FC;Human enterovirus A71(2h)/Mock@RD cells-Log2FC;Human enterovirus A71(4h)/Mock@RD cells-Log2FC;Human enterovirus A71(8h)/Mock@RD cells-Log2FC;Metformin(24h)/Control@HT115-Log2FC;WG-307/Control@U2932 cells Exp1-AvgFC;WG-307/Control@U2932 cells Exp2-AvgFC;(IDH1mut/Control)@NHA cells-AbsFC;Safranal(24h)/Con…	36106392,36781298,36897912,27834733,36173113
YTHDC1_S308	TRIM56_S475	88	99	1	10	10	0.0120684	4	4	Human enterovirus A71(12h)/Mock@RD cells-Log2FC;Human enterovirus A71(1h)/Mock@RD cells-Log2FC;Human enterovirus A71(2h)/Mock@RD cells-Log2FC;Human enterovirus A71(4h)/Mock@RD cells-Log2FC;Human enterovirus A71(8h)/Mock@RD cells-Log2FC;Metformin(24h)/Control@HT115-Log2FC;Metformin(24h)/Control@SNU61-Log2FC;Tirabrutinib/Control@TMD8 cells Exp1-AvgFC;(SU5402/FGF1)@SUM52 cells(FAIMS MSMS)-Log2FC (ca…	36106392,36781298,36897912,26503514,36173113
YTHDC1_S308	ZNF687_S1085	86	101	1	10	10	0.014319	4	4	(SARS CoV2(3h)/Mock)@iPSCderived iAT2 cells-Log2FC;Human enterovirus A71(12h)/Mock@RD cells-Log2FC;Human enterovirus A71(1h)/Mock@RD cells-Log2FC;Human enterovirus A71(2h)/Mock@RD cells-Log2FC;Human enterovirus A71(4h)/Mock@RD cells-Log2FC;Human enterovirus A71(8h)/Mock@RD cells-Log2FC;Metformin(24h)/Control@HT115-Log2FC;Metformin(24h)/Control@SNU61-Log2FC;(Crizotinib/Control2)@H3122 cells mTRAQ …	33417854,36106392,36781298,23898821,36173113
YTHDC1_S308	CDK11B_T751	83	104	1	10	10	0.0183717	4	4	(RSK1/2 RNAi/Control)@A375 cells-Log2FC (calc);Human enterovirus A71(12h)/Mock@RD cells-Log2FC;Human enterovirus A71(1h)/Mock@RD cells-Log2FC;Human enterovirus A71(2h)/Mock@RD cells-Log2FC;Human enterovirus A71(4h)/Mock@RD cells-Log2FC;Human enterovirus A71(8h)/Mock@RD cells-Log2FC;Metformin(24h)/Control@HT115-Log2FC;Metformin(24h)/Control@SNU61-Log2FC;(Caffeine(100µM)/Control)@HepG2 cells-Log2FC…	25002506,36106392,36781298,35688186,21406692
YTHDC1_S308	EXOC1_S501	83	104	1	10	10	0.0183717	4	4	(BI-D1870(2h)/DMSO)@A375 cells-Log2FC (calc);Human enterovirus A71(12h)/Mock@RD cells-Log2FC;Human enterovirus A71(1h)/Mock@RD cells-Log2FC;Human enterovirus A71(2h)/Mock@RD cells-Log2FC;Human enterovirus A71(4h)/Mock@RD cells-Log2FC;Human enterovirus A71(8h)/Mock@RD cells-Log2FC;Metformin(24h)/Control@HT115-Log2FC;Tirabrutinib/Control@TMD8 cells Exp1-AvgFC;Tirabrutinib/Control@TMD8 cells Exp2-Av…	25002506,36106392,36781298,36897912,21406692
YTHDC1_S308	CLASRP_S294	83	104	1	10	10	0.0183717	4	4	(BI-D1870(2h)/DMSO)@A375 cells-Log2FC (calc);(Gefitinib/DMSO)@A431cell line-AbsFC (calc);4-OHT(d2)/4-OHT(d0)@IMR90-ER:RasG12V-AvgFC;4-OHT(d4)/4-OHT(d0)@IMR90-ER:RasG12V-AvgFC;Metformin(24h)/Control@HT115-Log2FC;Metformin(24h)/Control@SNU61-Log2FC;Tirabrutinib/Control@TMD8 cells Exp1-AvgFC;Tirabrutinib/Control@TMD8 cells Exp2-AvgFC;WG-307/Control@U2932 cells Exp1-AvgFC;WG-307/Control@U2932 cells E…	25002506,27794612,38216124,36781298,36897912
YTHDC1_S308	AFDN_S1173	77	110	1	10	10	0.0295028	4	4	(BI-D1870+PMA(30min)/PMA(30min))@HEK293 cells-Log2FC (calc);Human enterovirus A71(12h)/Mock@RD cells-Log2FC;Human enterovirus A71(1h)/Mock@RD cells-Log2FC;Human enterovirus A71(2h)/Mock@RD cells-Log2FC;Human enterovirus A71(4h)/Mock@RD cells-Log2FC;Human enterovirus A71(8h)/Mock@RD cells-Log2FC;Metformin(24h)/Control@HT115-Log2FC;Metformin(24h)/Control@SNU61-Log2FC;(Caffeine(100µM)/Control)@HepG2…	25002506,36106392,36781298,35688186,36173113
YTHDC1_S308	SCAF1_Y732	109	79	0	10	10	0.000251029	3	4	(Flavopiridol/DMSO)@HeLa cells-AvgFC;(NCM(1h)/Untreated)@HUES 9 cells-AbsFC;(NCM(30min)/Untreated)@HUES 9 cells-AbsFC;(NCM(6h)/Untreated)@HUES 9 cells-AbsFC;(RO-3306/DMSO)@HeLa cells-AvgFC;Human enterovirus A71(12h)/Mock@RD cells-Log2FC;Human enterovirus A71(1h)/Mock@RD cells-Log2FC;Human enterovirus A71(2h)/Mock@RD cells-Log2FC;Human enterovirus A71(4h)/Mock@RD cells-Log2FC;Human enterovirus A71…	27134283,21406692,36106392
YTHDC1_S308	TNKS1BP1_Y918	109	79	0	10	10	0.000251029	3	4	(Etoposide(24h)/DMSO)@U2OS cells-AbsFC;(NCM(24h)/Untreated)@HUES 9 cells-AbsFC;(NCM(30min)/Untreated)@HUES 9 cells-AbsFC;(NCM(6h)/Untreated)@HUES 9 cells-AbsFC;Human enterovirus A71(12h)/Mock@RD cells-Log2FC;Human enterovirus A71(1h)/Mock@RD cells-Log2FC;Human enterovirus A71(2h)/Mock@RD cells-Log2FC;Human enterovirus A71(4h)/Mock@RD cells-Log2FC;Human enterovirus A71(8h)/Mock@RD cells-Log2FC;(PM…	22424773,21406692,36106392
YTHDC1_S308	RRS1_S5	109	78	1	10	10	0.00152658	3	4	(RSK1/2 RNAi/Control)@A375 cells-Log2FC (calc);Human enterovirus A71(12h)/Mock@RD cells-Log2FC;Human enterovirus A71(1h)/Mock@RD cells-Log2FC;Human enterovirus A71(2h)/Mock@RD cells-Log2FC;Human enterovirus A71(4h)/Mock@RD cells-Log2FC;Human enterovirus A71(8h)/Mock@RD cells-Log2FC;(Caffeine(1000µM)/Control)@HepG2 cells-Log2FC;(Caffeine(100µM)/Control)@HepG2 cells-Log2FC;(COR1 cell line/H1975 cel…	25002506,36106392,35688186,33727228
YTHDC1_S308	TMEM11_S17	102	85	1	10	10	0.00323188	3	4	(RXDX-106(30min)/DMSO)@H1299 cell line-Log2FC;(RXDX-106(4h)/DMSO)@H1299 cell line-Log2FC;Human enterovirus A71(12h)/Mock@RD cells-Log2FC;Human enterovirus A71(1h)/Mock@RD cells-Log2FC;Human enterovirus A71(2h)/Mock@RD cells-Log2FC;Human enterovirus A71(4h)/Mock@RD cells-Log2FC;Human enterovirus A71(8h)/Mock@RD cells-Log2FC;Metformin(24h)/Control@HT115-Log2FC;(PCB/DMSO)@Primary ALL-5 cells-Log2FC;…	35022314,36106392,36781298,34604676
YTHDC1_S308	UBN2_S13	100	87	1	10	10	0.0039563	3	4	(BRAFV600E(OIS)/Cycling(9d))@HDF cell line-Log2FC;(BRAFV600E+sh-C/EBP beta(OISb)/Cycling(9d))@HDF cell line-Log2FC;(RSK1/2 RNAi PMA (30min)/Control)@HEK293 cells-Log2FC (calc);(RSK1/2 RNAi/Control)@A375 cells-Log2FC (calc);(RXDX-106(30min)/DMSO)@H1299 cell line-Log2FC;(RXDX-106(4h)/DMSO)@H1299 cell line-Log2FC;Tirabrutinib/Control@TMD8 cells Exp1-AvgFC;Tirabrutinib/Control@TMD8 cells Exp2-AvgFC;W…	24961811,25002506,35022314,36897912
YTHDC1_S308	SMARCD2_T217	95	92	1	10	10	0.00642115	3	4	(BI-D1870+PMA(30min)/PMA(30min))@HEK293 cells-Log2FC (calc);(NCM(1h)/Untreated)@HUES 9 cells-AbsFC;(RSK1/2 RNAi PMA (30min)/Control)@HEK293 cells-Log2FC (calc);(RSK1/2 RNAi/Control)@A375 cells-Log2FC (calc);Human enterovirus A71(12h)/Mock@RD cells-Log2FC;Human enterovirus A71(1h)/Mock@RD cells-Log2FC;Human enterovirus A71(2h)/Mock@RD cells-Log2FC;Human enterovirus A71(4h)/Mock@RD cells-Log2FC;Hum…	25002506,21406692,36106392,36781298
YTHDC1_S308	NAV3_S1190	94	93	1	10	10	0.00704965	3	4	(BRAFV600E(OIS)/Cycling(3d))@HDF cell line-Log2FC;(BRAFV600E+sh-C/EBP beta(OISb)/Cycling(9d))@HDF cell line-Log2FC;(RXDX-106(30min)/DMSO)@H1299 cell line-Log2FC;(RXDX-106(4h)/DMSO)@H1299 cell line-Log2FC;Human enterovirus A71(12h)/Mock@RD cells-Log2FC;Human enterovirus A71(1h)/Mock@RD cells-Log2FC;Human enterovirus A71(2h)/Mock@RD cells-Log2FC;Human enterovirus A71(4h)/Mock@RD cells-Log2FC;Human …	24961811,35022314,36106392,36781298
YTHDC1_S308	APBA2_S480	93	94	1	10	10	0.00773108	3	4	(BRAFV600E(OIS)/Cycling(3d))@HDF cell line-Log2FC;(BRAFV600E+sh-C/EBP beta(OISb)/Cycling(3d))@HDF cell line-Log2FC;(BRAFV600E+sh-C/EBP beta(OISb)/Cycling(9d))@HDF cell line-Log2FC;Human enterovirus A71(12h)/Mock@RD cells-Log2FC;Human enterovirus A71(1h)/Mock@RD cells-Log2FC;Human enterovirus A71(2h)/Mock@RD cells-Log2FC;Human enterovirus A71(4h)/Mock@RD cells-Log2FC;Human enterovirus A71(8h)/Mock…	24961811,36106392,23898821,36173113
YTHDC1_S308	GNL3L_S465	93	94	1	10	10	0.00773108	3	4	(BI-D1870(2h)/DMSO)@A375 cells-Log2FC (calc);(RSK1/2 RNAi PMA (30min)/Control)@HEK293 cells-Log2FC (calc);4-OHT(d2)/4-OHT(d0)@IMR90-ER:RasG12V-AvgFC;4-OHT(d4)/4-OHT(d0)@IMR90-ER:RasG12V-AvgFC;Tirabrutinib/Control@TMD8 cells Exp1-AvgFC;Tirabrutinib/Control@TMD8 cells Exp2-AvgFC;WG-307/Control@U2932 cells Exp1-AvgFC;WG-307/Control@U2932 cells Exp2-AvgFC;(Caffeine(1000µM)/Control)@HepG2 cells-Log2FC…	25002506,38216124,36897912,35688186
YTHDC1_S308	JMJD1C_T505	90	97	1	10	10	0.0101308	3	4	(BI-D1870(2h)/DMSO)@A375 cells-Log2FC (calc);(BI-D1870+PMA(30min)/PMA(30min))@HEK293 cells-Log2FC (calc);4-OHT(d2)/4-OHT(d0)@IMR90-ER:RasG12V-AvgFC;4-OHT(d4)/4-OHT(d0)@IMR90-ER:RasG12V-AvgFC;Metformin(24h)/Control@HT115-Log2FC;Metformin(24h)/Control@SNU61-Log2FC;Tirabrutinib/Control@TMD8 cells Exp1-AvgFC;Tirabrutinib/Control@TMD8 cells Exp2-AvgFC;WG-307/Control@U2932 cells Exp1-AvgFC;WG-307/Contr…	25002506,38216124,36781298,36897912
YTHDC1_S308	DNMT3A_S105	84	103	1	10	10	0.0169232	3	4	(BRAFV600E(OIS)/Cycling(9d))@HDF cell line-Log2FC;(BRAFV600E+sh-C/EBP beta(OISb)/Cycling(9d))@HDF cell line-Log2FC;(RSK1/2 RNAi/Control)@A375 cells-Log2FC (calc);Human enterovirus A71(12h)/Mock@RD cells-Log2FC;Human enterovirus A71(1h)/Mock@RD cells-Log2FC;Human enterovirus A71(2h)/Mock@RD cells-Log2FC;Human enterovirus A71(4h)/Mock@RD cells-Log2FC;Human enterovirus A71(8h)/Mock@RD cells-Log2FC;T…	24961811,25002506,36106392,36897912
YTHDC1_S308	PAG1_Y163	109	79	0	10	10	0.000251029	3	3	(PGE2(5min)/Untreated)@T cells MS1-Log2FC (calc);Human enterovirus A71(12h)/Mock@RD cells-Log2FC;Human enterovirus A71(1h)/Mock@RD cells-Log2FC;Human enterovirus A71(2h)/Mock@RD cells-Log2FC;Human enterovirus A71(4h)/Mock@RD cells-Log2FC;Human enterovirus A71(8h)/Mock@RD cells-Log2FC;Tirabrutinib/Control@TMD8 cells Exp1-AvgFC;Tirabrutinib/Control@TMD8 cells Exp2-AvgFC;WG-307/Control@U2932 cells E…	24850871,36106392,36897912
YTHDC1_S308	WDR43_S603	107	81	0	10	10	0.000317273	3	3	(Etoposide(24h)/DMSO)@U2OS cells-AbsFC;(NCM(1h)/Untreated)@HUES 9 cells-AbsFC;(NCM(24h)/Untreated)@HUES 9 cells-AbsFC;(NCM(30min)/Untreated)@HUES 9 cells-AbsFC;(NCM(6h)/Untreated)@HUES 9 cells-AbsFC;Human enterovirus A71(12h)/Mock@RD cells-Log2FC;Human enterovirus A71(1h)/Mock@RD cells-Log2FC;Human enterovirus A71(2h)/Mock@RD cells-Log2FC;Human enterovirus A71(4h)/Mock@RD cells-Log2FC;Human enter…	22424773,21406692,36106392
YTHDC1_S308	ERCC6L_S984	104	84	0	10	10	0.000446335	3	3	Human enterovirus A71(12h)/Mock@RD cells-Log2FC;Human enterovirus A71(1h)/Mock@RD cells-Log2FC;Human enterovirus A71(2h)/Mock@RD cells-Log2FC;Human enterovirus A71(4h)/Mock@RD cells-Log2FC;Human enterovirus A71(8h)/Mock@RD cells-Log2FC;Tirabrutinib/Control@TMD8 cells Exp1-AvgFC;Tirabrutinib/Control@TMD8 cells Exp2-AvgFC;WG-307/Control@U2932 cells Exp1-AvgFC;WG-307/Control@U2932 cells Exp2-AvgFC;S…	36106392,36897912,36173113
YTHDC1_S308	FAM219B_S127	100	88	0	10	10	0.000691407	3	3	Human enterovirus A71(12h)/Mock@RD cells-Log2FC;Human enterovirus A71(1h)/Mock@RD cells-Log2FC;Human enterovirus A71(2h)/Mock@RD cells-Log2FC;Human enterovirus A71(4h)/Mock@RD cells-Log2FC;Human enterovirus A71(8h)/Mock@RD cells-Log2FC;Tirabrutinib/Control@TMD8 cells Exp1-AvgFC;Tirabrutinib/Control@TMD8 cells Exp2-AvgFC;WG-307/Control@U2932 cells Exp1-AvgFC;WG-307/Control@U2932 cells Exp2-AvgFC;S…	36106392,36897912,36173113
YTHDC1_S308	NCOR2_T1383	100	88	0	10	10	0.000691407	3	3	Human enterovirus A71(12h)/Mock@RD cells-Log2FC;Human enterovirus A71(1h)/Mock@RD cells-Log2FC;Human enterovirus A71(2h)/Mock@RD cells-Log2FC;Human enterovirus A71(4h)/Mock@RD cells-Log2FC;Human enterovirus A71(8h)/Mock@RD cells-Log2FC;Tirabrutinib/Control@TMD8 cells Exp1-AvgFC;Tirabrutinib/Control@TMD8 cells Exp2-AvgFC;WG-307/Control@U2932 cells Exp1-AvgFC;WG-307/Control@U2932 cells Exp2-AvgFC;S…	36106392,36897912,36173113
YTHDC1_S308	FAM219B_S125	99	89	0	10	10	0.000769094	3	3	Human enterovirus A71(12h)/Mock@RD cells-Log2FC;Human enterovirus A71(1h)/Mock@RD cells-Log2FC;Human enterovirus A71(2h)/Mock@RD cells-Log2FC;Human enterovirus A71(4h)/Mock@RD cells-Log2FC;Human enterovirus A71(8h)/Mock@RD cells-Log2FC;Tirabrutinib/Control@TMD8 cells Exp1-AvgFC;Tirabrutinib/Control@TMD8 cells Exp2-AvgFC;WG-307/Control@U2932 cells Exp1-AvgFC;WG-307/Control@U2932 cells Exp2-AvgFC;S…	36106392,36897912,36173113
YTHDC1_S308	ISL2_S157	89	99	0	10	10	0.0021047	3	3	(Etoposide(24h)/DMSO)@U2OS cells-AbsFC;Human enterovirus A71(12h)/Mock@RD cells-Log2FC;Human enterovirus A71(1h)/Mock@RD cells-Log2FC;Human enterovirus A71(2h)/Mock@RD cells-Log2FC;Human enterovirus A71(4h)/Mock@RD cells-Log2FC;Human enterovirus A71(8h)/Mock@RD cells-Log2FC;Tirabrutinib/Control@TMD8 cells Exp1-AvgFC;Tirabrutinib/Control@TMD8 cells Exp2-AvgFC;WG-307/Control@U2932 cells Exp1-AvgFC;…	22424773,36106392,36897912
YTHDC1_S308	EIF1_S2	105	82	1	10	10	0.002363	3	3	(PGE2(5min)/Untreated)@T cells MS1-Log2FC (calc);Human enterovirus A71(12h)/Mock@RD cells-Log2FC;Human enterovirus A71(1h)/Mock@RD cells-Log2FC;Human enterovirus A71(2h)/Mock@RD cells-Log2FC;Human enterovirus A71(4h)/Mock@RD cells-Log2FC;Human enterovirus A71(8h)/Mock@RD cells-Log2FC;Metformin(24h)/Control@HT115-Log2FC;Tirabrutinib/Control@TMD8 cells Exp1-AvgFC;Tirabrutinib/Control@TMD8 cells Exp…	24850871,36106392,36781298,36897912
YTHDC1_S308	SLC30A1_S466	105	82	1	10	10	0.002363	3	3	(ARS 1620(24h)/DMSO)@NCI H358 cell line-Log2FC;(ARS 1620(6h)/DMSO)@NCI-H358 cell line- Log2FC;(RXDX-106(30min)/DMSO)@H1299 cell line-Log2FC;(RXDX-106(4h)/DMSO)@H1299 cell line-Log2FC;Human enterovirus A71(12h)/Mock@RD cells-Log2FC;Human enterovirus A71(1h)/Mock@RD cells-Log2FC;Human enterovirus A71(2h)/Mock@RD cells-Log2FC;Human enterovirus A71(4h)/Mock@RD cells-Log2FC;Human enterovirus A71(8h)/M…	33619172,35022314,36106392,36781298
YTHDC1_S308	TBRG1_S10	104	83	1	10	10	0.00262649	3	3	(PGE2(5min)/Untreated)@T cells MS1-Log2FC (calc);Human enterovirus A71(12h)/Mock@RD cells-Log2FC;Human enterovirus A71(1h)/Mock@RD cells-Log2FC;Human enterovirus A71(2h)/Mock@RD cells-Log2FC;Human enterovirus A71(4h)/Mock@RD cells-Log2FC;Human enterovirus A71(8h)/Mock@RD cells-Log2FC;WG-307/Control@U2932 cells Exp1-AvgFC;WG-307/Control@U2932 cells Exp2-AvgFC;(Caffeine(1000µM)/Control)@HepG2 cells…	24850871,36106392,36897912,35688186
YTHDC1_S308	KMT2B_S2348	104	83	1	10	10	0.00262649	3	3	(BRAFV600E+sh-C/EBP beta(OISb)/Cycling(3d))@HDF cell line-Log2FC;(RSK1/2 RNAi/Control)@A375 cells-Log2FC (calc);Human enterovirus A71(12h)/Mock@RD cells-Log2FC;Human enterovirus A71(1h)/Mock@RD cells-Log2FC;Human enterovirus A71(2h)/Mock@RD cells-Log2FC;Human enterovirus A71(4h)/Mock@RD cells-Log2FC;Human enterovirus A71(8h)/Mock@RD cells-Log2FC;Tirabrutinib/Control@TMD8 cells Exp1-AvgFC;WG-307/C…	24961811,25002506,36106392,36897912
YTHDC1_S308	NPM3_S16	103	84	1	10	10	0.00291542	3	3	(Etoposide(24h)/DMSO)@U2OS cells-AbsFC;Human enterovirus A71(12h)/Mock@RD cells-Log2FC;Human enterovirus A71(1h)/Mock@RD cells-Log2FC;Human enterovirus A71(2h)/Mock@RD cells-Log2FC;Human enterovirus A71(4h)/Mock@RD cells-Log2FC;Human enterovirus A71(8h)/Mock@RD cells-Log2FC;Metformin(24h)/Control@HT115-Log2FC;Metformin(24h)/Control@SNU61-Log2FC;(Caffeine(1000µM)/Control)@HepG2 cells-Log2FC;(Caffe…	22424773,36106392,36781298,35688186
YTHDC1_S308	GAB2_S405	102	85	1	10	10	0.00323188	3	3	Human enterovirus A71(12h)/Mock@RD cells-Log2FC;Human enterovirus A71(1h)/Mock@RD cells-Log2FC;Human enterovirus A71(2h)/Mock@RD cells-Log2FC;Human enterovirus A71(4h)/Mock@RD cells-Log2FC;Human enterovirus A71(8h)/Mock@RD cells-Log2FC;Metformin(24h)/Control@HT115-Log2FC;Metformin(24h)/Control@SNU61-Log2FC;Tirabrutinib/Control@TMD8 cells Exp1-AvgFC;Tirabrutinib/Control@TMD8 cells Exp2-AvgFC;Safra…	36106392,36781298,36897912,36173113
YTHDC1_S308	GOLGA2_S66	101	86	1	10	10	0.00357806	3	3	(RSK1/2 RNAi PMA (30min)/Control)@HEK293 cells-Log2FC (calc);(RSK1/2 RNAi/Control)@A375 cells-Log2FC (calc);Human enterovirus A71(12h)/Mock@RD cells-Log2FC;Human enterovirus A71(1h)/Mock@RD cells-Log2FC;Human enterovirus A71(2h)/Mock@RD cells-Log2FC;Human enterovirus A71(4h)/Mock@RD cells-Log2FC;Human enterovirus A71(8h)/Mock@RD cells-Log2FC;Metformin(24h)/Control@HT115-Log2FC;WG-307/Control@U293…	25002506,36106392,36781298,36897912
YTHDC1_S308	KSR1_S311	100	87	1	10	10	0.0039563	3	3	(NCM(30min)/Untreated)@HUES 9 cells-AbsFC;(NCM(6h)/Untreated)@HUES 9 cells-AbsFC;Human enterovirus A71(12h)/Mock@RD cells-Log2FC;Human enterovirus A71(1h)/Mock@RD cells-Log2FC;Human enterovirus A71(2h)/Mock@RD cells-Log2FC;Human enterovirus A71(4h)/Mock@RD cells-Log2FC;Human enterovirus A71(8h)/Mock@RD cells-Log2FC;Tirabrutinib/Control@TMD8 cells Exp1-AvgFC;Tirabrutinib/Control@TMD8 cells Exp2-Av…	21406692,36106392,36897912,23898821
YTHDC1_S308	KIF4A_S815	100	87	1	10	10	0.0039563	3	3	(RXDX-106(30min)/DMSO)@H1299 cell line-Log2FC;(RXDX-106(4h)/DMSO)@H1299 cell line-Log2FC;Human enterovirus A71(12h)/Mock@RD cells-Log2FC;Human enterovirus A71(1h)/Mock@RD cells-Log2FC;Human enterovirus A71(2h)/Mock@RD cells-Log2FC;Human enterovirus A71(4h)/Mock@RD cells-Log2FC;Human enterovirus A71(8h)/Mock@RD cells-Log2FC;WG-307/Control@U2932 cells Exp1-AvgFC;WG-307/Control@U2932 cells Exp2-AvgF…	35022314,36106392,36897912,36173113
YTHDC1_S308	MGA_S1422	99	88	1	10	10	0.00436911	3	3	Human enterovirus A71(12h)/Mock@RD cells-Log2FC;Human enterovirus A71(1h)/Mock@RD cells-Log2FC;Human enterovirus A71(2h)/Mock@RD cells-Log2FC;Human enterovirus A71(4h)/Mock@RD cells-Log2FC;Human enterovirus A71(8h)/Mock@RD cells-Log2FC;Metformin(24h)/Control@HT115-Log2FC;Metformin(24h)/Control@SNU61-Log2FC;WG-307/Control@U2932 cells Exp1-AvgFC;WG-307/Control@U2932 cells Exp2-AvgFC;(Caffeine(1000µ…	36106392,36781298,36897912,35688186
YTHDC1_S308	TP53BP1_S862	98	89	1	10	10	0.00481911	3	3	(NCM(1h)/Untreated)@HUES 9 cells-AbsFC;(NCM(24h)/Untreated)@HUES 9 cells-AbsFC;(RXDX-106(30min)/DMSO)@H1299 cell line-Log2FC;(RXDX-106(4h)/DMSO)@H1299 cell line-Log2FC;Human enterovirus A71(12h)/Mock@RD cells-Log2FC;Human enterovirus A71(1h)/Mock@RD cells-Log2FC;Human enterovirus A71(2h)/Mock@RD cells-Log2FC;Human enterovirus A71(4h)/Mock@RD cells-Log2FC;Human enterovirus A71(8h)/Mock@RD cells-Lo…	21406692,35022314,36106392,23898821
YTHDC1_S308	KMT2D_S4849	98	89	1	10	10	0.00481911	3	3	(RSK1/2 RNAi PMA (30min)/Control)@HEK293 cells-Log2FC (calc);(RSK1/2 RNAi/Control)@A375 cells-Log2FC (calc);(RXDX-106(4h)/DMSO)@H1299 cell line-Log2FC;Human enterovirus A71(12h)/Mock@RD cells-Log2FC;Human enterovirus A71(1h)/Mock@RD cells-Log2FC;Human enterovirus A71(2h)/Mock@RD cells-Log2FC;Human enterovirus A71(4h)/Mock@RD cells-Log2FC;Human enterovirus A71(8h)/Mock@RD cells-Log2FC;Metformin(24…	25002506,35022314,36106392,36781298
YTHDC1_S308	EPB41L2_S39	97	90	1	10	10	0.00530911	3	3	(RXDX-106(30min)/DMSO)@H1299 cell line-Log2FC;(RXDX-106(4h)/DMSO)@H1299 cell line-Log2FC;Human enterovirus A71(12h)/Mock@RD cells-Log2FC;Human enterovirus A71(1h)/Mock@RD cells-Log2FC;Human enterovirus A71(2h)/Mock@RD cells-Log2FC;Human enterovirus A71(4h)/Mock@RD cells-Log2FC;Human enterovirus A71(8h)/Mock@RD cells-Log2FC;WG-307/Control@U2932 cells Exp1-AvgFC;WG-307/Control@U2932 cells Exp2-AvgF…	35022314,36106392,36897912,30890564
YTHDC1_S308	SEPTIN7_T228	97	90	1	10	10	0.00530911	3	3	Human enterovirus A71(12h)/Mock@RD cells-Log2FC;Human enterovirus A71(1h)/Mock@RD cells-Log2FC;Human enterovirus A71(2h)/Mock@RD cells-Log2FC;Human enterovirus A71(4h)/Mock@RD cells-Log2FC;Human enterovirus A71(8h)/Mock@RD cells-Log2FC;Metformin(24h)/Control@HT115-Log2FC;Metformin(24h)/Control@SNU61-Log2FC;Tirabrutinib/Control@TMD8 cells Exp1-AvgFC;Tirabrutinib/Control@TMD8 cells Exp2-AvgFC;Safra…	36106392,36781298,36897912,36173113
YTHDC1_S308	SMC3_S1065	96	91	1	10	10	0.00584208	3	3	(RXDX-106(30min)/DMSO)@H1299 cell line-Log2FC;(RXDX-106(4h)/DMSO)@H1299 cell line-Log2FC;Human enterovirus A71(12h)/Mock@RD cells-Log2FC;Human enterovirus A71(1h)/Mock@RD cells-Log2FC;Human enterovirus A71(2h)/Mock@RD cells-Log2FC;Human enterovirus A71(4h)/Mock@RD cells-Log2FC;Human enterovirus A71(8h)/Mock@RD cells-Log2FC;Metformin(24h)/Control@HT115-Log2FC;Metformin(24h)/Control@SNU61-Log2FC;(P…	35022314,36106392,36781298,21406692
YTHDC1_S308	PPP4R2_S364	95	92	1	10	10	0.00642115	3	3	Human enterovirus A71(12h)/Mock@RD cells-Log2FC;Human enterovirus A71(1h)/Mock@RD cells-Log2FC;Human enterovirus A71(2h)/Mock@RD cells-Log2FC;Human enterovirus A71(4h)/Mock@RD cells-Log2FC;Human enterovirus A71(8h)/Mock@RD cells-Log2FC;Metformin(24h)/Control@HT115-Log2FC;Metformin(24h)/Control@SNU61-Log2FC;WG-307/Control@U2932 cells Exp1-AvgFC;WG-307/Control@U2932 cells Exp2-AvgFC;(Caffeine(100µM…	36106392,36781298,36897912,35688186
YTHDC1_S308	CASC3_S45	93	94	1	10	10	0.00773108	3	3	4-OHT(d2)/4-OHT(d0)@IMR90-ER:RasG12V-AvgFC;4-OHT(d4)/4-OHT(d0)@IMR90-ER:RasG12V-AvgFC;Human enterovirus A71(12h)/Mock@RD cells-Log2FC;Human enterovirus A71(1h)/Mock@RD cells-Log2FC;Human enterovirus A71(2h)/Mock@RD cells-Log2FC;Human enterovirus A71(4h)/Mock@RD cells-Log2FC;Human enterovirus A71(8h)/Mock@RD cells-Log2FC;WG-307/Control@U2932 cells Exp1-AvgFC;WG-307/Control@U2932 cells Exp2-AvgFC;(…	38216124,36106392,36897912,32156701
YTHDC1_S308	NOPCHAP1_S15	92	95	1	10	10	0.00846912	3	3	(RXDX-106(30min)/DMSO)@H1299 cell line-Log2FC;(RXDX-106(4h)/DMSO)@H1299 cell line-Log2FC;Human enterovirus A71(12h)/Mock@RD cells-Log2FC;Human enterovirus A71(1h)/Mock@RD cells-Log2FC;Human enterovirus A71(2h)/Mock@RD cells-Log2FC;Human enterovirus A71(4h)/Mock@RD cells-Log2FC;Human enterovirus A71(8h)/Mock@RD cells-Log2FC;Tirabrutinib/Control@TMD8 cells Exp1-AvgFC;WG-307/Control@U2932 cells Exp2…	35022314,36106392,36897912,36173113
YTHDC1_S308	CMTR1_S51	92	95	1	10	10	0.00846912	3	3	Human enterovirus A71(12h)/Mock@RD cells-Log2FC;Human enterovirus A71(1h)/Mock@RD cells-Log2FC;Human enterovirus A71(2h)/Mock@RD cells-Log2FC;Human enterovirus A71(4h)/Mock@RD cells-Log2FC;Human enterovirus A71(8h)/Mock@RD cells-Log2FC;Metformin(24h)/Control@HT115-Log2FC;Metformin(24h)/Control@SNU61-Log2FC;WG-307/Control@U2932 cells Exp1-AvgFC;WG-307/Control@U2932 cells Exp2-AvgFC;Safranal(24h)/C…	36106392,36781298,36897912,36173113
YTHDC1_S308	HMGA2_S102	88	99	1	10	10	0.0120684	3	3	(NCM(24h)/Untreated)@HUES 9 cells-AbsFC;(NCM(6h)/Untreated)@HUES 9 cells-AbsFC;(SARS CoV2(3h)/Mock)@iPSCderived iAT2 cells-Log2FC;(SARS CoV2(6h)/Mock)@iPSCderived iAT2 cells-Log2FC;4-OHT(d4)/4-OHT(d0)@IMR90-ER:RasG12V-AvgFC;Human enterovirus A71(12h)/Mock@RD cells-Log2FC;Human enterovirus A71(1h)/Mock@RD cells-Log2FC;Human enterovirus A71(2h)/Mock@RD cells-Log2FC;Human enterovirus A71(4h)/Mock@RD…	21406692,33417854,38216124,36106392
YTHDC1_S308	SPEN_S740	85	102	1	10	10	0.0155742	3	3	Human enterovirus A71(12h)/Mock@RD cells-Log2FC;Human enterovirus A71(1h)/Mock@RD cells-Log2FC;Human enterovirus A71(2h)/Mock@RD cells-Log2FC;Human enterovirus A71(4h)/Mock@RD cells-Log2FC;Human enterovirus A71(8h)/Mock@RD cells-Log2FC;Metformin(24h)/Control@HT115-Log2FC;Tirabrutinib/Control@TMD8 cells Exp2-AvgFC;WG-307/Control@U2932 cells Exp1-AvgFC;WG-307/Control@U2932 cells Exp2-AvgFC;Safranal…	36106392,36781298,36897912,36173113
YTHDC1_S308	HNRNPUL2_S168	81	106	1	10	10	0.0215913	3	3	(RSK1/2 RNAi/Control)@A375 cells-Log2FC (calc);(RXDX-106(30min)/DMSO)@H1299 cell line-Log2FC;(RXDX-106(4h)/DMSO)@H1299 cell line-Log2FC;Human enterovirus A71(12h)/Mock@RD cells-Log2FC;Human enterovirus A71(1h)/Mock@RD cells-Log2FC;Human enterovirus A71(2h)/Mock@RD cells-Log2FC;Human enterovirus A71(4h)/Mock@RD cells-Log2FC;Human enterovirus A71(8h)/Mock@RD cells-Log2FC;Metformin(24h)/Control@HT11…	25002506,35022314,36106392,36781298
YTHDC1_S308	HNRNPC_S233	72	105	2	19	9.5	0.00322165	11	12	(BI-D1870(2h)/DMSO)@A375 cells-Log2FC (calc);(Flavopiridol/DMSO)@HeLa cells-AvgFC;(Gefitinib/DMSO)@A431cell line-AbsFC (calc);(HU+SCH 900776/HU)@HEK293A cell CF2-AbsFC;(NCM(24h)/Untreated)@HUES 9 cells-AbsFC;(RSK1/2 RNAi PMA (30min)/Control)@HEK293 cells-Log2FC (calc);(RSK1/2 RNAi/Control)@A375 cells-Log2FC (calc);(SARS CoV2(3h)/Mock)@iPSCderived iAT2 cells-Log2FC;(SARS CoV2(6h)/Mock)@iPSCderived…	25002506,27134283,27794612,32314919,21406692,33417854,30890564,36781298,36897912,32032466,32156701,29154753,36173113
YTHDC1_S308	RBBP6_S1277	93	84	2	19	9.5	0.000108273	9	11	(BI-D1870(2h)/DMSO)@A375 cells-Log2FC (calc);(BI-D1870+PMA(30min)/PMA(30min))@HEK293 cells-Log2FC (calc);(BRAFV600E(OIS)/Cycling(3d))@HDF cell line-Log2FC;(BRAFV600E(OIS)/Cycling(9d))@HDF cell line-Log2FC;(BRAFV600E+sh-C/EBP beta(OISb)/Cycling(3d))@HDF cell line-Log2FC;(BRAFV600E+sh-C/EBP beta(OISb)/Cycling(9d))@HDF cell line-Log2FC;(CX-4945/DMSO)@HEK293T cell line-Log2FC;(GFP_FGF10/GFP_UT)@HeLa …	25002506,24961811,34186244,36329028,21406692,38216124,36106392,35688186,27834733,36173113
YTHDC1_S308	BCLAF1_S385	85	92	2	19	9.5	0.000437882	9	10	(BRAFV600E(OIS)/Cycling(9d))@HDF cell line-Log2FC;(BRAFV600E+sh-C/EBP beta(OISb)/Cycling(9d))@HDF cell line-Log2FC;(NCM(6h)/Untreated)@HUES 9 cells-AbsFC;(PGE2(5min)/Untreated)@T cells MS1-Log2FC (calc);(RSK1/2 RNAi/Control)@A375 cells-Log2FC (calc);(RXDX-106(30min)/DMSO)@H1299 cell line-Log2FC;(RXDX-106(4h)/DMSO)@H1299 cell line-Log2FC;4-OHT(d2)/4-OHT(d0)@IMR90-ER:RasG12V-AvgFC;Human enterovirus…	24961811,21406692,24850871,25002506,35022314,38216124,36106392,36781298,35688186,26503514,36173113
YTHDC1_S308	FTSJ3_S335	91	86	2	19	9.5	0.000155603	8	10	(ARS 1620(24h)/DMSO)@Calu1 cell line-Log2FC;(ARS 1620(24h)/DMSO)@NCI H358 cell line-Log2FC;(BI-D1870(2h)/DMSO)@A375 cells-Log2FC (calc);(BI-D1870+PMA(30min)/PMA(30min))@HEK293 cells-Log2FC (calc);(BRAFV600E(OIS)/Cycling(9d))@HDF cell line-Log2FC;(BRAFV600E+sh-C/EBP beta(OISb)/Cycling(9d))@HDF cell line-Log2FC;(EGF(15min)/Untreated)@HeLa cells-Log2FC (calc);(RXDX-106(30min)/DMSO)@H1299 cell line-L…	33619172,25002506,24961811,25159151,35022314,38216124,36106392,36781298,36897912,32156701
YTHDC1_S308	RPS8_T130	90	87	2	19	9.5	0.000185899	7	9	(BRAFV600E(OIS)/Cycling(9d))@HDF cell line-Log2FC;(BRAFV600E+sh-C/EBP beta(OISb)/Cycling(9d))@HDF cell line-Log2FC;(Dispase/2D Acetone)@HCT116 cells D Up-Log2FC;(Flavopiridol/DMSO)@HeLa cells-AvgFC;(Gefitinib/DMSO)@A431cell line-AbsFC (calc);(GFP_FGF10/GFP_UT)@HeLa cell line-Log2FC;Human enterovirus A71(12h)/Mock@RD cells-Log2FC;Human enterovirus A71(1h)/Mock@RD cells-Log2FC;Human enterovirus A71…	24961811,30061712,27134283,27794612,36329028,36106392,36781298,36897912,33727228
YTHDC1_S308	MVD_S96	97	80	2	19	9.5	5.09449e-05	8	8	(BRAFV600E(OIS)/Cycling(3d))@HDF cell line-Log2FC;(BRAFV600E+sh-C/EBP beta(OISb)/Cycling(3d))@HDF cell line-Log2FC;(Dispase/2D Acetone)@HCT116 cells D Up-Log2FC;(RO-3306/DMSO)@HeLa cells-AvgFC;4-OHT(d2)/4-OHT(d0)@IMR90-ER:RasG12V-AvgFC;4-OHT(d4)/4-OHT(d0)@IMR90-ER:RasG12V-AvgFC;Human enterovirus A71(12h)/Mock@RD cells-Log2FC;Human enterovirus A71(1h)/Mock@RD cells-Log2FC;Human enterovirus A71(2h)…	24961811,30061712,27134283,38216124,36106392,36897912,35688186,33727228,36173113
YTHDC1_S308	NUP98_S1028	89	88	2	19	9.5	0.000221599	6	8	(Ad2(36h)/Mock)@IMR-90 cells HL-AbsFC;(BI-D1870+PMA(30min)/PMA(30min))@HEK293 cells-Log2FC (calc);(BRAFV600E(OIS)/Cycling(3d))@HDF cell line-Log2FC;(BRAFV600E(OIS)/Cycling(9d))@HDF cell line-Log2FC;(BRAFV600E+sh-C/EBP beta(OISb)/Cycling(9d))@HDF cell line-Log2FC;(EGF(15min)/Untreated)@HeLa cells-Log2FC (calc);(RSK1/2 RNAi/Control)@A375 cells-Log2FC (calc);Human enterovirus A71(12h)/Mock@RD cells-…	32032466,25002506,24961811,25159151,36106392,36781298,36897912,36173113
YTHDC1_S308	MORC2_S779	76	101	2	19	9.5	0.00180254	6	8	(BRAFV600E(OIS)/Cycling(3d))@HDF cell line-Log2FC;(BRAFV600E(OIS)/Cycling(9d))@HDF cell line-Log2FC;(BRAFV600E+sh-C/EBP beta(OISb)/Cycling(3d))@HDF cell line-Log2FC;(BRAFV600E+sh-C/EBP beta(OISb)/Cycling(9d))@HDF cell line-Log2FC;(Etoposide(24h)/DMSO)@U2OS cells-AbsFC;(Flavopiridol/DMSO)@HeLa cells-AvgFC;(RO-3306/DMSO)@HeLa cells-AvgFC;(RXDX-106(30min)/DMSO)@H1299 cell line-Log2FC;(RXDX-106(4h)/D…	24961811,22424773,27134283,35022314,36106392,36897912,36173113
YTHDC1_S308	TP53BP1_S294	93	84	2	19	9.5	0.000108273	6	7	(BRAFV600E(OIS)/Cycling(3d))@HDF cell line-Log2FC;(BRAFV600E(OIS)/Cycling(9d))@HDF cell line-Log2FC;(BRAFV600E+sh-C/EBP beta(OISb)/Cycling(3d))@HDF cell line-Log2FC;(BRAFV600E+sh-C/EBP beta(OISb)/Cycling(9d))@HDF cell line-Log2FC;(Etoposide(24h)/DMSO)@U2OS cells-AbsFC;(RSK1/2 RNAi PMA (30min)/Control)@HEK293 cells-Log2FC (calc);(RSK1/2 RNAi/Control)@A375 cells-Log2FC (calc);Human enterovirus A71(…	24961811,22424773,25002506,36106392,36781298,36897912,35688186,32156701
YTHDC1_S308	ZNF609_S491	101	76	2	19	9.5	2.30147e-05	5	6	(BRAFV600E(OIS)/Cycling(3d))@HDF cell line-Log2FC;(BRAFV600E(OIS)/Cycling(9d))@HDF cell line-Log2FC;(BRAFV600E+sh-C/EBP beta(OISb)/Cycling(3d))@HDF cell line-Log2FC;(BRAFV600E+sh-C/EBP beta(OISb)/Cycling(9d))@HDF cell line-Log2FC;4-OHT(d2)/4-OHT(d0)@IMR90-ER:RasG12V-AvgFC;4-OHT(d4)/4-OHT(d0)@IMR90-ER:RasG12V-AvgFC;Human enterovirus A71(12h)/Mock@RD cells-Log2FC;Human enterovirus A71(1h)/Mock@RD c…	24961811,38216124,36106392,36897912,35688186,33727228,36173113
YTHDC1_S308	ZNF318_S136	84	83	3	28	9.33333	1.07356e-05	7	12	(BRAFV600E(OIS)/Cycling(9d))@HDF cell line-Log2FC;(BRAFV600E+sh-C/EBP beta(OISb)/Cycling(3d))@HDF cell line-Log2FC;(CIP2A siRNA/Control)@HeLa cells CNA-Log2FC (calc);(CIP2A siRNA/Control)@HeLa cells GCNA-Log2FC (calc);(CIP2A siRNA/Control)@HeLa cells QCNA-Log2FC (calc);(CIP2A siRNA/Control)@HeLa cells QPNA-Log2FC (calc);(HU+SCH 900776/HU)@HEK293A cell CF2-AbsFC;(OA/Control)@HeLa cells CNA-Log2FC …	24961811,26278961,32314919,25002506,36106392,36897912,33727228,36173113
YTHDC1_S308	CETN2_S20	88	90	2	18	9	0.000474657	10	13	(BRAFV600E(OIS)/Cycling(9d))@HDF cell line-Log2FC;(CX-4945/DMSO)@HEK293T cell line-Log2FC;(Dispase/2D Acetone)@HCT116 cells D Up-Log2FC;(PGE2(5min)/Untreated)@T cells MS1-Log2FC (calc);(RSK1/2 RNAi/Control)@A375 cells-Log2FC (calc);(RXDX-106(30min)/DMSO)@H1299 cell line-Log2FC;(RXDX-106(4h)/DMSO)@H1299 cell line-Log2FC;4-OHT(d2)/4-OHT(d0)@IMR90-ER:RasG12V-AvgFC;4-OHT(d4)/4-OHT(d0)@IMR90-ER:RasG12…	24961811,34186244,30061712,24850871,25002506,35022314,38216124,36897912,35688186,33727228,32156701,29154753
YTHDC1_S308	ZC3H13_T263	79	99	2	18	9	0.00187562	9	9	(BRAFV600E+sh-C/EBP beta(OISb)/Cycling(9d))@HDF cell line-Log2FC;(CX-4945/DMSO)@HEK293T cell line-Log2FC;(EGF(15min)/Untreated)@HeLa cells-Log2FC (calc);(PGE2(5min)/Untreated)@T cells MS1-Log2FC (calc);(RXDX-106(30min)/DMSO)@H1299 cell line-Log2FC;(RXDX-106(4h)/DMSO)@H1299 cell line-Log2FC;(SARS CoV2(6h)/Mock)@iPSCderived iAT2 cells-Log2FC;4-OHT(d2)/4-OHT(d0)@IMR90-ER:RasG12V-AvgFC;4-OHT(d4)/4-OH…	24961811,34186244,25159151,24850871,35022314,33417854,38216124,36106392,36781298,36897912,35688186
YTHDC1_S308	HNRNPD_S83	79	99	2	18	9	0.00187562	8	9	(NCM(1h)/Untreated)@HUES 9 cells-AbsFC;(PGE2(5min)/Untreated)@T cells MS1-Log2FC (calc);(RXDX-106(30min)/DMSO)@H1299 cell line-Log2FC;(RXDX-106(4h)/DMSO)@H1299 cell line-Log2FC;(SARS CoV2(6h)/Mock)@iPSCderived iAT2 cells-Log2FC;Human enterovirus A71(12h)/Mock@RD cells-Log2FC;Human enterovirus A71(1h)/Mock@RD cells-Log2FC;Human enterovirus A71(2h)/Mock@RD cells-Log2FC;Human enterovirus A71(4h)/Moc…	21406692,24850871,35022314,33417854,36106392,36781298,36897912,29154753,34604676,36173113
YTHDC1_S308	PLEKHG3_S647	95	83	2	18	9	0.000145618	7	9	(ARS 1620(6h)/DMSO)@NCI-H358 cell line- Log2FC;(Etoposide(24h)/DMSO)@U2OS cells-AbsFC;(Flavopiridol/DMSO)@HeLa cells-AvgFC;(NCM(1h)/Untreated)@HUES 9 cells-AbsFC;(NCM(24h)/Untreated)@HUES 9 cells-AbsFC;(NCM(30min)/Untreated)@HUES 9 cells-AbsFC;(NCM(6h)/Untreated)@HUES 9 cells-AbsFC;Human enterovirus A71(12h)/Mock@RD cells-Log2FC;Human enterovirus A71(1h)/Mock@RD cells-Log2FC;Human enterovirus A71…	33619172,22424773,27134283,21406692,36106392,36781298,33727228,36173113
YTHDC1_S308	SCAF1_S725	82	96	2	18	9	0.00120664	6	9	(BI-D1870(2h)/DMSO)@A375 cells-Log2FC (calc);(BI-D1870+PMA(30min)/PMA(30min))@HEK293 cells-Log2FC (calc);(NCM(6h)/Untreated)@HUES 9 cells-AbsFC;(RSK1/2 RNAi/Control)@A375 cells-Log2FC (calc);(RXDX-106(30min)/DMSO)@H1299 cell line-Log2FC;(RXDX-106(4h)/DMSO)@H1299 cell line-Log2FC;(SARS CoV2(3h)/Mock)@iPSCderived iAT2 cells-Log2FC;(SARS CoV2(6h)/Mock)@iPSCderived iAT2 cells-Log2FC;Human enterovirus…	25002506,21406692,35022314,33417854,36106392,36781298,35688186,36173113
YTHDC1_S308	EIF5B_S186	86	92	2	18	9	0.000652872	7	8	(CX-4945/DMSO)@HEK293T cell line-Log2FC;(Etoposide(24h)/DMSO)@U2OS cells-AbsFC;(Flavopiridol/DMSO)@HeLa cells-AvgFC;(PGE2(5min)/Untreated)@T cells MS1-Log2FC (calc);(RO-3306/DMSO)@HeLa cells-AvgFC;(RSK1/2 RNAi/Control)@A375 cells-Log2FC (calc);(SARS CoV2(3h)/Mock)@iPSCderived iAT2 cells-Log2FC;(SARS CoV2(6h)/Mock)@iPSCderived iAT2 cells-Log2FC;Human enterovirus A71(12h)/Mock@RD cells-Log2FC;Human…	34186244,22424773,27134283,24850871,25002506,33417854,36106392,36781298,36897912
YTHDC1_S308	KHSRP_S274	91	87	2	18	9	0.000289771	5	8	(BI-D1870+PMA(30min)/PMA(30min))@HEK293 cells-Log2FC (calc);(CIP2A siRNA/Control)@HeLa cells CNA-Log2FC (calc);(CIP2A siRNA/Control)@HeLa cells GCNA-Log2FC (calc);(CIP2A siRNA/Control)@HeLa cells QCNA-Log2FC (calc);(CIP2A siRNA/Control)@HeLa cells QPNA-Log2FC (calc);(Etoposide(24h)/DMSO)@U2OS cells-AbsFC;(OA/Control)@HeLa cells CNA-Log2FC (calc);(OA/Control)@HeLa cells GCNA-Log2FC (calc);(OA/Cont…	25002506,26278961,22424773,27134283,36781298,36897912,21406692
YTHDC1_S308	TASOR_S979	88	101	0	9	9	0.00433235	5	8	(PGE2(5min)/Untreated)@T cells MS1-Log2FC (calc);(RXDX-106(30min)/DMSO)@H1299 cell line-Log2FC;(RXDX-106(4h)/DMSO)@H1299 cell line-Log2FC;Metformin(24h)/Control@SNU61-Log2FC;(Caffeine(100µM)/Control)@HepG2 cells-Log2FC;(COR1 cell line/H1975 cell line Exp2)-AbsFC;(COR10 cell line/H1975 cell line Exp2)-AbsFC;(Rociletinib+COR1 cell line/Rociletinib+H1975 cell line Exp2)-AbsFC;(Rociletinib+COR10 cell…	24850871,35022314,36781298,35688186,33727228
YTHDC1_S308	LRRFIP2_S328	84	94	2	18	9	0.000890962	7	7	(BI-D1870+PMA(30min)/PMA(30min))@HEK293 cells-Log2FC (calc);(NCM(24h)/Untreated)@HUES 9 cells-AbsFC;(RO-3306/DMSO)@HeLa cells-AvgFC;4-OHT(d2)/4-OHT(d0)@IMR90-ER:RasG12V-AvgFC;4-OHT(d4)/4-OHT(d0)@IMR90-ER:RasG12V-AvgFC;Human enterovirus A71(12h)/Mock@RD cells-Log2FC;Human enterovirus A71(1h)/Mock@RD cells-Log2FC;Human enterovirus A71(2h)/Mock@RD cells-Log2FC;Human enterovirus A71(4h)/Mock@RD cells…	25002506,21406692,27134283,38216124,36106392,36897912,35688186,23898821,36173113
YTHDC1_S308	MIB2_S251	99	90	0	9	9	0.0016151	7	7	(ARS 1620(6h)/DMSO)@NCI-H358 cell line- Log2FC;(BRAFV600E(OIS)/Cycling(3d))@HDF cell line-Log2FC;(BRAFV600E(OIS)/Cycling(9d))@HDF cell line-Log2FC;(CX-4945/DMSO)@HEK293T cell line-Log2FC;(Etoposide(24h)/DMSO)@U2OS cells-AbsFC;4-OHT(d2)/4-OHT(d0)@IMR90-ER:RasG12V-AvgFC;4-OHT(d4)/4-OHT(d0)@IMR90-ER:RasG12V-AvgFC;(Caffeine(1000µM)/Control)@HepG2 cells-Log2FC;(IDH1mut/Control)@NHA cells-AbsFC	33619172,24961811,34186244,22424773,38216124,35688186,27834733
YTHDC1_S308	DYRK1A_Y321	96	93	0	9	9	0.00213702	6	7	(NCM(6h)/Untreated)@HUES 9 cells-AbsFC;(RSK1/2 RNAi/Control)@A375 cells-Log2FC (calc);Metformin(24h)/Control@SNU61-Log2FC;Tirabrutinib/Control@TMD8 cells Exp1-AvgFC;Tirabrutinib/Control@TMD8 cells Exp2-AvgFC;(Caffeine(1000µM)/Control)@HepG2 cells-Log2FC;(Caffeine(100µM)/Control)@HepG2 cells-Log2FC;(PCB/DMSO)@Primary ALL-5 cells-Log2FC;(PCB+VCR/DMSO)@Primary ALL-5 cells-Log2FC	21406692,25002506,36781298,36897912,35688186,34604676
YTHDC1_S308	CCAR2_S569	96	93	0	9	9	0.00213702	6	7	(BRAFV600E(OIS)/Cycling(9d))@HDF cell line-Log2FC;(BRAFV600E+sh-C/EBP beta(OISb)/Cycling(9d))@HDF cell line-Log2FC;(Gefitinib/DMSO)@A431cell line-AbsFC (calc);(RSK1/2 RNAi PMA (30min)/Control)@HEK293 cells-Log2FC (calc);(RSK1/2 RNAi/Control)@A375 cells-Log2FC (calc);(RXDX-106(4h)/DMSO)@H1299 cell line-Log2FC;Metformin(24h)/Control@HT115-Log2FC;Metformin(24h)/Control@SNU61-Log2FC;(Crizotinib/Contr…	24961811,27794612,25002506,35022314,36781298,23898821
YTHDC1_S308	POLR2A_S1927	95	93	1	9	9	0.0119062	6	7	(CX-4945/DMSO)@HEK293T cell line-Log2FC;(EGF(15min)/Untreated)@HeLa cells-Log2FC (calc);(PGE2(5min)/Untreated)@T cells MS1-Log2FC (calc);Metformin(24h)/Control@SNU61-Log2FC;(Ad2(36h)/Mock)@IMR-90 cells LH-AbsFC;(Caffeine(1000µM)/Control)@HepG2 cells-Log2FC;(Caffeine(100µM)/Control)@HepG2 cells-Log2FC;(COR1 cell line/H1975 cell line Exp2)-AbsFC;(COR10 cell line/H1975 cell line Exp2)-AbsFC	34186244,25159151,24850871,36781298,32032466,35688186,33727228
YTHDC1_S308	ITSN2_Y968	94	94	1	9	9	0.0129347	6	7	(ARS 1620(6h)/DMSO)@Calu1 cell line-Log2FC;4-OHT(d2)/4-OHT(d0)@IMR90-ER:RasG12V-AvgFC;Tirabrutinib/Control@TMD8 cells Exp1-AvgFC;Tirabrutinib/Control@TMD8 cells Exp2-AvgFC;(Caffeine(100µM)/Control)@HepG2 cells-Log2FC;(COR1 cell line/H1975 cell line Exp2)-AbsFC;(COR10 cell line/H1975 cell line Exp2)-AbsFC;(Crizotinib/Control2)@H3122 cells mTRAQ R2-AbsFC;Safranal(24h)/Control@MDA-MB-231 cells-AbsFC	33619172,38216124,36897912,35688186,33727228,23898821,36173113
YTHDC1_S308	ATP6V0A2_S695	92	96	1	9	9	0.0152206	6	7	(BI-D1870(2h)/DMSO)@A375 cells-Log2FC (calc);(BRAFV600E(OIS)/Cycling(9d))@HDF cell line-Log2FC;(BRAFV600E+sh-C/EBP beta(OISb)/Cycling(9d))@HDF cell line-Log2FC;(PGE2(5min)/Untreated)@T cells MS1-Log2FC (calc);Metformin(24h)/Control@SNU61-Log2FC;Tirabrutinib/Control@TMD8 cells Exp1-AvgFC;Tirabrutinib/Control@TMD8 cells Exp2-AvgFC;(Coumarin(0.001µM)/Control)@HepG2 cells-Log2FC;Safranal(24h)/Control…	25002506,24961811,24850871,36781298,36897912,35688186,36173113
YTHDC1_S308	JCAD_S885	104	85	0	9	9	0.000992438	5	7	(BI-D1870+PMA(30min)/PMA(30min))@HEK293 cells-Log2FC (calc);(BRAFV600E(OIS)/Cycling(3d))@HDF cell line-Log2FC;(BRAFV600E(OIS)/Cycling(9d))@HDF cell line-Log2FC;(BRAFV600E+sh-C/EBP beta(OISb)/Cycling(9d))@HDF cell line-Log2FC;(RXDX-106(30min)/DMSO)@H1299 cell line-Log2FC;(RXDX-106(4h)/DMSO)@H1299 cell line-Log2FC;4-OHT(d2)/4-OHT(d0)@IMR90-ER:RasG12V-AvgFC;(Rociletinib+COR1 cell line/Rociletinib+H1…	25002506,24961811,35022314,38216124,33727228
YTHDC1_S308	EZH2_T367	99	90	0	9	9	0.0016151	5	7	(ARS 1620(24h)/DMSO)@NCI H358 cell line-Log2FC;(BI-D1870+PMA(30min)/PMA(30min))@HEK293 cells-Log2FC (calc);(NCM(30min)/Untreated)@HUES 9 cells-AbsFC;(NCM(6h)/Untreated)@HUES 9 cells-AbsFC;(RSK1/2 RNAi/Control)@A375 cells-Log2FC (calc);Metformin(24h)/Control@HT115-Log2FC;Metformin(24h)/Control@SNU61-Log2FC;Tirabrutinib/Control@TMD8 cells Exp2-AvgFC;(PMA(30min)/Untreated)@HUES 9 cells-AbsFC	33619172,25002506,21406692,36781298,36897912
YTHDC1_S308	ZNF638_S552	89	100	0	9	9	0.00397788	5	7	(BRAFV600E(OIS)/Cycling(3d))@HDF cell line-Log2FC;(NCM(24h)/Untreated)@HUES 9 cells-AbsFC;(NCM(30min)/Untreated)@HUES 9 cells-AbsFC;(NCM(6h)/Untreated)@HUES 9 cells-AbsFC;(RSK1/2 RNAi/Control)@A375 cells-Log2FC (calc);4-OHT(d2)/4-OHT(d0)@IMR90-ER:RasG12V-AvgFC;(COR1 cell line/H1975 cell line Exp2)-AbsFC;(COR10 cell line/H1975 cell line Exp2)-AbsFC;(Rociletinib+COR1 cell line/Rociletinib+H1975 cel…	24961811,21406692,25002506,38216124,33727228
YTHDC1_S308	SRSF10_S129	86	103	0	9	9	0.00512657	5	7	(BRAFV600E(OIS)/Cycling(3d))@HDF cell line-Log2FC;(BRAFV600E+sh-C/EBP beta(OISb)/Cycling(3d))@HDF cell line-Log2FC;(Flavopiridol/DMSO)@HeLa cells-AvgFC;(NCM(30min)/Untreated)@HUES 9 cells-AbsFC;(RO-3306/DMSO)@HeLa cells-AvgFC;(RXDX-106(30min)/DMSO)@H1299 cell line-Log2FC;(RXDX-106(4h)/DMSO)@H1299 cell line-Log2FC;(SARS CoV2(3h)/Mock)@iPSCderived iAT2 cells-Log2FC;(SARS CoV2(6h)/Mock)@iPSCderived …	24961811,27134283,21406692,35022314,33417854
YTHDC1_S308	POP4_S10	103	85	1	9	9	0.00590737	5	7	(BRAFV600E(OIS)/Cycling(9d))@HDF cell line-Log2FC;(BRAFV600E+sh-C/EBP beta(OISb)/Cycling(9d))@HDF cell line-Log2FC;(Etoposide(24h)/DMSO)@U2OS cells-AbsFC;(GFP_FGF10/GFP_UT)@HeLa cell line-Log2FC;Metformin(24h)/Control@HT115-Log2FC;Metformin(24h)/Control@SNU61-Log2FC;Tirabrutinib/Control@TMD8 cells Exp1-AvgFC;(COR1 cell line/H1975 cell line Exp2)-AbsFC;(COR10 cell line/H1975 cell line Exp2)-AbsFC	24961811,22424773,36329028,36781298,36897912,33727228
YTHDC1_S308	SAFB2_S246	95	93	1	9	9	0.0119062	5	7	(RSK1/2 RNAi PMA (30min)/Control)@HEK293 cells-Log2FC (calc);4-OHT(d2)/4-OHT(d0)@IMR90-ER:RasG12V-AvgFC;Metformin(24h)/Control@HT115-Log2FC;Metformin(24h)/Control@SNU61-Log2FC;(BRAFV 600E mutant (A375S)/A375 Nes-KO)@A375 cells R1-AbsFC;(Caffeine(1000µM)/Control)@HepG2 cells-Log2FC;(COR1 cell line/H1975 cell line Exp2)-AbsFC;(Rociletinib+COR1 cell line/Rociletinib+H1975 cell line Exp2)-AbsFC;(Roci…	25002506,38216124,36781298,30890564,35688186,33727228
YTHDC1_S308	PDLIM2_S129	93	95	1	9	9	0.014038	5	7	(Dispase/2D Acetone)@HCT116 cells D Up-Log2FC;(PGE2(5min)/Untreated)@T cells MS1-Log2FC (calc);Metformin(24h)/Control@SNU61-Log2FC;(Caffeine(1000µM)/Control)@HepG2 cells-Log2FC;(Caffeine(100µM)/Control)@HepG2 cells-Log2FC;(IBMX(50µM)+PF-04957325/DMSO)@Jurkat cell-AbsFC;(IC78+BRL50481+PF-04957325/DMSO)@Jurkat cell-Abs FC;(PGE2+IC78+BRL50481+PF-04957325/DMSO)@Jurkat cell-AbsFC;Safranal(24h)/Control…	30061712,24850871,36781298,35688186,28634298,36173113
YTHDC1_S308	IRS1_S270	85	103	1	9	9	0.0261211	4	7	Metformin(24h)/Control@SNU61-Log2FC;Tirabrutinib/Control@TMD8 cells Exp1-AvgFC;Tirabrutinib/Control@TMD8 cells Exp2-AvgFC;(COR1 cell line/H1975 cell line Exp2)-AbsFC;(COR10 cell line/H1975 cell line Exp2)-AbsFC;(Crizotinib/Control2)@H3122 cells mTRAQ R2-AbsFC;(IDH1mut/Control)@NHA cells-AbsFC;(Rociletinib+COR1 cell line/Rociletinib+H1975 cell line Exp2)-AbsFC;(Rociletinib+COR10 cell line/Rocileti…	36781298,36897912,33727228,23898821,27834733
YTHDC1_S308	POLR2A_S1892	97	91	1	9	9	0.0100574	3	7	(EGF(15min)/Untreated)@HeLa cells-Log2FC (calc);Metformin(24h)/Control@HT115-Log2FC;(Caffeine(100µM)/Control)@HepG2 cells-Log2FC;(IBMX(50µM)+PF-04957325/DMSO)@Jurkat cell-AbsFC;(IC78+BRL50481+PF-04957325/DMSO)@Jurkat cell-Abs FC;(PGE2/DMSO)@Jurkat cell-AbsFC;(PGE2+Cilostamide+Rolipram/DMSO)@Jurkat cell-AbsFC;(PGE2+IBMX(200µM)+PF-04957325/DMSO)@Jurkat cell-AbsFC;(PGE2+IBMX(50µM)+PF-04957325/DMSO)@…	25159151,36781298,35688186,28634298
YTHDC1_S308	CEBPZ_S629	90	88	2	18	9	0.000342298	6	6	(BRAFV600E(OIS)/Cycling(9d))@HDF cell line-Log2FC;(BRAFV600E+sh-C/EBP beta(OISb)/Cycling(9d))@HDF cell line-Log2FC;(NCM(30min)/Untreated)@HUES 9 cells-AbsFC;(NCM(6h)/Untreated)@HUES 9 cells-AbsFC;(RXDX-106(30min)/DMSO)@H1299 cell line-Log2FC;(RXDX-106(4h)/DMSO)@H1299 cell line-Log2FC;4-OHT(d2)/4-OHT(d0)@IMR90-ER:RasG12V-AvgFC;4-OHT(d4)/4-OHT(d0)@IMR90-ER:RasG12V-AvgFC;Human enterovirus A71(12h)/M…	24961811,21406692,35022314,38216124,36106392,36897912,32156701
YTHDC1_S308	ZNF318_S1420	105	84	0	9	9	0.000897418	6	6	(Dispase/2D Acetone)@HCT116 cells D Up-Log2FC;(HU+SCH 900776/HU)@HEK293A cell CF2-AbsFC;(RSK1/2 RNAi PMA (30min)/Control)@HEK293 cells-Log2FC (calc);(RSK1/2 RNAi/Control)@A375 cells-Log2FC (calc);(RXDX-106(30min)/DMSO)@H1299 cell line-Log2FC;(RXDX-106(4h)/DMSO)@H1299 cell line-Log2FC;WG-307/Control@U2932 cells Exp1-AvgFC;WG-307/Control@U2932 cells Exp2-AvgFC;(High Cyclin A/Low Cyclin A)@Mitotic a…	30061712,32314919,25002506,35022314,36897912,29154753
YTHDC1_S308	RIPOR1_S22	99	90	0	9	9	0.0016151	6	6	(Ad2(24h)/Mock)@IMR-90 cells HL-AbsFC;(Ad2(36h)/Mock)@IMR-90 cells HL-AbsFC;(BRAFV600E+sh-C/EBP beta(OISb)/Cycling(9d))@HDF cell line-Log2FC;(Etoposide(24h)/DMSO)@U2OS cells-AbsFC;(RXDX-106(30min)/DMSO)@H1299 cell line-Log2FC;Metformin(24h)/Control@SNU61-Log2FC;(Ad2(24h)/Mock)@IMR-90 cells LH-AbsFC;(Ad2(36h)/Mock)@IMR-90 cells LH-AbsFC;(IDH1mut/Control)@NHA cells-AbsFC	32032466,24961811,22424773,35022314,36781298,27834733
YTHDC1_S308	KMT2D_S4738	102	86	1	9	9	0.00647338	6	6	(BRAFV600E(OIS)/Cycling(9d))@HDF cell line-Log2FC;(HU+SCH 900776/HU)@HEK293A cell CF2-AbsFC;(PGE2(5min)/Untreated)@T cells MS1-Log2FC (calc);(RSK1/2 RNAi/Control)@A375 cells-Log2FC (calc);4-OHT(d2)/4-OHT(d0)@IMR90-ER:RasG12V-AvgFC;4-OHT(d4)/4-OHT(d0)@IMR90-ER:RasG12V-AvgFC;Metformin(24h)/Control@HT115-Log2FC;(Caffeine(1000µM)/Control)@HepG2 cells-Log2FC;(Caffeine(100µM)/Control)@HepG2 cells-Log2FC	24961811,32314919,24850871,25002506,38216124,36781298,35688186
YTHDC1_S308	UTP14A_S29	84	94	2	18	9	0.000890962	5	6	(BRAFV600E(OIS)/Cycling(3d))@HDF cell line-Log2FC;(BRAFV600E+sh-C/EBP beta(OISb)/Cycling(3d))@HDF cell line-Log2FC;(BRAFV600E+sh-C/EBP beta(OISb)/Cycling(9d))@HDF cell line-Log2FC;(CX-4945/DMSO)@HEK293T cell line-Log2FC;(NCM(1h)/Untreated)@HUES 9 cells-AbsFC;(NCM(30min)/Untreated)@HUES 9 cells-AbsFC;(NCM(6h)/Untreated)@HUES 9 cells-AbsFC;(RXDX-106(30min)/DMSO)@H1299 cell line-Log2FC;(RXDX-106(4h)…	24961811,34186244,21406692,35022314,36106392,36781298,36897912
YTHDC1_S308	UTP14A_S31	80	98	2	18	9	0.00162209	5	6	(BRAFV600E(OIS)/Cycling(3d))@HDF cell line-Log2FC;(BRAFV600E+sh-C/EBP beta(OISb)/Cycling(3d))@HDF cell line-Log2FC;(BRAFV600E+sh-C/EBP beta(OISb)/Cycling(9d))@HDF cell line-Log2FC;(CX-4945/DMSO)@HEK293T cell line-Log2FC;(NCM(1h)/Untreated)@HUES 9 cells-AbsFC;(NCM(24h)/Untreated)@HUES 9 cells-AbsFC;(NCM(30min)/Untreated)@HUES 9 cells-AbsFC;(NCM(6h)/Untreated)@HUES 9 cells-AbsFC;(RXDX-106(30min)/DM…	24961811,34186244,21406692,35022314,36106392,36781298,36897912
YTHDC1_S308	PHRF1_S991	99	89	1	9	9	0.00846003	5	6	(BRAFV600E(OIS)/Cycling(3d))@HDF cell line-Log2FC;(BRAFV600E(OIS)/Cycling(9d))@HDF cell line-Log2FC;(BRAFV600E+sh-C/EBP beta(OISb)/Cycling(9d))@HDF cell line-Log2FC;(RSK1/2 RNAi/Control)@A375 cells-Log2FC (calc);(RXDX-106(30min)/DMSO)@H1299 cell line-Log2FC;(RXDX-106(4h)/DMSO)@H1299 cell line-Log2FC;4-OHT(d4)/4-OHT(d0)@IMR90-ER:RasG12V-AvgFC;Metformin(24h)/Control@SNU61-Log2FC;(IDH1mut/Control)@N…	24961811,25002506,35022314,38216124,36781298,27834733
YTHDC1_S308	ADGRL2_S1430	97	91	1	9	9	0.0100574	5	6	(ARS 1620(24h)/DMSO)@NCI H358 cell line-Log2FC;(BI-D1870(2h)/DMSO)@A375 cells-Log2FC (calc);(NCM(24h)/Untreated)@HUES 9 cells-AbsFC;(RSK1/2 RNAi PMA (30min)/Control)@HEK293 cells-Log2FC (calc);(RSK1/2 RNAi/Control)@A375 cells-Log2FC (calc);(RXDX-106(30min)/DMSO)@H1299 cell line-Log2FC;(RXDX-106(4h)/DMSO)@H1299 cell line-Log2FC;(Caffeine(100µM)/Control)@HepG2 cells-Log2FC;(Crizotinib/Control2)@H31…	33619172,25002506,21406692,35022314,35688186,23898821
YTHDC1_S308	SLK_S348	94	94	1	9	9	0.0129347	5	6	(BRAFV600E(OIS)/Cycling(3d))@HDF cell line-Log2FC;(BRAFV600E+sh-C/EBP beta(OISb)/Cycling(3d))@HDF cell line-Log2FC;(Etoposide(24h)/DMSO)@U2OS cells-AbsFC;(NCM(24h)/Untreated)@HUES 9 cells-AbsFC;(RXDX-106(30min)/DMSO)@H1299 cell line-Log2FC;(RXDX-106(4h)/DMSO)@H1299 cell line-Log2FC;Metformin(24h)/Control@HT115-Log2FC;Metformin(24h)/Control@SNU61-Log2FC;Safranal(24h)/Control@MDA-MB-231 cells-AbsFC	24961811,22424773,21406692,35022314,36781298,36173113
YTHDC1_S308	SHROOM3_S677	93	95	1	9	9	0.014038	5	6	(ARS 1620(6h)/DMSO)@NCI-H358 cell line- Log2FC;(BI-D1870+PMA(30min)/PMA(30min))@HEK293 cells-Log2FC (calc);(NCM(30min)/Untreated)@HUES 9 cells-AbsFC;(NCM(6h)/Untreated)@HUES 9 cells-AbsFC;Metformin(24h)/Control@HT115-Log2FC;Metformin(24h)/Control@SNU61-Log2FC;(Crizotinib/Control2)@H3122 cells mTRAQ R2-AbsFC;(PMA(30min)/Untreated)@HUES 9 cells-AbsFC;Safranal(24h)/Control@MDA-MB-231 cells-AbsFC	33619172,25002506,21406692,36781298,23898821,36173113
YTHDC1_S308	GEMIN5_S757	79	109	1	9	9	0.0401212	5	6	(GFP_FGF10/GFP_UT)@HeLa cell line-Log2FC;(NCM(24h)/Untreated)@HUES 9 cells-AbsFC;(NCM(6h)/Untreated)@HUES 9 cells-AbsFC;Metformin(24h)/Control@SNU61-Log2FC;WG-307/Control@U2932 cells Exp1-AvgFC;WG-307/Control@U2932 cells Exp2-AvgFC;(Coumarin(0.001µM)/Control)@HepG2 cells-Log2FC;(PMA(30min)/Untreated)@HUES 9 cells-AbsFC;Safranal(24h)/Control@MDA-MB-231 cells-AbsFC	36329028,21406692,36781298,36897912,35688186,36173113
YTHDC1_S308	DOT1L_S834	88	90	2	18	9	0.000474657	4	6	(BI-D1870(2h)/DMSO)@A375 cells-Log2FC (calc);(BRAFV600E(OIS)/Cycling(9d))@HDF cell line-Log2FC;(BRAFV600E+sh-C/EBP beta(OISb)/Cycling(3d))@HDF cell line-Log2FC;(BRAFV600E+sh-C/EBP beta(OISb)/Cycling(9d))@HDF cell line-Log2FC;(RSK1/2 RNAi/Control)@A375 cells-Log2FC (calc);(RXDX-106(30min)/DMSO)@H1299 cell line-Log2FC;(RXDX-106(4h)/DMSO)@H1299 cell line-Log2FC;Human enterovirus A71(12h)/Mock@RD cel…	25002506,24961811,35022314,36106392,36897912,35688186
YTHDC1_S308	SRRM2_S1401	95	94	0	9	9	0.00234162	4	6	(BI-D1870+PMA(30min)/PMA(30min))@HEK293 cells-Log2FC (calc);(BRAFV600E(OIS)/Cycling(3d))@HDF cell line-Log2FC;(BRAFV600E(OIS)/Cycling(9d))@HDF cell line-Log2FC;(BRAFV600E+sh-C/EBP beta(OISb)/Cycling(3d))@HDF cell line-Log2FC;(RSK1/2 RNAi/Control)@A375 cells-Log2FC (calc);4-OHT(d2)/4-OHT(d0)@IMR90-ER:RasG12V-AvgFC;4-OHT(d4)/4-OHT(d0)@IMR90-ER:RasG12V-AvgFC;Metformin(24h)/Control@HT115-Log2FC;Metfo…	25002506,24961811,38216124,36781298
YTHDC1_S308	PPP2R5E_S33	86	102	1	9	9	0.0242466	4	6	(ARS 1620(24h)/DMSO)@NCI H358 cell line-Log2FC;(ARS 1620(6h)/DMSO)@NCI-H358 cell line- Log2FC;(NCM(30min)/Untreated)@HUES 9 cells-AbsFC;(NCM(6h)/Untreated)@HUES 9 cells-AbsFC;Metformin(24h)/Control@HT115-Log2FC;(PCB/DMSO)@Primary ALL-5 cells-Log2FC;(PCB+VCR/DMSO)@Primary ALL-5 cells-Log2FC;(PMA(30min)/Untreated)@HUES 9 cells-AbsFC;Safranal(24h)/Control@MDA-MB-231 cells-AbsFC	33619172,21406692,36781298,34604676,36173113
YTHDC1_S308	BAIAP2_S366	95	83	2	18	9	0.000145618	3	6	(CIP2A siRNA/Control)@HeLa cells CNA-Log2FC (calc);(CIP2A siRNA/Control)@HeLa cells GCNA-Log2FC (calc);(CIP2A siRNA/Control)@HeLa cells QCNA-Log2FC (calc);(CIP2A siRNA/Control)@HeLa cells QPNA-Log2FC (calc);(OA/Control)@HeLa cells CNA-Log2FC (calc);(OA/Control)@HeLa cells GCNA-Log2FC (calc);(OA/Control)@HeLa cells QCNA-Log2FC (calc);(RAS siRNA/Control)@HeLa cells CNA-Log2FC (calc);Human enterovir…	26278961,36106392,36781298,33727228
YTHDC1_S308	MTOR_T1162	106	83	0	9	9	0.000810571	3	6	(Ad2(24h)/Mock)@IMR-90 cells HL-AbsFC;(Ad2(36h)/Mock)@IMR-90 cells HL-AbsFC;4-OHT(d4)/4-OHT(d0)@IMR90-ER:RasG12V-AvgFC;(Ad2(24h)/Mock)@IMR-90 cells LH-AbsFC;(Ad2(36h)/Mock)@IMR-90 cells LH-AbsFC;(COR1 cell line/H1975 cell line Exp2)-AbsFC;(COR10 cell line/H1975 cell line Exp2)-AbsFC;(Rociletinib+COR1 cell line/Rociletinib+H1975 cell line Exp2)-AbsFC;(Rociletinib+COR10 cell line/Rociletinib+H1975 …	32032466,38216124,33727228
YTHDC1_S308	TJP2_S913	106	82	1	9	9	0.0044573	3	6	(ARS 1620(6h)/DMSO)@NCI-H358 cell line- Log2FC;4-OHT(d2)/4-OHT(d0)@IMR90-ER:RasG12V-AvgFC;4-OHT(d4)/4-OHT(d0)@IMR90-ER:RasG12V-AvgFC;WG-307/Control@U2932 cells Exp1-AvgFC;WG-307/Control@U2932 cells Exp2-AvgFC;(COR1 cell line/H1975 cell line Exp2)-AbsFC;(COR10 cell line/H1975 cell line Exp2)-AbsFC;(Rociletinib+COR1 cell line/Rociletinib+H1975 cell line Exp2)-AbsFC;(Rociletinib+COR10 cell line/Roci…	33619172,38216124,36897912,33727228
YTHDC1_S308	CLINT1_S227	106	83	0	9	9	0.000810571	5	5	(PGE2(5min)/Untreated)@T cells MS1-Log2FC (calc);(RXDX-106(4h)/DMSO)@H1299 cell line-Log2FC;(SARS CoV2(6h)/Mock)@iPSCderived iAT2 cells-Log2FC;Human enterovirus A71(12h)/Mock@RD cells-Log2FC;Human enterovirus A71(1h)/Mock@RD cells-Log2FC;Human enterovirus A71(2h)/Mock@RD cells-Log2FC;Human enterovirus A71(4h)/Mock@RD cells-Log2FC;Human enterovirus A71(8h)/Mock@RD cells-Log2FC;Safranal(24h)/Contro…	24850871,35022314,33417854,36106392,36173113
YTHDC1_S308	KIF15_S1141	105	84	0	9	9	0.000897418	5	5	(EGF(15min)/Untreated)@HeLa cells-Log2FC (calc);4-OHT(d4)/4-OHT(d0)@IMR90-ER:RasG12V-AvgFC;Human enterovirus A71(12h)/Mock@RD cells-Log2FC;Human enterovirus A71(1h)/Mock@RD cells-Log2FC;Human enterovirus A71(2h)/Mock@RD cells-Log2FC;Human enterovirus A71(4h)/Mock@RD cells-Log2FC;Human enterovirus A71(8h)/Mock@RD cells-Log2FC;(Caffeine(100µM)/Control)@HepG2 cells-Log2FC;(Crizotinib/Control2)@H3122…	25159151,38216124,36106392,35688186,23898821
YTHDC1_S308	MIER1_S160	104	85	0	9	9	0.000992438	5	5	(BI-D1870(2h)/DMSO)@A375 cells-Log2FC (calc);(NCM(30min)/Untreated)@HUES 9 cells-AbsFC;(PGE2(5min)/Untreated)@T cells MS1-Log2FC (calc);4-OHT(d2)/4-OHT(d0)@IMR90-ER:RasG12V-AvgFC;Human enterovirus A71(12h)/Mock@RD cells-Log2FC;Human enterovirus A71(1h)/Mock@RD cells-Log2FC;Human enterovirus A71(2h)/Mock@RD cells-Log2FC;Human enterovirus A71(4h)/Mock@RD cells-Log2FC;Human enterovirus A71(8h)/Mock@…	25002506,21406692,24850871,38216124,36106392
YTHDC1_S308	PDZD8_S538	94	95	0	9	9	0.00256346	5	5	(GFP_FGF10/GFP_UT)@HeLa cell line-Log2FC;(RSK1/2 RNAi PMA (30min)/Control)@HEK293 cells-Log2FC (calc);(RSK1/2 RNAi/Control)@A375 cells-Log2FC (calc);Metformin(24h)/Control@SNU61-Log2FC;Tirabrutinib/Control@TMD8 cells Exp1-AvgFC;Tirabrutinib/Control@TMD8 cells Exp2-AvgFC;WG-307/Control@U2932 cells Exp1-AvgFC;WG-307/Control@U2932 cells Exp2-AvgFC;(Rociletinib+COR1 cell line/Rociletinib+H1975 cell l…	36329028,25002506,36781298,36897912,33727228
YTHDC1_S308	PRP4K_S93	93	96	0	9	9	0.00280379	5	5	(BRAFV600E(OIS)/Cycling(9d))@HDF cell line-Log2FC;(Gefitinib/DMSO)@A431cell line-AbsFC (calc);(NCM(30min)/Untreated)@HUES 9 cells-AbsFC;(NCM(6h)/Untreated)@HUES 9 cells-AbsFC;Tirabrutinib/Control@TMD8 cells Exp1-AvgFC;Tirabrutinib/Control@TMD8 cells Exp2-AvgFC;WG-307/Control@U2932 cells Exp1-AvgFC;WG-307/Control@U2932 cells Exp2-AvgFC;(IDH1mut/Control)@NHA cells-AbsFC	24961811,27794612,21406692,36897912,27834733
YTHDC1_S308	APBB2_S412	93	96	0	9	9	0.00280379	5	5	(ARS 1620(6h)/DMSO)@NCI-H358 cell line- Log2FC;(Gefitinib/DMSO)@A431cell line-AbsFC (calc);Human enterovirus A71(12h)/Mock@RD cells-Log2FC;Human enterovirus A71(1h)/Mock@RD cells-Log2FC;Human enterovirus A71(2h)/Mock@RD cells-Log2FC;Human enterovirus A71(4h)/Mock@RD cells-Log2FC;Human enterovirus A71(8h)/Mock@RD cells-Log2FC;Metformin(24h)/Control@SNU61-Log2FC;Safranal(24h)/Control@MDA-MB-231 cel…	33619172,27794612,36106392,36781298,36173113
YTHDC1_S308	SRRM2_S1869	86	103	0	9	9	0.00512657	5	5	(Gefitinib/DMSO)@A431cell line-AbsFC (calc);(NCM(6h)/Untreated)@HUES 9 cells-AbsFC;(SARS CoV2(6h)/Mock)@iPSCderived iAT2 cells-Log2FC;Human enterovirus A71(12h)/Mock@RD cells-Log2FC;Human enterovirus A71(1h)/Mock@RD cells-Log2FC;Human enterovirus A71(2h)/Mock@RD cells-Log2FC;Human enterovirus A71(4h)/Mock@RD cells-Log2FC;Human enterovirus A71(8h)/Mock@RD cells-Log2FC;Safranal(24h)/Control@MDA-MB-…	27794612,21406692,33417854,36106392,36173113
YTHDC1_S308	ISCU_S29	99	89	1	9	9	0.00846003	5	5	(ARS 1620(24h)/DMSO)@NCI H358 cell line-Log2FC;(ARS 1620(6h)/DMSO)@NCI-H358 cell line- Log2FC;(Dispase/2D Acetone)@HCT116 cells D Up-Log2FC;(RXDX-106(30min)/DMSO)@H1299 cell line-Log2FC;Metformin(24h)/Control@HT115-Log2FC;Metformin(24h)/Control@SNU61-Log2FC;Tirabrutinib/Control@TMD8 cells Exp1-AvgFC;Tirabrutinib/Control@TMD8 cells Exp2-AvgFC;(Crizotinib/Control2)@H3122 cells mTRAQ R2-AbsFC	33619172,30061712,35022314,36781298,36897912,23898821
YTHDC1_S308	USP6NL_S716	95	93	1	9	9	0.0119062	5	5	(BRAFV600E+sh-C/EBP beta(OISb)/Cycling(3d))@HDF cell line-Log2FC;(NCM(30min)/Untreated)@HUES 9 cells-AbsFC;(RSK1/2 RNAi PMA (30min)/Control)@HEK293 cells-Log2FC (calc);(RSK1/2 RNAi/Control)@A375 cells-Log2FC (calc);(RXDX-106(30min)/DMSO)@H1299 cell line-Log2FC;(RXDX-106(4h)/DMSO)@H1299 cell line-Log2FC;(Caffeine(1000µM)/Control)@HepG2 cells-Log2FC;(Caffeine(100µM)/Control)@HepG2 cells-Log2FC;Safr…	24961811,21406692,25002506,35022314,35688186,36173113
YTHDC1_S308	KIF1B_S1487	92	96	1	9	9	0.0152206	5	5	(ARS 1620(6h)/DMSO)@NCI-H358 cell line- Log2FC;(BRAFV600E(OIS)/Cycling(3d))@HDF cell line-Log2FC;(BRAFV600E(OIS)/Cycling(9d))@HDF cell line-Log2FC;(RXDX-106(4h)/DMSO)@H1299 cell line-Log2FC;Metformin(24h)/Control@HT115-Log2FC;Metformin(24h)/Control@SNU61-Log2FC;(Caffeine(1000µM)/Control)@HepG2 cells-Log2FC;(Caffeine(100µM)/Control)@HepG2 cells-Log2FC;(IDH1mut/Control)@NHA cells-AbsFC	33619172,24961811,35022314,36781298,35688186,27834733
YTHDC1_S308	SRRM2_S974	89	99	1	9	9	0.0192899	5	5	(Gefitinib/DMSO)@A431cell line-AbsFC (calc);(NCM(24h)/Untreated)@HUES 9 cells-AbsFC;(RXDX-106(4h)/DMSO)@H1299 cell line-Log2FC;Human enterovirus A71(12h)/Mock@RD cells-Log2FC;Human enterovirus A71(1h)/Mock@RD cells-Log2FC;Human enterovirus A71(2h)/Mock@RD cells-Log2FC;Human enterovirus A71(4h)/Mock@RD cells-Log2FC;(Crizotinib/Control2)@H3122 cells mTRAQ R2-AbsFC;Safranal(24h)/Control@MDA-MB-231 c…	27794612,21406692,35022314,36106392,23898821,36173113
YTHDC1_S308	ATP2A2_S663	89	89	2	18	9	0.000403497	4	5	(Ad2(36h)/Mock)@IMR-90 cells HL-AbsFC;(BRAFV600E(OIS)/Cycling(3d))@HDF cell line-Log2FC;(BRAFV600E(OIS)/Cycling(9d))@HDF cell line-Log2FC;(BRAFV600E+sh-C/EBP beta(OISb)/Cycling(3d))@HDF cell line-Log2FC;(BRAFV600E+sh-C/EBP beta(OISb)/Cycling(9d))@HDF cell line-Log2FC;(RSK1/2 RNAi PMA (30min)/Control)@HEK293 cells-Log2FC (calc);(RSK1/2 RNAi/Control)@A375 cells-Log2FC (calc);Human enterovirus A71(1…	32032466,24961811,25002506,36106392,36781298,36897912
YTHDC1_S308	TRIP12_S987	106	83	0	9	9	0.000810571	4	5	(Dispase/2D Acetone)@HCT116 cells D Up-Log2FC;(Flavopiridol/DMSO)@HeLa cells-AvgFC;(RO-3306/DMSO)@HeLa cells-AvgFC;Human enterovirus A71(12h)/Mock@RD cells-Log2FC;Human enterovirus A71(1h)/Mock@RD cells-Log2FC;Human enterovirus A71(2h)/Mock@RD cells-Log2FC;Human enterovirus A71(4h)/Mock@RD cells-Log2FC;Human enterovirus A71(8h)/Mock@RD cells-Log2FC;Metformin(24h)/Control@SNU61-Log2FC	30061712,27134283,36106392,36781298
YTHDC1_S308	HNRNPM_S365	106	83	0	9	9	0.000810571	4	5	(RSK1/2 RNAi PMA (30min)/Control)@HEK293 cells-Log2FC (calc);(RSK1/2 RNAi/Control)@A375 cells-Log2FC (calc);Tirabrutinib/Control@TMD8 cells Exp1-AvgFC;Tirabrutinib/Control@TMD8 cells Exp2-AvgFC;WG-307/Control@U2932 cells Exp1-AvgFC;WG-307/Control@U2932 cells Exp2-AvgFC;(IDH1mut/Control)@NHA cells-AbsFC;(PCB/DMSO)@Primary ALL-5 cells-Log2FC;(PCB+VCR/DMSO)@Primary ALL-5 cells-Log2FC	25002506,36897912,27834733,34604676
YTHDC1_S308	PRDM2_S796	104	85	0	9	9	0.000992438	4	5	(BRAFV600E(OIS)/Cycling(3d))@HDF cell line-Log2FC;(RSK1/2 RNAi PMA (30min)/Control)@HEK293 cells-Log2FC (calc);(RSK1/2 RNAi/Control)@A375 cells-Log2FC (calc);Tirabrutinib/Control@TMD8 cells Exp1-AvgFC;Tirabrutinib/Control@TMD8 cells Exp2-AvgFC;WG-307/Control@U2932 cells Exp1-AvgFC;WG-307/Control@U2932 cells Exp2-AvgFC;(COR1 cell line/H1975 cell line Exp2)-AbsFC;(COR10 cell line/H1975 cell line Ex…	24961811,25002506,36897912,33727228
YTHDC1_S308	PPP1R12A_S473	100	89	0	9	9	0.00146827	4	5	(NCM(24h)/Untreated)@HUES 9 cells-AbsFC;(NCM(30min)/Untreated)@HUES 9 cells-AbsFC;(NCM(6h)/Untreated)@HUES 9 cells-AbsFC;(SARS CoV2(6h)/Mock)@iPSCderived iAT2 cells-Log2FC;Tirabrutinib/Control@TMD8 cells Exp1-AvgFC;Tirabrutinib/Control@TMD8 cells Exp2-AvgFC;(Caffeine(1000µM)/Control)@HepG2 cells-Log2FC;(Caffeine(100µM)/Control)@HepG2 cells-Log2FC;(PMA(30min)/Untreated)@HUES 9 cells-AbsFC	21406692,33417854,36897912,35688186
YTHDC1_S308	AGPS_T74	99	90	0	9	9	0.0016151	4	5	(BRAFV600E(OIS)/Cycling(9d))@HDF cell line-Log2FC;(BRAFV600E+sh-C/EBP beta(OISb)/Cycling(9d))@HDF cell line-Log2FC;(EGF(15min)/Untreated)@HeLa cells-Log2FC (calc);Human enterovirus A71(12h)/Mock@RD cells-Log2FC;Human enterovirus A71(1h)/Mock@RD cells-Log2FC;Human enterovirus A71(2h)/Mock@RD cells-Log2FC;Human enterovirus A71(4h)/Mock@RD cells-Log2FC;Human enterovirus A71(8h)/Mock@RD cells-Log2FC;…	24961811,25159151,36106392,36781298
YTHDC1_S308	MVP_S445	99	90	0	9	9	0.0016151	4	5	(BRAFV600E(OIS)/Cycling(9d))@HDF cell line-Log2FC;(BRAFV600E+sh-C/EBP beta(OISb)/Cycling(9d))@HDF cell line-Log2FC;(Gefitinib/DMSO)@A431cell line-AbsFC (calc);Metformin(24h)/Control@HT115-Log2FC;Metformin(24h)/Control@SNU61-Log2FC;Tirabrutinib/Control@TMD8 cells Exp1-AvgFC;Tirabrutinib/Control@TMD8 cells Exp2-AvgFC;WG-307/Control@U2932 cells Exp1-AvgFC;WG-307/Control@U2932 cells Exp2-AvgFC	24961811,27794612,36781298,36897912
YTHDC1_S308	PER1_S815	98	91	0	9	9	0.00177483	4	5	(BI-D1870+PMA(30min)/PMA(30min))@HEK293 cells-Log2FC (calc);(PGE2(5min)/Untreated)@T cells MS1-Log2FC (calc);(RSK1/2 RNAi/Control)@A375 cells-Log2FC (calc);Human enterovirus A71(12h)/Mock@RD cells-Log2FC;Human enterovirus A71(1h)/Mock@RD cells-Log2FC;Human enterovirus A71(2h)/Mock@RD cells-Log2FC;Human enterovirus A71(4h)/Mock@RD cells-Log2FC;Human enterovirus A71(8h)/Mock@RD cells-Log2FC;Metform…	25002506,24850871,36106392,36781298
YTHDC1_S308	GAB2_S210	93	96	0	9	9	0.00280379	4	5	Metformin(24h)/Control@HT115-Log2FC;Metformin(24h)/Control@SNU61-Log2FC;Tirabrutinib/Control@TMD8 cells Exp1-AvgFC;Tirabrutinib/Control@TMD8 cells Exp2-AvgFC;WG-307/Control@U2932 cells Exp1-AvgFC;WG-307/Control@U2932 cells Exp2-AvgFC;(Crizotinib/Control2)@H3122 cells mTRAQ R2-AbsFC;(PCB/DMSO)@Primary ALL-5 cells-Log2FC;(PCB+VCR/DMSO)@Primary ALL-5 cells-Log2FC	36781298,36897912,23898821,34604676
YTHDC1_S308	TAF2_S1185	102	86	1	9	9	0.00647338	4	5	(BI-D1870(2h)/DMSO)@A375 cells-Log2FC (calc);(CX-4945/DMSO)@HEK293T cell line-Log2FC;(Etoposide(24h)/DMSO)@U2OS cells-AbsFC;(RSK1/2 RNAi/Control)@A375 cells-Log2FC (calc);Tirabrutinib/Control@TMD8 cells Exp1-AvgFC;Tirabrutinib/Control@TMD8 cells Exp2-AvgFC;WG-307/Control@U2932 cells Exp1-AvgFC;WG-307/Control@U2932 cells Exp2-AvgFC;(COR1 cell line/H1975 cell line Exp2)-AbsFC	25002506,34186244,22424773,36897912,33727228
YTHDC1_S308	SMG9_S2	101	87	1	9	9	0.00708544	4	5	4-OHT(d4)/4-OHT(d0)@IMR90-ER:RasG12V-AvgFC;Metformin(24h)/Control@HT115-Log2FC;Metformin(24h)/Control@SNU61-Log2FC;WG-307/Control@U2932 cells Exp1-AvgFC;WG-307/Control@U2932 cells Exp2-AvgFC;(Caffeine(1000µM)/Control)@HepG2 cells-Log2FC;(Caffeine(100µM)/Control)@HepG2 cells-Log2FC;(COR1 cell line/H1975 cell line Exp2)-AbsFC;(COR10 cell line/H1975 cell line Exp2)-AbsFC	38216124,36781298,36897912,35688186,33727228
YTHDC1_S308	PPP1R12C_S407	101	87	1	9	9	0.00708544	4	5	(Ad2(24h)/Mock)@IMR-90 cells HL-AbsFC;(BRAFV600E(OIS)/Cycling(3d))@HDF cell line-Log2FC;(BRAFV600E+sh-C/EBP beta(OISb)/Cycling(3d))@HDF cell line-Log2FC;(BRAFV600E+sh-C/EBP beta(OISb)/Cycling(9d))@HDF cell line-Log2FC;(EGF(15min)/Untreated)@HeLa cells-Log2FC (calc);4-OHT(d2)/4-OHT(d0)@IMR90-ER:RasG12V-AvgFC;4-OHT(d4)/4-OHT(d0)@IMR90-ER:RasG12V-AvgFC;(Ad2(24h)/Mock)@IMR-90 cells LH-AbsFC;(Caffeine…	32032466,24961811,25159151,38216124,35688186
YTHDC1_S308	SMARCC2_S813	100	88	1	9	9	0.00774659	4	5	(BRAFV600E(OIS)/Cycling(3d))@HDF cell line-Log2FC;(BRAFV600E+sh-C/EBP beta(OISb)/Cycling(3d))@HDF cell line-Log2FC;(Etoposide(24h)/DMSO)@U2OS cells-AbsFC;(GFP_FGF10/GFP_UT)@HeLa cell line-Log2FC;Metformin(24h)/Control@HT115-Log2FC;Metformin(24h)/Control@SNU61-Log2FC;Tirabrutinib/Control@TMD8 cells Exp1-AvgFC;Tirabrutinib/Control@TMD8 cells Exp2-AvgFC;WG-307/Control@U2932 cells Exp2-AvgFC	24961811,22424773,36329028,36781298,36897912
YTHDC1_S308	ARL3_S5	98	90	1	9	9	0.00922912	4	5	(ARS 1620(6h)/DMSO)@Calu1 cell line-Log2FC;(BRAFV600E(OIS)/Cycling(9d))@HDF cell line-Log2FC;(BRAFV600E+sh-C/EBP beta(OISb)/Cycling(9d))@HDF cell line-Log2FC;(Dispase/2D Acetone)@HCT116 cells D Up-Log2FC;(NCM(1h)/Untreated)@HUES 9 cells-AbsFC;(NCM(30min)/Untreated)@HUES 9 cells-AbsFC;(NCM(6h)/Untreated)@HUES 9 cells-AbsFC;Tirabrutinib/Control@TMD8 cells Exp1-AvgFC;Tirabrutinib/Control@TMD8 cells …	33619172,24961811,30061712,21406692,36897912
YTHDC1_S308	RCSD1_S216	98	90	1	9	9	0.00922912	4	5	(PGE2(5min)/Untreated)@T cells MS1-Log2FC (calc);Tirabrutinib/Control@TMD8 cells Exp1-AvgFC;Tirabrutinib/Control@TMD8 cells Exp2-AvgFC;WG-307/Control@U2932 cells Exp1-AvgFC;WG-307/Control@U2932 cells Exp2-AvgFC;(PCB/DMSO)@Primary ALL-5 cells-Log2FC;(PCB+VCR/DMSO)@Primary ALL-5 cells-Log2FC;(PGE2+Cilostamide+Rolipram/DMSO)@Jurkat cell-AbsFC;Safranal(24h)/Control@MDA-MB-231 cells-AbsFC	24850871,36897912,34604676,28634298,36173113
YTHDC1_S308	LAD1_S394	90	98	1	9	9	0.0178417	4	5	(ARS 1620(6h)/DMSO)@NCI-H358 cell line- Log2FC;(NCM(1h)/Untreated)@HUES 9 cells-AbsFC;(NCM(30min)/Untreated)@HUES 9 cells-AbsFC;(NCM(6h)/Untreated)@HUES 9 cells-AbsFC;Metformin(24h)/Control@HT115-Log2FC;Metformin(24h)/Control@SNU61-Log2FC;(Caffeine(1000µM)/Control)@HepG2 cells-Log2FC;(Crizotinib/Control2)@H3122 cells mTRAQ R2-AbsFC;(PMA(30min)/Untreated)@HUES 9 cells-AbsFC	33619172,21406692,36781298,35688186,23898821
YTHDC1_S308	SMARCC2_T548	90	98	1	9	9	0.0178417	4	5	(BI-D1870+PMA(30min)/PMA(30min))@HEK293 cells-Log2FC (calc);(Etoposide(24h)/DMSO)@U2OS cells-AbsFC;(HU+SCH 900776/HU)@HEK293A cell CF2-AbsFC;(RSK1/2 RNAi PMA (30min)/Control)@HEK293 cells-Log2FC (calc);(RSK1/2 RNAi/Control)@A375 cells-Log2FC (calc);WG-307/Control@U2932 cells Exp1-AvgFC;WG-307/Control@U2932 cells Exp2-AvgFC;(Caffeine(1000µM)/Control)@HepG2 cells-Log2FC;(Caffeine(100µM)/Control)@He…	25002506,22424773,32314919,36897912,35688186
YTHDC1_S308	FAM83H_S516	86	102	1	9	9	0.0242466	4	5	(Etoposide(24h)/DMSO)@U2OS cells-AbsFC;Metformin(24h)/Control@HT115-Log2FC;Metformin(24h)/Control@SNU61-Log2FC;Tirabrutinib/Control@TMD8 cells Exp1-AvgFC;Tirabrutinib/Control@TMD8 cells Exp2-AvgFC;WG-307/Control@U2932 cells Exp2-AvgFC;(Caffeine(100µM)/Control)@HepG2 cells-Log2FC;(COR1 cell line/H1975 cell line Exp2)-AbsFC;(COR10 cell line/H1975 cell line Exp2)-AbsFC	22424773,36781298,36897912,35688186,33727228
YTHDC1_S308	ZC3H13_S1210	90	98	1	9	9	0.0178417	3	5	(CIP2A siRNA/Control)@HeLa cells CNA-Log2FC (calc);(Gefitinib/DMSO)@A431cell line-AbsFC (calc);(NCM(24h)/Untreated)@HUES 9 cells-AbsFC;(OA/Control)@HeLa cells CNA-Log2FC (calc);(RAS siRNA/Control)@HeLa cells CNA-Log2FC (calc);Metformin(24h)/Control@HT115-Log2FC;Metformin(24h)/Control@SNU61-Log2FC;(CIP2A siRNA/Control)@HeLa cells GPNA-Log2FC (calc);(RAS siRNA/Control)@HeLa cells GPNA-Log2FC (calc)	26278961,27794612,21406692,36781298
YTHDC1_S308	OCIAD1_S123	84	104	1	9	9	0.0281163	3	5	(Ad2(24h)/Mock)@IMR-90 cells HL-AbsFC;(Ad2(36h)/Mock)@IMR-90 cells HL-AbsFC;(BI-D1870(2h)/DMSO)@A375 cells-Log2FC (calc);(BI-D1870+PMA(30min)/PMA(30min))@HEK293 cells-Log2FC (calc);(BRAFV600E(OIS)/Cycling(9d))@HDF cell line-Log2FC;(Etoposide(24h)/DMSO)@U2OS cells-AbsFC;(RSK1/2 RNAi/Control)@A375 cells-Log2FC (calc);(Ad2(24h)/Mock)@IMR-90 cells LH-AbsFC;(Ad2(36h)/Mock)@IMR-90 cells LH-AbsFC	32032466,25002506,24961811,22424773
YTHDC1_S308	BARD1_T394	109	80	0	9	9	0.000593057	4	4	(Etoposide(24h)/DMSO)@U2OS cells-AbsFC;Human enterovirus A71(12h)/Mock@RD cells-Log2FC;Human enterovirus A71(1h)/Mock@RD cells-Log2FC;Human enterovirus A71(2h)/Mock@RD cells-Log2FC;Human enterovirus A71(4h)/Mock@RD cells-Log2FC;Human enterovirus A71(8h)/Mock@RD cells-Log2FC;WG-307/Control@U2932 cells Exp1-AvgFC;WG-307/Control@U2932 cells Exp2-AvgFC;(Caffeine(1000µM)/Control)@HepG2 cells-Log2FC	22424773,36106392,36897912,35688186
YTHDC1_S308	BLM_S1296	109	80	0	9	9	0.000593057	4	4	(CX-4945/DMSO)@HEK293T cell line-Log2FC;(Etoposide(24h)/DMSO)@U2OS cells-AbsFC;Human enterovirus A71(12h)/Mock@RD cells-Log2FC;Human enterovirus A71(1h)/Mock@RD cells-Log2FC;Human enterovirus A71(2h)/Mock@RD cells-Log2FC;Human enterovirus A71(4h)/Mock@RD cells-Log2FC;Human enterovirus A71(8h)/Mock@RD cells-Log2FC;WG-307/Control@U2932 cells Exp1-AvgFC;WG-307/Control@U2932 cells Exp2-AvgFC	34186244,22424773,36106392,36897912
YTHDC1_S308	ZMYM4_S1539	108	81	0	9	9	0.000658952	4	4	(ARS 1620(24h)/DMSO)@NCI H358 cell line-Log2FC;(NCM(30min)/Untreated)@HUES 9 cells-AbsFC;(SARS CoV2(3h)/Mock)@iPSCderived iAT2 cells-Log2FC;(SARS CoV2(6h)/Mock)@iPSCderived iAT2 cells-Log2FC;Human enterovirus A71(12h)/Mock@RD cells-Log2FC;Human enterovirus A71(1h)/Mock@RD cells-Log2FC;Human enterovirus A71(2h)/Mock@RD cells-Log2FC;Human enterovirus A71(4h)/Mock@RD cells-Log2FC;Human enterovirus A…	33619172,21406692,33417854,36106392
YTHDC1_S308	FARSA_S193	107	82	0	9	9	0.000731276	4	4	Human enterovirus A71(12h)/Mock@RD cells-Log2FC;Human enterovirus A71(1h)/Mock@RD cells-Log2FC;Human enterovirus A71(2h)/Mock@RD cells-Log2FC;Human enterovirus A71(4h)/Mock@RD cells-Log2FC;Human enterovirus A71(8h)/Mock@RD cells-Log2FC;Metformin(24h)/Control@SNU61-Log2FC;WG-307/Control@U2932 cells Exp1-AvgFC;WG-307/Control@U2932 cells Exp2-AvgFC;(Caffeine(100µM)/Control)@HepG2 cells-Log2FC	36106392,36781298,36897912,35688186
YTHDC1_S308	CARMIL2_S1315	107	82	0	9	9	0.000731276	4	4	(Dispase/2D Acetone)@HCT116 cells D Up-Log2FC;Human enterovirus A71(12h)/Mock@RD cells-Log2FC;Human enterovirus A71(1h)/Mock@RD cells-Log2FC;Human enterovirus A71(2h)/Mock@RD cells-Log2FC;Human enterovirus A71(4h)/Mock@RD cells-Log2FC;Human enterovirus A71(8h)/Mock@RD cells-Log2FC;WG-307/Control@U2932 cells Exp1-AvgFC;WG-307/Control@U2932 cells Exp2-AvgFC;(Caffeine(1000µM)/Control)@HepG2 cells-Lo…	30061712,36106392,36897912,35688186
YTHDC1_S308	TASOR_S1551	106	83	0	9	9	0.000810571	4	4	(Etoposide(24h)/DMSO)@U2OS cells-AbsFC;(HU+SCH 900776/HU)@HEK293A cell CF2-AbsFC;Human enterovirus A71(12h)/Mock@RD cells-Log2FC;Human enterovirus A71(1h)/Mock@RD cells-Log2FC;Human enterovirus A71(2h)/Mock@RD cells-Log2FC;Human enterovirus A71(4h)/Mock@RD cells-Log2FC;Human enterovirus A71(8h)/Mock@RD cells-Log2FC;WG-307/Control@U2932 cells Exp1-AvgFC;WG-307/Control@U2932 cells Exp2-AvgFC	22424773,32314919,36106392,36897912
YTHDC1_S308	ATXN7L3_S131	106	83	0	9	9	0.000810571	4	4	(PGE2(5min)/Untreated)@T cells MS1-Log2FC (calc);4-OHT(d2)/4-OHT(d0)@IMR90-ER:RasG12V-AvgFC;4-OHT(d4)/4-OHT(d0)@IMR90-ER:RasG12V-AvgFC;Human enterovirus A71(12h)/Mock@RD cells-Log2FC;Human enterovirus A71(1h)/Mock@RD cells-Log2FC;Human enterovirus A71(2h)/Mock@RD cells-Log2FC;Human enterovirus A71(4h)/Mock@RD cells-Log2FC;Human enterovirus A71(8h)/Mock@RD cells-Log2FC;Metformin(24h)/Control@HT115…	24850871,38216124,36106392,36781298
YTHDC1_S308	FKBP15_S14	105	84	0	9	9	0.000897418	4	4	(EGF(15min)/Untreated)@HeLa cells-Log2FC (calc);(PGE2(5min)/Untreated)@T cells MS1-Log2FC (calc);4-OHT(d2)/4-OHT(d0)@IMR90-ER:RasG12V-AvgFC;4-OHT(d4)/4-OHT(d0)@IMR90-ER:RasG12V-AvgFC;Human enterovirus A71(12h)/Mock@RD cells-Log2FC;Human enterovirus A71(1h)/Mock@RD cells-Log2FC;Human enterovirus A71(2h)/Mock@RD cells-Log2FC;Human enterovirus A71(4h)/Mock@RD cells-Log2FC;Human enterovirus A71(8h)/M…	25159151,24850871,38216124,36106392
YTHDC1_S308	VEZT_S696	104	85	0	9	9	0.000992438	4	4	(ARS 1620(24h)/DMSO)@NCI H358 cell line-Log2FC;4-OHT(d2)/4-OHT(d0)@IMR90-ER:RasG12V-AvgFC;4-OHT(d4)/4-OHT(d0)@IMR90-ER:RasG12V-AvgFC;Human enterovirus A71(12h)/Mock@RD cells-Log2FC;Human enterovirus A71(1h)/Mock@RD cells-Log2FC;Human enterovirus A71(2h)/Mock@RD cells-Log2FC;Human enterovirus A71(4h)/Mock@RD cells-Log2FC;Human enterovirus A71(8h)/Mock@RD cells-Log2FC;(Caffeine(100µM)/Control)@HepG…	33619172,38216124,36106392,35688186
YTHDC1_S308	FAM117A_S67	104	85	0	9	9	0.000992438	4	4	Human enterovirus A71(12h)/Mock@RD cells-Log2FC;Human enterovirus A71(1h)/Mock@RD cells-Log2FC;Human enterovirus A71(2h)/Mock@RD cells-Log2FC;Human enterovirus A71(4h)/Mock@RD cells-Log2FC;Human enterovirus A71(8h)/Mock@RD cells-Log2FC;Metformin(24h)/Control@SNU61-Log2FC;WG-307/Control@U2932 cells Exp1-AvgFC;WG-307/Control@U2932 cells Exp2-AvgFC;(Caffeine(100µM)/Control)@HepG2 cells-Log2FC	36106392,36781298,36897912,35688186
YTHDC1_S308	BAP1_S327	104	85	0	9	9	0.000992438	4	4	(EGF(15min)/Untreated)@HeLa cells-Log2FC (calc);(RXDX-106(30min)/DMSO)@H1299 cell line-Log2FC;(RXDX-106(4h)/DMSO)@H1299 cell line-Log2FC;Human enterovirus A71(12h)/Mock@RD cells-Log2FC;Human enterovirus A71(1h)/Mock@RD cells-Log2FC;Human enterovirus A71(2h)/Mock@RD cells-Log2FC;Human enterovirus A71(4h)/Mock@RD cells-Log2FC;Human enterovirus A71(8h)/Mock@RD cells-Log2FC;Safranal(24h)/Control@MDA-…	25159151,35022314,36106392,36173113
YTHDC1_S308	NEK4_S677	104	85	0	9	9	0.000992438	4	4	(BRAFV600E+sh-C/EBP beta(OISb)/Cycling(3d))@HDF cell line-Log2FC;Human enterovirus A71(12h)/Mock@RD cells-Log2FC;Human enterovirus A71(1h)/Mock@RD cells-Log2FC;Human enterovirus A71(2h)/Mock@RD cells-Log2FC;Human enterovirus A71(4h)/Mock@RD cells-Log2FC;Human enterovirus A71(8h)/Mock@RD cells-Log2FC;Tirabrutinib/Control@TMD8 cells Exp1-AvgFC;Tirabrutinib/Control@TMD8 cells Exp2-AvgFC;Safranal(24h…	24961811,36106392,36897912,36173113
YTHDC1_S308	TP53BP1_T855	104	85	0	9	9	0.000992438	4	4	(ARS 1620(24h)/DMSO)@NCI H358 cell line-Log2FC;(RSK1/2 RNAi/Control)@A375 cells-Log2FC (calc);4-OHT(d2)/4-OHT(d0)@IMR90-ER:RasG12V-AvgFC;4-OHT(d4)/4-OHT(d0)@IMR90-ER:RasG12V-AvgFC;Human enterovirus A71(12h)/Mock@RD cells-Log2FC;Human enterovirus A71(1h)/Mock@RD cells-Log2FC;Human enterovirus A71(2h)/Mock@RD cells-Log2FC;Human enterovirus A71(4h)/Mock@RD cells-Log2FC;Human enterovirus A71(8h)/Mock…	33619172,25002506,38216124,36106392
YTHDC1_S308	CEP350_S2460	103	86	0	9	9	0.0010963	4	4	(RSK1/2 RNAi PMA (30min)/Control)@HEK293 cells-Log2FC (calc);(RSK1/2 RNAi/Control)@A375 cells-Log2FC (calc);4-OHT(d2)/4-OHT(d0)@IMR90-ER:RasG12V-AvgFC;4-OHT(d4)/4-OHT(d0)@IMR90-ER:RasG12V-AvgFC;Tirabrutinib/Control@TMD8 cells Exp1-AvgFC;Tirabrutinib/Control@TMD8 cells Exp2-AvgFC;WG-307/Control@U2932 cells Exp1-AvgFC;WG-307/Control@U2932 cells Exp2-AvgFC;(Caffeine(1000µM)/Control)@HepG2 cells-Log2…	25002506,38216124,36897912,35688186
YTHDC1_S308	TMEM179B_S205	103	86	0	9	9	0.0010963	4	4	(BI-D1870(2h)/DMSO)@A375 cells-Log2FC (calc);(CX-4945/DMSO)@HEK293T cell line-Log2FC;Human enterovirus A71(12h)/Mock@RD cells-Log2FC;Human enterovirus A71(1h)/Mock@RD cells-Log2FC;Human enterovirus A71(2h)/Mock@RD cells-Log2FC;Human enterovirus A71(4h)/Mock@RD cells-Log2FC;Human enterovirus A71(8h)/Mock@RD cells-Log2FC;Metformin(24h)/Control@HT115-Log2FC;Metformin(24h)/Control@SNU61-Log2FC	25002506,34186244,36106392,36781298
YTHDC1_S308	CHD4_S105	103	86	0	9	9	0.0010963	4	4	(Gefitinib/DMSO)@A431cell line-AbsFC (calc);(SARS CoV2(3h)/Mock)@iPSCderived iAT2 cells-Log2FC;(SARS CoV2(6h)/Mock)@iPSCderived iAT2 cells-Log2FC;Human enterovirus A71(12h)/Mock@RD cells-Log2FC;Human enterovirus A71(1h)/Mock@RD cells-Log2FC;Human enterovirus A71(2h)/Mock@RD cells-Log2FC;Human enterovirus A71(4h)/Mock@RD cells-Log2FC;Human enterovirus A71(8h)/Mock@RD cells-Log2FC;Safranal(24h)/Con…	27794612,33417854,36106392,36173113
YTHDC1_S308	TP53BP1_S1705	102	87	0	9	9	0.00120971	4	4	(ARS 1620(24h)/DMSO)@NCI H358 cell line-Log2FC;(Flavopiridol/DMSO)@HeLa cells-AvgFC;(RXDX-106(30min)/DMSO)@H1299 cell line-Log2FC;(RXDX-106(4h)/DMSO)@H1299 cell line-Log2FC;Human enterovirus A71(12h)/Mock@RD cells-Log2FC;Human enterovirus A71(1h)/Mock@RD cells-Log2FC;Human enterovirus A71(2h)/Mock@RD cells-Log2FC;Human enterovirus A71(4h)/Mock@RD cells-Log2FC;Human enterovirus A71(8h)/Mock@RD cel…	33619172,27134283,35022314,36106392
YTHDC1_S308	ARFGEF2_S348	102	87	0	9	9	0.00120971	4	4	Human enterovirus A71(12h)/Mock@RD cells-Log2FC;Human enterovirus A71(1h)/Mock@RD cells-Log2FC;Human enterovirus A71(2h)/Mock@RD cells-Log2FC;Human enterovirus A71(4h)/Mock@RD cells-Log2FC;Human enterovirus A71(8h)/Mock@RD cells-Log2FC;Metformin(24h)/Control@SNU61-Log2FC;(Caffeine(1000µM)/Control)@HepG2 cells-Log2FC;(Caffeine(100µM)/Control)@HepG2 cells-Log2FC;Safranal(24h)/Control@MDA-MB-231 cel…	36106392,36781298,35688186,36173113
YTHDC1_S308	ZBTB40_S190	102	87	0	9	9	0.00120971	4	4	(RSK1/2 RNAi/Control)@A375 cells-Log2FC (calc);4-OHT(d2)/4-OHT(d0)@IMR90-ER:RasG12V-AvgFC;4-OHT(d4)/4-OHT(d0)@IMR90-ER:RasG12V-AvgFC;Human enterovirus A71(12h)/Mock@RD cells-Log2FC;Human enterovirus A71(1h)/Mock@RD cells-Log2FC;Human enterovirus A71(2h)/Mock@RD cells-Log2FC;Human enterovirus A71(4h)/Mock@RD cells-Log2FC;Human enterovirus A71(8h)/Mock@RD cells-Log2FC;(Caffeine(100µM)/Control)@HepG…	25002506,38216124,36106392,35688186
YTHDC1_S308	WNK2_S1818	102	87	0	9	9	0.00120971	4	4	(CX-4945/DMSO)@HEK293T cell line-Log2FC;Human enterovirus A71(12h)/Mock@RD cells-Log2FC;Human enterovirus A71(1h)/Mock@RD cells-Log2FC;Human enterovirus A71(2h)/Mock@RD cells-Log2FC;Human enterovirus A71(4h)/Mock@RD cells-Log2FC;Human enterovirus A71(8h)/Mock@RD cells-Log2FC;WG-307/Control@U2932 cells Exp1-AvgFC;WG-307/Control@U2932 cells Exp2-AvgFC;(Caffeine(100µM)/Control)@HepG2 cells-Log2FC	34186244,36106392,36897912,35688186
YTHDC1_S308	NCOR1_S157	101	88	0	9	9	0.00133343	4	4	(BI-D1870(2h)/DMSO)@A375 cells-Log2FC (calc);Human enterovirus A71(12h)/Mock@RD cells-Log2FC;Human enterovirus A71(1h)/Mock@RD cells-Log2FC;Human enterovirus A71(2h)/Mock@RD cells-Log2FC;Human enterovirus A71(4h)/Mock@RD cells-Log2FC;Human enterovirus A71(8h)/Mock@RD cells-Log2FC;Metformin(24h)/Control@HT115-Log2FC;Metformin(24h)/Control@SNU61-Log2FC;Tirabrutinib/Control@TMD8 cells Exp2-AvgFC	25002506,36106392,36781298,36897912
YTHDC1_S308	FIP1L1_S554	101	88	0	9	9	0.00133343	4	4	(RXDX-106(30min)/DMSO)@H1299 cell line-Log2FC;(RXDX-106(4h)/DMSO)@H1299 cell line-Log2FC;Human enterovirus A71(12h)/Mock@RD cells-Log2FC;Human enterovirus A71(1h)/Mock@RD cells-Log2FC;Human enterovirus A71(2h)/Mock@RD cells-Log2FC;Human enterovirus A71(4h)/Mock@RD cells-Log2FC;Human enterovirus A71(8h)/Mock@RD cells-Log2FC;(Coumarin(0.001µM)/Control)@HepG2 cells-Log2FC;Safranal(24h)/Control@MDA-M…	35022314,36106392,35688186,36173113
YTHDC1_S308	YTHDC1_S320	101	88	0	9	9	0.00133343	4	4	(Etoposide(24h)/DMSO)@U2OS cells-AbsFC;Human enterovirus A71(12h)/Mock@RD cells-Log2FC;Human enterovirus A71(1h)/Mock@RD cells-Log2FC;Human enterovirus A71(2h)/Mock@RD cells-Log2FC;Human enterovirus A71(4h)/Mock@RD cells-Log2FC;Human enterovirus A71(8h)/Mock@RD cells-Log2FC;Tirabrutinib/Control@TMD8 cells Exp1-AvgFC;Tirabrutinib/Control@TMD8 cells Exp2-AvgFC;Safranal(24h)/Control@MDA-MB-231 cells…	22424773,36106392,36897912,36173113
YTHDC1_S308	MLLT6_S222	101	88	0	9	9	0.00133343	4	4	(RXDX-106(30min)/DMSO)@H1299 cell line-Log2FC;(RXDX-106(4h)/DMSO)@H1299 cell line-Log2FC;Human enterovirus A71(12h)/Mock@RD cells-Log2FC;Human enterovirus A71(1h)/Mock@RD cells-Log2FC;Human enterovirus A71(2h)/Mock@RD cells-Log2FC;Human enterovirus A71(4h)/Mock@RD cells-Log2FC;Human enterovirus A71(8h)/Mock@RD cells-Log2FC;(Crizotinib/Control2)@H3122 cells mTRAQ R2-AbsFC;Safranal(24h)/Control@MDA…	35022314,36106392,23898821,36173113
YTHDC1_S308	JPH2_T490	101	88	0	9	9	0.00133343	4	4	(Gefitinib/DMSO)@A431cell line-AbsFC (calc);4-OHT(d2)/4-OHT(d0)@IMR90-ER:RasG12V-AvgFC;4-OHT(d4)/4-OHT(d0)@IMR90-ER:RasG12V-AvgFC;Human enterovirus A71(12h)/Mock@RD cells-Log2FC;Human enterovirus A71(1h)/Mock@RD cells-Log2FC;Human enterovirus A71(2h)/Mock@RD cells-Log2FC;Human enterovirus A71(4h)/Mock@RD cells-Log2FC;Human enterovirus A71(8h)/Mock@RD cells-Log2FC;Safranal(24h)/Control@MDA-MB-231 …	27794612,38216124,36106392,36173113
YTHDC1_S308	LRIF1_S402	100	89	0	9	9	0.00146827	4	4	(EGF(15min)/Untreated)@HeLa cells-Log2FC (calc);Human enterovirus A71(12h)/Mock@RD cells-Log2FC;Human enterovirus A71(1h)/Mock@RD cells-Log2FC;Human enterovirus A71(2h)/Mock@RD cells-Log2FC;Human enterovirus A71(4h)/Mock@RD cells-Log2FC;Human enterovirus A71(8h)/Mock@RD cells-Log2FC;Metformin(24h)/Control@HT115-Log2FC;Metformin(24h)/Control@SNU61-Log2FC;WG-307/Control@U2932 cells Exp1-AvgFC	25159151,36106392,36781298,36897912
YTHDC1_S308	BRD9_S566	99	90	0	9	9	0.0016151	4	4	(BI-D1870(2h)/DMSO)@A375 cells-Log2FC (calc);(RXDX-106(30min)/DMSO)@H1299 cell line-Log2FC;(RXDX-106(4h)/DMSO)@H1299 cell line-Log2FC;Human enterovirus A71(12h)/Mock@RD cells-Log2FC;Human enterovirus A71(1h)/Mock@RD cells-Log2FC;Human enterovirus A71(2h)/Mock@RD cells-Log2FC;Human enterovirus A71(4h)/Mock@RD cells-Log2FC;Human enterovirus A71(8h)/Mock@RD cells-Log2FC;Metformin(24h)/Control@HT115-…	25002506,35022314,36106392,36781298
YTHDC1_S308	DEK_S231	99	90	0	9	9	0.0016151	4	4	(RXDX-106(4h)/DMSO)@H1299 cell line-Log2FC;Human enterovirus A71(12h)/Mock@RD cells-Log2FC;Human enterovirus A71(1h)/Mock@RD cells-Log2FC;Human enterovirus A71(2h)/Mock@RD cells-Log2FC;Human enterovirus A71(4h)/Mock@RD cells-Log2FC;Human enterovirus A71(8h)/Mock@RD cells-Log2FC;Tirabrutinib/Control@TMD8 cells Exp1-AvgFC;Tirabrutinib/Control@TMD8 cells Exp2-AvgFC;Safranal(24h)/Control@MDA-MB-231 c…	35022314,36106392,36897912,36173113
YTHDC1_S308	RERE_S613	99	90	0	9	9	0.0016151	4	4	(BI-D1870(2h)/DMSO)@A375 cells-Log2FC (calc);(RXDX-106(30min)/DMSO)@H1299 cell line-Log2FC;(RXDX-106(4h)/DMSO)@H1299 cell line-Log2FC;Human enterovirus A71(12h)/Mock@RD cells-Log2FC;Human enterovirus A71(1h)/Mock@RD cells-Log2FC;Human enterovirus A71(2h)/Mock@RD cells-Log2FC;Human enterovirus A71(4h)/Mock@RD cells-Log2FC;Human enterovirus A71(8h)/Mock@RD cells-Log2FC;Safranal(24h)/Control@MDA-MB-…	25002506,35022314,36106392,36173113
YTHDC1_S308	TCEAL3_S65	99	90	0	9	9	0.0016151	4	4	(Ad2(24h)/Mock)@IMR-90 cells HL-AbsFC;(Ad2(36h)/Mock)@IMR-90 cells HL-AbsFC;(Etoposide(24h)/DMSO)@U2OS cells-AbsFC;Human enterovirus A71(12h)/Mock@RD cells-Log2FC;Human enterovirus A71(1h)/Mock@RD cells-Log2FC;Human enterovirus A71(2h)/Mock@RD cells-Log2FC;Human enterovirus A71(4h)/Mock@RD cells-Log2FC;Human enterovirus A71(8h)/Mock@RD cells-Log2FC;Safranal(24h)/Control@MDA-MB-231 cells-AbsFC	32032466,22424773,36106392,36173113
YTHDC1_S308	SRRM2_S1579	98	91	0	9	9	0.00177483	4	4	(Gefitinib/DMSO)@A431cell line-AbsFC (calc);(SARS CoV2(3h)/Mock)@iPSCderived iAT2 cells-Log2FC;(SARS CoV2(6h)/Mock)@iPSCderived iAT2 cells-Log2FC;Human enterovirus A71(12h)/Mock@RD cells-Log2FC;Human enterovirus A71(1h)/Mock@RD cells-Log2FC;Human enterovirus A71(2h)/Mock@RD cells-Log2FC;Human enterovirus A71(4h)/Mock@RD cells-Log2FC;Human enterovirus A71(8h)/Mock@RD cells-Log2FC;Safranal(24h)/Con…	27794612,33417854,36106392,36173113
YTHDC1_S308	RB1CC1_S243	98	91	0	9	9	0.00177483	4	4	(EGF(15min)/Untreated)@HeLa cells-Log2FC (calc);4-OHT(d4)/4-OHT(d0)@IMR90-ER:RasG12V-AvgFC;Human enterovirus A71(12h)/Mock@RD cells-Log2FC;Human enterovirus A71(1h)/Mock@RD cells-Log2FC;Human enterovirus A71(2h)/Mock@RD cells-Log2FC;Human enterovirus A71(4h)/Mock@RD cells-Log2FC;Human enterovirus A71(8h)/Mock@RD cells-Log2FC;WG-307/Control@U2932 cells Exp1-AvgFC;WG-307/Control@U2932 cells Exp2-Av…	25159151,38216124,36106392,36897912
YTHDC1_S308	TAX1BP1_S666	98	91	0	9	9	0.00177483	4	4	(RXDX-106(4h)/DMSO)@H1299 cell line-Log2FC;4-OHT(d2)/4-OHT(d0)@IMR90-ER:RasG12V-AvgFC;Human enterovirus A71(12h)/Mock@RD cells-Log2FC;Human enterovirus A71(1h)/Mock@RD cells-Log2FC;Human enterovirus A71(2h)/Mock@RD cells-Log2FC;Human enterovirus A71(4h)/Mock@RD cells-Log2FC;Human enterovirus A71(8h)/Mock@RD cells-Log2FC;Metformin(24h)/Control@HT115-Log2FC;Metformin(24h)/Control@SNU61-Log2FC	35022314,38216124,36106392,36781298
YTHDC1_S308	HDGFL3_S121	98	91	0	9	9	0.00177483	4	4	(Etoposide(24h)/DMSO)@U2OS cells-AbsFC;(NCM(6h)/Untreated)@HUES 9 cells-AbsFC;Human enterovirus A71(12h)/Mock@RD cells-Log2FC;Human enterovirus A71(1h)/Mock@RD cells-Log2FC;Human enterovirus A71(2h)/Mock@RD cells-Log2FC;Human enterovirus A71(4h)/Mock@RD cells-Log2FC;Human enterovirus A71(8h)/Mock@RD cells-Log2FC;WG-307/Control@U2932 cells Exp1-AvgFC;WG-307/Control@U2932 cells Exp2-AvgFC	22424773,21406692,36106392,36897912
YTHDC1_S308	PTDSS2_S24	97	92	0	9	9	0.00194846	4	4	(GFP_FGF10/GFP_UT)@HeLa cell line-Log2FC;4-OHT(d2)/4-OHT(d0)@IMR90-ER:RasG12V-AvgFC;Human enterovirus A71(12h)/Mock@RD cells-Log2FC;Human enterovirus A71(1h)/Mock@RD cells-Log2FC;Human enterovirus A71(2h)/Mock@RD cells-Log2FC;Human enterovirus A71(4h)/Mock@RD cells-Log2FC;Human enterovirus A71(8h)/Mock@RD cells-Log2FC;Metformin(24h)/Control@HT115-Log2FC;Metformin(24h)/Control@SNU61-Log2FC	36329028,38216124,36106392,36781298
YTHDC1_S308	SRRM2_S914	96	93	0	9	9	0.00213702	4	4	(RXDX-106(4h)/DMSO)@H1299 cell line-Log2FC;(SARS CoV2(3h)/Mock)@iPSCderived iAT2 cells-Log2FC;(SARS CoV2(6h)/Mock)@iPSCderived iAT2 cells-Log2FC;Human enterovirus A71(12h)/Mock@RD cells-Log2FC;Human enterovirus A71(1h)/Mock@RD cells-Log2FC;Human enterovirus A71(2h)/Mock@RD cells-Log2FC;Human enterovirus A71(4h)/Mock@RD cells-Log2FC;Human enterovirus A71(8h)/Mock@RD cells-Log2FC;Safranal(24h)/Cont…	35022314,33417854,36106392,36173113
YTHDC1_S308	AHNAK_T5729	95	94	0	9	9	0.00234162	4	4	(ARS 1620(24h)/DMSO)@NCI H358 cell line-Log2FC;(RO-3306/DMSO)@HeLa cells-AvgFC;Human enterovirus A71(12h)/Mock@RD cells-Log2FC;Human enterovirus A71(1h)/Mock@RD cells-Log2FC;Human enterovirus A71(2h)/Mock@RD cells-Log2FC;Human enterovirus A71(4h)/Mock@RD cells-Log2FC;Human enterovirus A71(8h)/Mock@RD cells-Log2FC;Metformin(24h)/Control@HT115-Log2FC;Metformin(24h)/Control@SNU61-Log2FC	33619172,27134283,36106392,36781298
YTHDC1_S308	ZMYND8_S475	95	94	0	9	9	0.00234162	4	4	(RXDX-106(30min)/DMSO)@H1299 cell line-Log2FC;(RXDX-106(4h)/DMSO)@H1299 cell line-Log2FC;Human enterovirus A71(12h)/Mock@RD cells-Log2FC;Human enterovirus A71(1h)/Mock@RD cells-Log2FC;Human enterovirus A71(2h)/Mock@RD cells-Log2FC;Human enterovirus A71(4h)/Mock@RD cells-Log2FC;Human enterovirus A71(8h)/Mock@RD cells-Log2FC;(Crizotinib/Control2)@H3122 cells mTRAQ R2-AbsFC;Safranal(24h)/Control@MDA…	35022314,36106392,23898821,36173113
YTHDC1_S308	XRCC4_S328	94	95	0	9	9	0.00256346	4	4	(CX-4945/DMSO)@HEK293T cell line-Log2FC;Human enterovirus A71(12h)/Mock@RD cells-Log2FC;Human enterovirus A71(1h)/Mock@RD cells-Log2FC;Human enterovirus A71(2h)/Mock@RD cells-Log2FC;Human enterovirus A71(4h)/Mock@RD cells-Log2FC;Human enterovirus A71(8h)/Mock@RD cells-Log2FC;Metformin(24h)/Control@HT115-Log2FC;Metformin(24h)/Control@SNU61-Log2FC;WG-307/Control@U2932 cells Exp1-AvgFC	34186244,36106392,36781298,36897912
YTHDC1_S308	NFIC_S305	94	95	0	9	9	0.00256346	4	4	4-OHT(d2)/4-OHT(d0)@IMR90-ER:RasG12V-AvgFC;4-OHT(d4)/4-OHT(d0)@IMR90-ER:RasG12V-AvgFC;Human enterovirus A71(12h)/Mock@RD cells-Log2FC;Human enterovirus A71(1h)/Mock@RD cells-Log2FC;Human enterovirus A71(2h)/Mock@RD cells-Log2FC;Human enterovirus A71(4h)/Mock@RD cells-Log2FC;Human enterovirus A71(8h)/Mock@RD cells-Log2FC;Metformin(24h)/Control@SNU61-Log2FC;Safranal(24h)/Control@MDA-MB-231 cells-Ab…	38216124,36106392,36781298,36173113
YTHDC1_S308	MED26_S373	94	95	0	9	9	0.00256346	4	4	(RSK1/2 RNAi PMA (30min)/Control)@HEK293 cells-Log2FC (calc);(RSK1/2 RNAi/Control)@A375 cells-Log2FC (calc);Human enterovirus A71(12h)/Mock@RD cells-Log2FC;Human enterovirus A71(1h)/Mock@RD cells-Log2FC;Human enterovirus A71(2h)/Mock@RD cells-Log2FC;Human enterovirus A71(4h)/Mock@RD cells-Log2FC;Human enterovirus A71(8h)/Mock@RD cells-Log2FC;Metformin(24h)/Control@HT115-Log2FC;Safranal(24h)/Contr…	25002506,36106392,36781298,36173113
YTHDC1_S308	THRAP3_S240	94	95	0	9	9	0.00256346	4	4	(BRAFV600E(OIS)/Cycling(3d))@HDF cell line-Log2FC;(EGF(15min)/Untreated)@HeLa cells-Log2FC (calc);Human enterovirus A71(12h)/Mock@RD cells-Log2FC;Human enterovirus A71(1h)/Mock@RD cells-Log2FC;Human enterovirus A71(2h)/Mock@RD cells-Log2FC;Human enterovirus A71(4h)/Mock@RD cells-Log2FC;Human enterovirus A71(8h)/Mock@RD cells-Log2FC;Metformin(24h)/Control@HT115-Log2FC;Metformin(24h)/Control@SNU61-…	24961811,25159151,36106392,36781298
YTHDC1_S308	SYNJ1_S1049	92	97	0	9	9	0.00306393	4	4	4-OHT(d2)/4-OHT(d0)@IMR90-ER:RasG12V-AvgFC;4-OHT(d4)/4-OHT(d0)@IMR90-ER:RasG12V-AvgFC;Human enterovirus A71(12h)/Mock@RD cells-Log2FC;Human enterovirus A71(1h)/Mock@RD cells-Log2FC;Human enterovirus A71(2h)/Mock@RD cells-Log2FC;Human enterovirus A71(4h)/Mock@RD cells-Log2FC;Human enterovirus A71(8h)/Mock@RD cells-Log2FC;Metformin(24h)/Control@SNU61-Log2FC;Safranal(24h)/Control@MDA-MB-231 cells-Ab…	38216124,36106392,36781298,36173113
YTHDC1_S308	POLR1F_S304	92	97	0	9	9	0.00306393	4	4	4-OHT(d2)/4-OHT(d0)@IMR90-ER:RasG12V-AvgFC;Human enterovirus A71(12h)/Mock@RD cells-Log2FC;Human enterovirus A71(1h)/Mock@RD cells-Log2FC;Human enterovirus A71(2h)/Mock@RD cells-Log2FC;Human enterovirus A71(4h)/Mock@RD cells-Log2FC;Human enterovirus A71(8h)/Mock@RD cells-Log2FC;Metformin(24h)/Control@HT115-Log2FC;Metformin(24h)/Control@SNU61-Log2FC;Safranal(24h)/Control@MDA-MB-231 cells-AbsFC	38216124,36106392,36781298,36173113
YTHDC1_S308	NFRKB_S228	92	97	0	9	9	0.00306393	4	4	(RSK1/2 RNAi/Control)@A375 cells-Log2FC (calc);4-OHT(d2)/4-OHT(d0)@IMR90-ER:RasG12V-AvgFC;Human enterovirus A71(12h)/Mock@RD cells-Log2FC;Human enterovirus A71(1h)/Mock@RD cells-Log2FC;Human enterovirus A71(2h)/Mock@RD cells-Log2FC;Human enterovirus A71(4h)/Mock@RD cells-Log2FC;Human enterovirus A71(8h)/Mock@RD cells-Log2FC;Metformin(24h)/Control@HT115-Log2FC;Metformin(24h)/Control@SNU61-Log2FC	25002506,38216124,36106392,36781298
YTHDC1_S308	USP28_S1053	92	97	0	9	9	0.00306393	4	4	(BRAFV600E(OIS)/Cycling(9d))@HDF cell line-Log2FC;Human enterovirus A71(12h)/Mock@RD cells-Log2FC;Human enterovirus A71(1h)/Mock@RD cells-Log2FC;Human enterovirus A71(2h)/Mock@RD cells-Log2FC;Human enterovirus A71(4h)/Mock@RD cells-Log2FC;Human enterovirus A71(8h)/Mock@RD cells-Log2FC;Metformin(24h)/Control@SNU61-Log2FC;Tirabrutinib/Control@TMD8 cells Exp1-AvgFC;Tirabrutinib/Control@TMD8 cells Ex…	24961811,36106392,36781298,36897912
YTHDC1_S308	SLF2_S710	91	98	0	9	9	0.00334531	4	4	(HU+SCH 900776/HU)@HEK293A cell CF2-AbsFC;(NCM(30min)/Untreated)@HUES 9 cells-AbsFC;(NCM(6h)/Untreated)@HUES 9 cells-AbsFC;(RXDX-106(4h)/DMSO)@H1299 cell line-Log2FC;Human enterovirus A71(12h)/Mock@RD cells-Log2FC;Human enterovirus A71(1h)/Mock@RD cells-Log2FC;Human enterovirus A71(2h)/Mock@RD cells-Log2FC;Human enterovirus A71(4h)/Mock@RD cells-Log2FC;Human enterovirus A71(8h)/Mock@RD cells-Log2…	32314919,21406692,35022314,36106392
YTHDC1_S308	ABRAXAS1_S386	91	98	0	9	9	0.00334531	4	4	(PGE2(5min)/Untreated)@T cells MS1-Log2FC (calc);(RXDX-106(30min)/DMSO)@H1299 cell line-Log2FC;(RXDX-106(4h)/DMSO)@H1299 cell line-Log2FC;Human enterovirus A71(12h)/Mock@RD cells-Log2FC;Human enterovirus A71(1h)/Mock@RD cells-Log2FC;Human enterovirus A71(2h)/Mock@RD cells-Log2FC;Human enterovirus A71(4h)/Mock@RD cells-Log2FC;Human enterovirus A71(8h)/Mock@RD cells-Log2FC;Safranal(24h)/Control@MDA…	24850871,35022314,36106392,36173113
YTHDC1_S308	SF3A3_S367	91	98	0	9	9	0.00334531	4	4	(Etoposide(24h)/DMSO)@U2OS cells-AbsFC;(RO-3306/DMSO)@HeLa cells-AvgFC;(RXDX-106(30min)/DMSO)@H1299 cell line-Log2FC;(RXDX-106(4h)/DMSO)@H1299 cell line-Log2FC;Human enterovirus A71(12h)/Mock@RD cells-Log2FC;Human enterovirus A71(1h)/Mock@RD cells-Log2FC;Human enterovirus A71(2h)/Mock@RD cells-Log2FC;Human enterovirus A71(4h)/Mock@RD cells-Log2FC;Human enterovirus A71(8h)/Mock@RD cells-Log2FC	22424773,27134283,35022314,36106392
YTHDC1_S308	HELB_S1021	107	81	1	9	9	0.00404785	4	4	(CX-4945/DMSO)@HEK293T cell line-Log2FC;Human enterovirus A71(12h)/Mock@RD cells-Log2FC;Human enterovirus A71(1h)/Mock@RD cells-Log2FC;Human enterovirus A71(2h)/Mock@RD cells-Log2FC;Human enterovirus A71(4h)/Mock@RD cells-Log2FC;Human enterovirus A71(8h)/Mock@RD cells-Log2FC;Metformin(24h)/Control@SNU61-Log2FC;Tirabrutinib/Control@TMD8 cells Exp1-AvgFC;(Caffeine(1000µM)/Control)@HepG2 cells-Log2FC	34186244,36106392,36781298,36897912,35688186
YTHDC1_S308	GBF1_S1781	88	101	0	9	9	0.00433235	4	4	(RSK1/2 RNAi/Control)@A375 cells-Log2FC (calc);Human enterovirus A71(12h)/Mock@RD cells-Log2FC;Human enterovirus A71(1h)/Mock@RD cells-Log2FC;Human enterovirus A71(2h)/Mock@RD cells-Log2FC;Human enterovirus A71(4h)/Mock@RD cells-Log2FC;Human enterovirus A71(8h)/Mock@RD cells-Log2FC;Metformin(24h)/Control@HT115-Log2FC;Metformin(24h)/Control@SNU61-Log2FC;Safranal(24h)/Control@MDA-MB-231 cells-AbsFC	25002506,36106392,36781298,36173113
YTHDC1_S308	TP53BP1_S301	106	82	1	9	9	0.0044573	4	4	(Etoposide(24h)/DMSO)@U2OS cells-AbsFC;4-OHT(d2)/4-OHT(d0)@IMR90-ER:RasG12V-AvgFC;Human enterovirus A71(12h)/Mock@RD cells-Log2FC;Human enterovirus A71(1h)/Mock@RD cells-Log2FC;Human enterovirus A71(2h)/Mock@RD cells-Log2FC;Human enterovirus A71(4h)/Mock@RD cells-Log2FC;Human enterovirus A71(8h)/Mock@RD cells-Log2FC;Metformin(24h)/Control@SNU61-Log2FC;(Caffeine(1000µM)/Control)@HepG2 cells-Log2FC	22424773,38216124,36106392,36781298,35688186
YTHDC1_S308	METTL22_S132	87	102	0	9	9	0.00471461	4	4	4-OHT(d2)/4-OHT(d0)@IMR90-ER:RasG12V-AvgFC;4-OHT(d4)/4-OHT(d0)@IMR90-ER:RasG12V-AvgFC;Human enterovirus A71(12h)/Mock@RD cells-Log2FC;Human enterovirus A71(1h)/Mock@RD cells-Log2FC;Human enterovirus A71(2h)/Mock@RD cells-Log2FC;Human enterovirus A71(4h)/Mock@RD cells-Log2FC;Human enterovirus A71(8h)/Mock@RD cells-Log2FC;Metformin(24h)/Control@SNU61-Log2FC;(Caffeine(100µM)/Control)@HepG2 cells-Log…	38216124,36106392,36781298,35688186
YTHDC1_S308	TUBA1B_S340	102	86	1	9	9	0.00647338	4	4	(Ad2(24h)/Mock)@IMR-90 cells HL-AbsFC;(Ad2(36h)/Mock)@IMR-90 cells HL-AbsFC;(Dispase/2D Acetone)@HCT116 cells D Up-Log2FC;4-OHT(d2)/4-OHT(d0)@IMR90-ER:RasG12V-AvgFC;4-OHT(d4)/4-OHT(d0)@IMR90-ER:RasG12V-AvgFC;(Ad2(24h)/Mock)@IMR-90 cells LH-AbsFC;(Caffeine(1000µM)/Control)@HepG2 cells-Log2FC;(Caffeine(100µM)/Control)@HepG2 cells-Log2FC;(IDH1mut/Control)@NHA cells-AbsFC	32032466,30061712,38216124,35688186,27834733
YTHDC1_S308	ZC3H11A_S171	83	106	0	9	9	0.00656114	4	4	(BRAFV600E+sh-C/EBP beta(OISb)/Cycling(9d))@HDF cell line-Log2FC;(NCM(6h)/Untreated)@HUES 9 cells-AbsFC;Human enterovirus A71(12h)/Mock@RD cells-Log2FC;Human enterovirus A71(1h)/Mock@RD cells-Log2FC;Human enterovirus A71(2h)/Mock@RD cells-Log2FC;Human enterovirus A71(4h)/Mock@RD cells-Log2FC;Human enterovirus A71(8h)/Mock@RD cells-Log2FC;Metformin(24h)/Control@HT115-Log2FC;Metformin(24h)/Control@…	24961811,21406692,36106392,36781298
YTHDC1_S308	RALGPS2_S422	101	87	1	9	9	0.00708544	4	4	(ARS 1620(6h)/DMSO)@Calu1 cell line-Log2FC;(ARS 1620(6h)/DMSO)@NCI-H358 cell line- Log2FC;(NCM(30min)/Untreated)@HUES 9 cells-AbsFC;(NCM(6h)/Untreated)@HUES 9 cells-AbsFC;Metformin(24h)/Control@SNU61-Log2FC;WG-307/Control@U2932 cells Exp1-AvgFC;WG-307/Control@U2932 cells Exp2-AvgFC;(Caffeine(1000µM)/Control)@HepG2 cells-Log2FC;(Caffeine(100µM)/Control)@HepG2 cells-Log2FC	33619172,21406692,36781298,36897912,35688186
YTHDC1_S308	CUX1_S1237	99	89	1	9	9	0.00846003	4	4	(CX-4945/DMSO)@HEK293T cell line-Log2FC;(RSK1/2 RNAi/Control)@A375 cells-Log2FC (calc);Human enterovirus A71(12h)/Mock@RD cells-Log2FC;Human enterovirus A71(1h)/Mock@RD cells-Log2FC;Human enterovirus A71(2h)/Mock@RD cells-Log2FC;Human enterovirus A71(4h)/Mock@RD cells-Log2FC;Human enterovirus A71(8h)/Mock@RD cells-Log2FC;(Caffeine(100µM)/Control)@HepG2 cells-Log2FC;Safranal(24h)/Control@MDA-MB-23…	34186244,25002506,36106392,35688186,36173113
YTHDC1_S308	FAM193A_S393	97	91	1	9	9	0.0100574	4	4	(RXDX-106(30min)/DMSO)@H1299 cell line-Log2FC;(RXDX-106(4h)/DMSO)@H1299 cell line-Log2FC;Metformin(24h)/Control@HT115-Log2FC;Metformin(24h)/Control@SNU61-Log2FC;Tirabrutinib/Control@TMD8 cells Exp1-AvgFC;Tirabrutinib/Control@TMD8 cells Exp2-AvgFC;(Caffeine(1000µM)/Control)@HepG2 cells-Log2FC;(Caffeine(100µM)/Control)@HepG2 cells-Log2FC;Safranal(24h)/Control@MDA-MB-231 cells-AbsFC	35022314,36781298,36897912,35688186,36173113
YTHDC1_S308	DENND4A_S731	95	93	1	9	9	0.0119062	4	4	(BRAFV600E+sh-C/EBP beta(OISb)/Cycling(9d))@HDF cell line-Log2FC;4-OHT(d2)/4-OHT(d0)@IMR90-ER:RasG12V-AvgFC;4-OHT(d4)/4-OHT(d0)@IMR90-ER:RasG12V-AvgFC;Tirabrutinib/Control@TMD8 cells Exp1-AvgFC;Tirabrutinib/Control@TMD8 cells Exp2-AvgFC;WG-307/Control@U2932 cells Exp1-AvgFC;WG-307/Control@U2932 cells Exp2-AvgFC;(Caffeine(100µM)/Control)@HepG2 cells-Log2FC;(Crizotinib/Control2)@H3122 cells mTRAQ R…	24961811,38216124,36897912,35688186,23898821
YTHDC1_S308	FAM117A_S213	94	94	1	9	9	0.0129347	4	4	(NCM(1h)/Untreated)@HUES 9 cells-AbsFC;(RXDX-106(30min)/DMSO)@H1299 cell line-Log2FC;(RXDX-106(4h)/DMSO)@H1299 cell line-Log2FC;Tirabrutinib/Control@TMD8 cells Exp1-AvgFC;Tirabrutinib/Control@TMD8 cells Exp2-AvgFC;WG-307/Control@U2932 cells Exp1-AvgFC;WG-307/Control@U2932 cells Exp2-AvgFC;(Caffeine(1000µM)/Control)@HepG2 cells-Log2FC;Safranal(24h)/Control@MDA-MB-231 cells-AbsFC	21406692,35022314,36897912,35688186,36173113
YTHDC1_S308	CASC3_S117	94	94	1	9	9	0.0129347	4	4	(ARS 1620(6h)/DMSO)@NCI-H358 cell line- Log2FC;Human enterovirus A71(1h)/Mock@RD cells-Log2FC;Human enterovirus A71(2h)/Mock@RD cells-Log2FC;Human enterovirus A71(4h)/Mock@RD cells-Log2FC;Human enterovirus A71(8h)/Mock@RD cells-Log2FC;Metformin(24h)/Control@SNU61-Log2FC;Tirabrutinib/Control@TMD8 cells Exp1-AvgFC;Tirabrutinib/Control@TMD8 cells Exp2-AvgFC;Safranal(24h)/Control@MDA-MB-231 cells-Abs…	33619172,36106392,36781298,36897912,36173113
YTHDC1_S308	SF3B1_T261	94	94	1	9	9	0.0129347	4	4	Human enterovirus A71(12h)/Mock@RD cells-Log2FC;Human enterovirus A71(1h)/Mock@RD cells-Log2FC;Human enterovirus A71(2h)/Mock@RD cells-Log2FC;Human enterovirus A71(4h)/Mock@RD cells-Log2FC;Human enterovirus A71(8h)/Mock@RD cells-Log2FC;Metformin(24h)/Control@HT115-Log2FC;(Caffeine(1000µM)/Control)@HepG2 cells-Log2FC;(dox/Isoproterenol)@RE cells-AbsFC;Safranal(24h)/Control@MDA-MB-231 cells-AbsFC	36106392,36781298,35688186,32156701,36173113
YTHDC1_S308	CABIN1_T2154	93	95	1	9	9	0.014038	4	4	(Etoposide(24h)/DMSO)@U2OS cells-AbsFC;4-OHT(d2)/4-OHT(d0)@IMR90-ER:RasG12V-AvgFC;Metformin(24h)/Control@HT115-Log2FC;Metformin(24h)/Control@SNU61-Log2FC;Tirabrutinib/Control@TMD8 cells Exp1-AvgFC;Tirabrutinib/Control@TMD8 cells Exp2-AvgFC;WG-307/Control@U2932 cells Exp1-AvgFC;WG-307/Control@U2932 cells Exp2-AvgFC;(Caffeine(1000µM)/Control)@HepG2 cells-Log2FC	22424773,38216124,36781298,36897912,35688186
YTHDC1_S308	RETREG2_S283	93	95	1	9	9	0.014038	4	4	(GFP_FGF10/GFP_UT)@HeLa cell line-Log2FC;Human enterovirus A71(12h)/Mock@RD cells-Log2FC;Human enterovirus A71(1h)/Mock@RD cells-Log2FC;Human enterovirus A71(2h)/Mock@RD cells-Log2FC;Human enterovirus A71(4h)/Mock@RD cells-Log2FC;Human enterovirus A71(8h)/Mock@RD cells-Log2FC;Metformin(24h)/Control@HT115-Log2FC;WG-307/Control@U2932 cells Exp2-AvgFC;Safranal(24h)/Control@MDA-MB-231 cells-AbsFC	36329028,36106392,36781298,36897912,36173113
YTHDC1_S308	SHROOM3_S1441	92	96	1	9	9	0.0152206	4	4	(ARS 1620(6h)/DMSO)@NCI-H358 cell line- Log2FC;Human enterovirus A71(12h)/Mock@RD cells-Log2FC;Human enterovirus A71(1h)/Mock@RD cells-Log2FC;Human enterovirus A71(2h)/Mock@RD cells-Log2FC;Human enterovirus A71(4h)/Mock@RD cells-Log2FC;Human enterovirus A71(8h)/Mock@RD cells-Log2FC;Metformin(24h)/Control@SNU61-Log2FC;(Crizotinib/Control2)@H3122 cells mTRAQ R2-AbsFC;Safranal(24h)/Control@MDA-MB-23…	33619172,36106392,36781298,23898821,36173113
YTHDC1_S308	CENPU_S139	92	96	1	9	9	0.0152206	4	4	(PGE2(5min)/Untreated)@T cells MS1-Log2FC (calc);(SARS CoV2(3h)/Mock)@iPSCderived iAT2 cells-Log2FC;Human enterovirus A71(12h)/Mock@RD cells-Log2FC;Human enterovirus A71(1h)/Mock@RD cells-Log2FC;Human enterovirus A71(2h)/Mock@RD cells-Log2FC;Human enterovirus A71(4h)/Mock@RD cells-Log2FC;Human enterovirus A71(8h)/Mock@RD cells-Log2FC;Metformin(24h)/Control@HT115-Log2FC;Safranal(24h)/Control@MDA-M…	24850871,33417854,36106392,36781298,36173113
YTHDC1_S308	SRRM1_S653	92	96	1	9	9	0.0152206	4	4	(Ad2(24h)/Mock)@IMR-90 cells HL-AbsFC;(Ad2(36h)/Mock)@IMR-90 cells HL-AbsFC;(SARS CoV2(3h)/Mock)@iPSCderived iAT2 cells-Log2FC;Metformin(24h)/Control@HT115-Log2FC;Metformin(24h)/Control@SNU61-Log2FC;(Ad2(24h)/Mock)@IMR-90 cells LH-AbsFC;(Ad2(36h)/Mock)@IMR-90 cells LH-AbsFC;(BRAFV 600E mutant (A375S)/A375 Nes-KO)@A375 cells R1-AbsFC;Safranal(24h)/Control@MDA-MB-231 cells-AbsFC	32032466,33417854,36781298,30890564,36173113
YTHDC1_S308	HMGN1_S99	90	98	1	9	9	0.0178417	4	4	(Gefitinib/DMSO)@A431cell line-AbsFC (calc);(HU+SCH 900776/HU)@HEK293A cell CF2-AbsFC;(SARS CoV2(3h)/Mock)@iPSCderived iAT2 cells-Log2FC;Human enterovirus A71(12h)/Mock@RD cells-Log2FC;Human enterovirus A71(1h)/Mock@RD cells-Log2FC;Human enterovirus A71(2h)/Mock@RD cells-Log2FC;Human enterovirus A71(4h)/Mock@RD cells-Log2FC;Human enterovirus A71(8h)/Mock@RD cells-Log2FC;(dox/Isoproterenol)@RE cel…	27794612,32314919,33417854,36106392,32156701
YTHDC1_S308	CCNH_T315	89	99	1	9	9	0.0192899	4	4	(BRAFV600E(OIS)/Cycling(3d))@HDF cell line-Log2FC;(Etoposide(24h)/DMSO)@U2OS cells-AbsFC;Human enterovirus A71(12h)/Mock@RD cells-Log2FC;Human enterovirus A71(1h)/Mock@RD cells-Log2FC;Human enterovirus A71(2h)/Mock@RD cells-Log2FC;Human enterovirus A71(4h)/Mock@RD cells-Log2FC;Human enterovirus A71(8h)/Mock@RD cells-Log2FC;(PMA(30min)/Untreated)@HUES 9 cells-AbsFC;Safranal(24h)/Control@MDA-MB-231…	24961811,22424773,36106392,21406692,36173113
YTHDC1_S308	SNX17_S409	85	103	1	9	9	0.0261211	4	4	(PGE2(5min)/Untreated)@T cells MS1-Log2FC (calc);4-OHT(d2)/4-OHT(d0)@IMR90-ER:RasG12V-AvgFC;Human enterovirus A71(12h)/Mock@RD cells-Log2FC;Human enterovirus A71(1h)/Mock@RD cells-Log2FC;Human enterovirus A71(2h)/Mock@RD cells-Log2FC;Human enterovirus A71(4h)/Mock@RD cells-Log2FC;Human enterovirus A71(8h)/Mock@RD cells-Log2FC;(Crizotinib/Control2)@H3122 cells mTRAQ R2-AbsFC;(IDH1mut/Control)@NHA …	24850871,38216124,36106392,23898821,27834733
YTHDC1_S308	MYH10_S1975	106	83	0	9	9	0.000810571	3	4	(NCM(24h)/Untreated)@HUES 9 cells-AbsFC;(NCM(6h)/Untreated)@HUES 9 cells-AbsFC;Human enterovirus A71(12h)/Mock@RD cells-Log2FC;Human enterovirus A71(1h)/Mock@RD cells-Log2FC;Human enterovirus A71(2h)/Mock@RD cells-Log2FC;Human enterovirus A71(4h)/Mock@RD cells-Log2FC;Human enterovirus A71(8h)/Mock@RD cells-Log2FC;(PCB/DMSO)@Primary ALL-5 cells-Log2FC;(PCB+VCR/DMSO)@Primary ALL-5 cells-Log2FC	21406692,36106392,34604676
YTHDC1_S308	EPB41L2_S7	101	88	0	9	9	0.00133343	3	4	(BI-D1870+PMA(30min)/PMA(30min))@HEK293 cells-Log2FC (calc);(RSK1/2 RNAi PMA (30min)/Control)@HEK293 cells-Log2FC (calc);(RSK1/2 RNAi/Control)@A375 cells-Log2FC (calc);Human enterovirus A71(12h)/Mock@RD cells-Log2FC;Human enterovirus A71(1h)/Mock@RD cells-Log2FC;Human enterovirus A71(2h)/Mock@RD cells-Log2FC;Human enterovirus A71(4h)/Mock@RD cells-Log2FC;Human enterovirus A71(8h)/Mock@RD cells-Lo…	25002506,36106392,35688186
YTHDC1_S308	ARHGAP24_S415	99	90	0	9	9	0.0016151	3	4	(BRAFV600E(OIS)/Cycling(3d))@HDF cell line-Log2FC;(BRAFV600E+sh-C/EBP beta(OISb)/Cycling(3d))@HDF cell line-Log2FC;(BRAFV600E+sh-C/EBP beta(OISb)/Cycling(9d))@HDF cell line-Log2FC;4-OHT(d2)/4-OHT(d0)@IMR90-ER:RasG12V-AvgFC;4-OHT(d4)/4-OHT(d0)@IMR90-ER:RasG12V-AvgFC;Tirabrutinib/Control@TMD8 cells Exp1-AvgFC;Tirabrutinib/Control@TMD8 cells Exp2-AvgFC;WG-307/Control@U2932 cells Exp1-AvgFC;WG-307/Co…	24961811,38216124,36897912
YTHDC1_S308	GPS1_S483	97	92	0	9	9	0.00194846	3	4	Human enterovirus A71(12h)/Mock@RD cells-Log2FC;Human enterovirus A71(1h)/Mock@RD cells-Log2FC;Human enterovirus A71(2h)/Mock@RD cells-Log2FC;Human enterovirus A71(4h)/Mock@RD cells-Log2FC;Human enterovirus A71(8h)/Mock@RD cells-Log2FC;Metformin(24h)/Control@HT115-Log2FC;Metformin(24h)/Control@SNU61-Log2FC;(PCB/DMSO)@Primary ALL-5 cells-Log2FC;(PCB+VCR/DMSO)@Primary ALL-5 cells-Log2FC	36106392,36781298,34604676
YTHDC1_S308	MXRA7_S191	106	82	1	9	9	0.0044573	3	4	(ARS 1620(6h)/DMSO)@Calu1 cell line-Log2FC;(BRAFV600E(OIS)/Cycling(9d))@HDF cell line-Log2FC;(BRAFV600E+sh-C/EBP beta(OISb)/Cycling(9d))@HDF cell line-Log2FC;4-OHT(d4)/4-OHT(d0)@IMR90-ER:RasG12V-AvgFC;Human enterovirus A71(12h)/Mock@RD cells-Log2FC;Human enterovirus A71(1h)/Mock@RD cells-Log2FC;Human enterovirus A71(2h)/Mock@RD cells-Log2FC;Human enterovirus A71(4h)/Mock@RD cells-Log2FC;Human ent…	33619172,24961811,38216124,36106392
YTHDC1_S308	CNKSR2_S908	106	82	1	9	9	0.0044573	3	4	(BI-D1870(2h)/DMSO)@A375 cells-Log2FC (calc);(NCM(24h)/Untreated)@HUES 9 cells-AbsFC;(RSK1/2 RNAi/Control)@A375 cells-Log2FC (calc);(RXDX-106(30min)/DMSO)@H1299 cell line-Log2FC;(RXDX-106(4h)/DMSO)@H1299 cell line-Log2FC;Tirabrutinib/Control@TMD8 cells Exp1-AvgFC;Tirabrutinib/Control@TMD8 cells Exp2-AvgFC;WG-307/Control@U2932 cells Exp1-AvgFC;WG-307/Control@U2932 cells Exp2-AvgFC	25002506,21406692,35022314,36897912
YTHDC1_S308	RBM26_S616	86	103	0	9	9	0.00512657	3	4	(BRAFV600E(OIS)/Cycling(9d))@HDF cell line-Log2FC;(BRAFV600E+sh-C/EBP beta(OISb)/Cycling(9d))@HDF cell line-Log2FC;Human enterovirus A71(12h)/Mock@RD cells-Log2FC;Human enterovirus A71(1h)/Mock@RD cells-Log2FC;Human enterovirus A71(2h)/Mock@RD cells-Log2FC;Human enterovirus A71(4h)/Mock@RD cells-Log2FC;Human enterovirus A71(8h)/Mock@RD cells-Log2FC;Metformin(24h)/Control@HT115-Log2FC;Metformin(24…	24961811,36106392,36781298
YTHDC1_S308	ACD_S339	104	84	1	9	9	0.00538451	3	4	4-OHT(d2)/4-OHT(d0)@IMR90-ER:RasG12V-AvgFC;4-OHT(d4)/4-OHT(d0)@IMR90-ER:RasG12V-AvgFC;Tirabrutinib/Control@TMD8 cells Exp1-AvgFC;Tirabrutinib/Control@TMD8 cells Exp2-AvgFC;WG-307/Control@U2932 cells Exp1-AvgFC;WG-307/Control@U2932 cells Exp2-AvgFC;(Crizotinib/Control2)@H3122 cells mTRAQ R2-AbsFC;(Rociletinib+COR1 cell line/Rociletinib+H1975 cell line Exp2)-AbsFC;(Rociletinib+COR10 cell line/Rocil…	38216124,36897912,23898821,33727228
YTHDC1_S308	ABCA2_T2412	104	84	1	9	9	0.00538451	3	4	(BI-D1870(2h)/DMSO)@A375 cells-Log2FC (calc);(BI-D1870+PMA(30min)/PMA(30min))@HEK293 cells-Log2FC (calc);Human enterovirus A71(12h)/Mock@RD cells-Log2FC;Human enterovirus A71(1h)/Mock@RD cells-Log2FC;Human enterovirus A71(2h)/Mock@RD cells-Log2FC;Human enterovirus A71(4h)/Mock@RD cells-Log2FC;Human enterovirus A71(8h)/Mock@RD cells-Log2FC;(Caffeine(100µM)/Control)@HepG2 cells-Log2FC;(IDH1mut/Cont…	25002506,36106392,35688186,27834733
YTHDC1_S308	NGFR_S313	102	86	1	9	9	0.00647338	3	4	(BI-D1870(2h)/DMSO)@A375 cells-Log2FC (calc);(BI-D1870+PMA(30min)/PMA(30min))@HEK293 cells-Log2FC (calc);Human enterovirus A71(12h)/Mock@RD cells-Log2FC;Human enterovirus A71(1h)/Mock@RD cells-Log2FC;Human enterovirus A71(2h)/Mock@RD cells-Log2FC;Human enterovirus A71(4h)/Mock@RD cells-Log2FC;Human enterovirus A71(8h)/Mock@RD cells-Log2FC;(Crizotinib/Control2)@H3122 cells mTRAQ R2-AbsFC;(IDH1mut/…	25002506,36106392,23898821,27834733
YTHDC1_S308	ADAM19_S802	102	86	1	9	9	0.00647338	3	4	(BRAFV600E(OIS)/Cycling(3d))@HDF cell line-Log2FC;(BRAFV600E(OIS)/Cycling(9d))@HDF cell line-Log2FC;(BRAFV600E+sh-C/EBP beta(OISb)/Cycling(3d))@HDF cell line-Log2FC;(BRAFV600E+sh-C/EBP beta(OISb)/Cycling(9d))@HDF cell line-Log2FC;4-OHT(d2)/4-OHT(d0)@IMR90-ER:RasG12V-AvgFC;4-OHT(d4)/4-OHT(d0)@IMR90-ER:RasG12V-AvgFC;Tirabrutinib/Control@TMD8 cells Exp1-AvgFC;Tirabrutinib/Control@TMD8 cells Exp2-Avg…	24961811,38216124,36897912,27834733
YTHDC1_S308	PPP1R13B_S710	100	88	1	9	9	0.00774659	3	4	Human enterovirus A71(12h)/Mock@RD cells-Log2FC;Human enterovirus A71(1h)/Mock@RD cells-Log2FC;Human enterovirus A71(2h)/Mock@RD cells-Log2FC;Human enterovirus A71(4h)/Mock@RD cells-Log2FC;Human enterovirus A71(8h)/Mock@RD cells-Log2FC;Metformin(24h)/Control@SNU61-Log2FC;(Caffeine(100µM)/Control)@HepG2 cells-Log2FC;(Rociletinib+COR1 cell line/Rociletinib+H1975 cell line Exp2)-AbsFC;(Rociletinib+C…	36106392,36781298,35688186,33727228
YTHDC1_S308	SRRM2_T384	99	89	1	9	9	0.00846003	3	4	(BI-D1870(2h)/DMSO)@A375 cells-Log2FC (calc);(RSK1/2 RNAi/Control)@A375 cells-Log2FC (calc);Human enterovirus A71(12h)/Mock@RD cells-Log2FC;Human enterovirus A71(1h)/Mock@RD cells-Log2FC;Human enterovirus A71(2h)/Mock@RD cells-Log2FC;Human enterovirus A71(4h)/Mock@RD cells-Log2FC;Human enterovirus A71(8h)/Mock@RD cells-Log2FC;Metformin(24h)/Control@HT115-Log2FC;(Caffeine(1000µM)/Control)@HepG2 ce…	25002506,36106392,36781298,35688186
YTHDC1_S308	CTPS1_S568	99	89	1	9	9	0.00846003	3	4	(ARS 1620(6h)/DMSO)@NCI-H358 cell line- Log2FC;(Etoposide(24h)/DMSO)@U2OS cells-AbsFC;(NCM(6h)/Untreated)@HUES 9 cells-AbsFC;Human enterovirus A71(12h)/Mock@RD cells-Log2FC;Human enterovirus A71(1h)/Mock@RD cells-Log2FC;Human enterovirus A71(2h)/Mock@RD cells-Log2FC;Human enterovirus A71(4h)/Mock@RD cells-Log2FC;Human enterovirus A71(8h)/Mock@RD cells-Log2FC;(PMA(30min)/Untreated)@HUES 9 cells-Ab…	33619172,22424773,21406692,36106392
YTHDC1_S308	HSD17B4_S318	98	90	1	9	9	0.00922912	3	4	(BRAFV600E(OIS)/Cycling(9d))@HDF cell line-Log2FC;(BRAFV600E+sh-C/EBP beta(OISb)/Cycling(9d))@HDF cell line-Log2FC;(RSK1/2 RNAi/Control)@A375 cells-Log2FC (calc);Metformin(24h)/Control@HT115-Log2FC;Metformin(24h)/Control@SNU61-Log2FC;Tirabrutinib/Control@TMD8 cells Exp1-AvgFC;Tirabrutinib/Control@TMD8 cells Exp2-AvgFC;WG-307/Control@U2932 cells Exp1-AvgFC;WG-307/Control@U2932 cells Exp2-AvgFC	24961811,25002506,36781298,36897912
YTHDC1_S308	BCL11A_T208	97	91	1	9	9	0.0100574	3	4	(BI-D1870+PMA(30min)/PMA(30min))@HEK293 cells-Log2FC (calc);(PGE2(5min)/Untreated)@T cells MS1-Log2FC (calc);(RSK1/2 RNAi PMA (30min)/Control)@HEK293 cells-Log2FC (calc);Human enterovirus A71(12h)/Mock@RD cells-Log2FC;Human enterovirus A71(1h)/Mock@RD cells-Log2FC;Human enterovirus A71(2h)/Mock@RD cells-Log2FC;Human enterovirus A71(4h)/Mock@RD cells-Log2FC;Human enterovirus A71(8h)/Mock@RD cells-…	25002506,24850871,36106392,36781298
YTHDC1_S308	HMGN3_S93	96	92	1	9	9	0.0109485	3	4	Human enterovirus A71(12h)/Mock@RD cells-Log2FC;Human enterovirus A71(1h)/Mock@RD cells-Log2FC;Human enterovirus A71(2h)/Mock@RD cells-Log2FC;Human enterovirus A71(4h)/Mock@RD cells-Log2FC;Human enterovirus A71(8h)/Mock@RD cells-Log2FC;(High Cyclin A/Low Cyclin A)@Mitotic arrested RPE-1 cells-Avg Log2FC;(Kenpaullone/Control)@iPSC1-Log2FC;(PCB/DMSO)@Primary ALL-5 cells-Log2FC;(PCB+VCR/DMSO)@Primar…	36106392,29154753,30773488,34604676
YTHDC1_S308	HOMER3_S159	95	93	1	9	9	0.0119062	3	4	(Etoposide(24h)/DMSO)@U2OS cells-AbsFC;Human enterovirus A71(12h)/Mock@RD cells-Log2FC;Human enterovirus A71(1h)/Mock@RD cells-Log2FC;Human enterovirus A71(2h)/Mock@RD cells-Log2FC;Human enterovirus A71(4h)/Mock@RD cells-Log2FC;Human enterovirus A71(8h)/Mock@RD cells-Log2FC;(Crizotinib/Control2)@H3122 cells mTRAQ R2-AbsFC;(PCB/DMSO)@Primary ALL-5 cells-Log2FC;(PCB+VCR/DMSO)@Primary ALL-5 cells-Lo…	22424773,36106392,23898821,34604676
YTHDC1_S308	BCL9L_S116	93	95	1	9	9	0.014038	3	4	(Etoposide(24h)/DMSO)@U2OS cells-AbsFC;(NCM(1h)/Untreated)@HUES 9 cells-AbsFC;(NCM(24h)/Untreated)@HUES 9 cells-AbsFC;(NCM(30min)/Untreated)@HUES 9 cells-AbsFC;(NCM(6h)/Untreated)@HUES 9 cells-AbsFC;Metformin(24h)/Control@HT115-Log2FC;Metformin(24h)/Control@SNU61-Log2FC;(Crizotinib/Control2)@H3122 cells mTRAQ R2-AbsFC;(PMA(30min)/Untreated)@HUES 9 cells-AbsFC	22424773,21406692,36781298,23898821
YTHDC1_S308	HASPIN_S147	92	96	1	9	9	0.0152206	3	4	(BI-D1870(2h)/DMSO)@A375 cells-Log2FC (calc);(RO-3306/DMSO)@HeLa cells-AvgFC;(RSK1/2 RNAi PMA (30min)/Control)@HEK293 cells-Log2FC (calc);Human enterovirus A71(12h)/Mock@RD cells-Log2FC;Human enterovirus A71(1h)/Mock@RD cells-Log2FC;Human enterovirus A71(2h)/Mock@RD cells-Log2FC;Human enterovirus A71(4h)/Mock@RD cells-Log2FC;Human enterovirus A71(8h)/Mock@RD cells-Log2FC;(Caffeine(1000µM)/Control…	25002506,27134283,36106392,35688186
YTHDC1_S308	RIOK2_S382	84	104	1	9	9	0.0281163	3	4	(Dispase/2D Acetone)@HCT116 cells D Up-Log2FC;(EGF(15min)/Untreated)@HeLa cells-Log2FC (calc);(Flavopiridol/DMSO)@HeLa cells-AvgFC;(RO-3306/DMSO)@HeLa cells-AvgFC;Human enterovirus A71(12h)/Mock@RD cells-Log2FC;Human enterovirus A71(1h)/Mock@RD cells-Log2FC;Human enterovirus A71(2h)/Mock@RD cells-Log2FC;Human enterovirus A71(4h)/Mock@RD cells-Log2FC;Human enterovirus A71(8h)/Mock@RD cells-Log2FC	30061712,25159151,27134283,36106392
YTHDC1_S308	NES_S1618	109	80	0	9	9	0.000593057	3	3	(NCM(24h)/Untreated)@HUES 9 cells-AbsFC;(NCM(30min)/Untreated)@HUES 9 cells-AbsFC;(NCM(6h)/Untreated)@HUES 9 cells-AbsFC;Human enterovirus A71(12h)/Mock@RD cells-Log2FC;Human enterovirus A71(1h)/Mock@RD cells-Log2FC;Human enterovirus A71(2h)/Mock@RD cells-Log2FC;Human enterovirus A71(4h)/Mock@RD cells-Log2FC;Human enterovirus A71(8h)/Mock@RD cells-Log2FC;Safranal(24h)/Control@MDA-MB-231 cells-Abs…	21406692,36106392,36173113
YTHDC1_S308	DDX21_S164	107	82	0	9	9	0.000731276	3	3	4-OHT(d2)/4-OHT(d0)@IMR90-ER:RasG12V-AvgFC;4-OHT(d4)/4-OHT(d0)@IMR90-ER:RasG12V-AvgFC;Human enterovirus A71(12h)/Mock@RD cells-Log2FC;Human enterovirus A71(1h)/Mock@RD cells-Log2FC;Human enterovirus A71(2h)/Mock@RD cells-Log2FC;Human enterovirus A71(4h)/Mock@RD cells-Log2FC;Human enterovirus A71(8h)/Mock@RD cells-Log2FC;WG-307/Control@U2932 cells Exp1-AvgFC;WG-307/Control@U2932 cells Exp2-AvgFC	38216124,36106392,36897912
YTHDC1_S308	RNF168_S415	107	82	0	9	9	0.000731276	3	3	Human enterovirus A71(12h)/Mock@RD cells-Log2FC;Human enterovirus A71(1h)/Mock@RD cells-Log2FC;Human enterovirus A71(2h)/Mock@RD cells-Log2FC;Human enterovirus A71(4h)/Mock@RD cells-Log2FC;Human enterovirus A71(8h)/Mock@RD cells-Log2FC;Metformin(24h)/Control@HT115-Log2FC;Tirabrutinib/Control@TMD8 cells Exp1-AvgFC;Tirabrutinib/Control@TMD8 cells Exp2-AvgFC;WG-307/Control@U2932 cells Exp2-AvgFC	36106392,36781298,36897912
YTHDC1_S308	DNTTIP2_S239	106	83	0	9	9	0.000810571	3	3	(RSK1/2 RNAi PMA (30min)/Control)@HEK293 cells-Log2FC (calc);(RSK1/2 RNAi/Control)@A375 cells-Log2FC (calc);Human enterovirus A71(12h)/Mock@RD cells-Log2FC;Human enterovirus A71(1h)/Mock@RD cells-Log2FC;Human enterovirus A71(2h)/Mock@RD cells-Log2FC;Human enterovirus A71(4h)/Mock@RD cells-Log2FC;Human enterovirus A71(8h)/Mock@RD cells-Log2FC;(Caffeine(1000µM)/Control)@HepG2 cells-Log2FC;(Caffeine…	25002506,36106392,35688186
YTHDC1_S308	PPRC1_S1411	106	83	0	9	9	0.000810571	3	3	(Etoposide(24h)/DMSO)@U2OS cells-AbsFC;(NCM(1h)/Untreated)@HUES 9 cells-AbsFC;(NCM(30min)/Untreated)@HUES 9 cells-AbsFC;(NCM(6h)/Untreated)@HUES 9 cells-AbsFC;Human enterovirus A71(12h)/Mock@RD cells-Log2FC;Human enterovirus A71(1h)/Mock@RD cells-Log2FC;Human enterovirus A71(2h)/Mock@RD cells-Log2FC;Human enterovirus A71(4h)/Mock@RD cells-Log2FC;Human enterovirus A71(8h)/Mock@RD cells-Log2FC	22424773,21406692,36106392
YTHDC1_S308	SNTA1_S193	105	84	0	9	9	0.000897418	3	3	4-OHT(d2)/4-OHT(d0)@IMR90-ER:RasG12V-AvgFC;4-OHT(d4)/4-OHT(d0)@IMR90-ER:RasG12V-AvgFC;Human enterovirus A71(12h)/Mock@RD cells-Log2FC;Human enterovirus A71(1h)/Mock@RD cells-Log2FC;Human enterovirus A71(2h)/Mock@RD cells-Log2FC;Human enterovirus A71(4h)/Mock@RD cells-Log2FC;Human enterovirus A71(8h)/Mock@RD cells-Log2FC;(Caffeine(1000µM)/Control)@HepG2 cells-Log2FC;(Caffeine(100µM)/Control)@HepG2…	38216124,36106392,35688186
YTHDC1_S308	ZNF513_S253	104	85	0	9	9	0.000992438	3	3	(RSK1/2 RNAi PMA (30min)/Control)@HEK293 cells-Log2FC (calc);(RSK1/2 RNAi/Control)@A375 cells-Log2FC (calc);4-OHT(d2)/4-OHT(d0)@IMR90-ER:RasG12V-AvgFC;4-OHT(d4)/4-OHT(d0)@IMR90-ER:RasG12V-AvgFC;Human enterovirus A71(12h)/Mock@RD cells-Log2FC;Human enterovirus A71(1h)/Mock@RD cells-Log2FC;Human enterovirus A71(2h)/Mock@RD cells-Log2FC;Human enterovirus A71(4h)/Mock@RD cells-Log2FC;Human enteroviru…	25002506,38216124,36106392
YTHDC1_S308	DMAP1_T409	102	87	0	9	9	0.00120971	3	3	(RXDX-106(30min)/DMSO)@H1299 cell line-Log2FC;(RXDX-106(4h)/DMSO)@H1299 cell line-Log2FC;Human enterovirus A71(12h)/Mock@RD cells-Log2FC;Human enterovirus A71(1h)/Mock@RD cells-Log2FC;Human enterovirus A71(2h)/Mock@RD cells-Log2FC;Human enterovirus A71(4h)/Mock@RD cells-Log2FC;Human enterovirus A71(8h)/Mock@RD cells-Log2FC;Metformin(24h)/Control@HT115-Log2FC;Metformin(24h)/Control@SNU61-Log2FC	35022314,36106392,36781298
YTHDC1_S308	SIRT2_S23	102	87	0	9	9	0.00120971	3	3	Human enterovirus A71(12h)/Mock@RD cells-Log2FC;Human enterovirus A71(1h)/Mock@RD cells-Log2FC;Human enterovirus A71(2h)/Mock@RD cells-Log2FC;Human enterovirus A71(4h)/Mock@RD cells-Log2FC;Human enterovirus A71(8h)/Mock@RD cells-Log2FC;Tirabrutinib/Control@TMD8 cells Exp1-AvgFC;Tirabrutinib/Control@TMD8 cells Exp2-AvgFC;WG-307/Control@U2932 cells Exp2-AvgFC;Safranal(24h)/Control@MDA-MB-231 cells-…	36106392,36897912,36173113
YTHDC1_S308	NOLC1_S83	101	88	0	9	9	0.00133343	3	3	(SARS CoV2(3h)/Mock)@iPSCderived iAT2 cells-Log2FC;(SARS CoV2(6h)/Mock)@iPSCderived iAT2 cells-Log2FC;Human enterovirus A71(12h)/Mock@RD cells-Log2FC;Human enterovirus A71(1h)/Mock@RD cells-Log2FC;Human enterovirus A71(2h)/Mock@RD cells-Log2FC;Human enterovirus A71(4h)/Mock@RD cells-Log2FC;Human enterovirus A71(8h)/Mock@RD cells-Log2FC;Metformin(24h)/Control@HT115-Log2FC;Metformin(24h)/Control@SN…	33417854,36106392,36781298
YTHDC1_S308	CASZ1_S720	101	88	0	9	9	0.00133343	3	3	(HU+SCH 900776/HU)@HEK293A cell CF2-AbsFC;(NCM(1h)/Untreated)@HUES 9 cells-AbsFC;(NCM(30min)/Untreated)@HUES 9 cells-AbsFC;(NCM(6h)/Untreated)@HUES 9 cells-AbsFC;Human enterovirus A71(12h)/Mock@RD cells-Log2FC;Human enterovirus A71(1h)/Mock@RD cells-Log2FC;Human enterovirus A71(2h)/Mock@RD cells-Log2FC;Human enterovirus A71(4h)/Mock@RD cells-Log2FC;Human enterovirus A71(8h)/Mock@RD cells-Log2FC	32314919,21406692,36106392
YTHDC1_S308	BCL10_S136	101	88	0	9	9	0.00133343	3	3	Human enterovirus A71(12h)/Mock@RD cells-Log2FC;Human enterovirus A71(1h)/Mock@RD cells-Log2FC;Human enterovirus A71(2h)/Mock@RD cells-Log2FC;Human enterovirus A71(4h)/Mock@RD cells-Log2FC;Human enterovirus A71(8h)/Mock@RD cells-Log2FC;Metformin(24h)/Control@HT115-Log2FC;Metformin(24h)/Control@SNU61-Log2FC;WG-307/Control@U2932 cells Exp1-AvgFC;WG-307/Control@U2932 cells Exp2-AvgFC	36106392,36781298,36897912
YTHDC1_S308	SIRT2_S25	100	89	0	9	9	0.00146827	3	3	Human enterovirus A71(12h)/Mock@RD cells-Log2FC;Human enterovirus A71(1h)/Mock@RD cells-Log2FC;Human enterovirus A71(2h)/Mock@RD cells-Log2FC;Human enterovirus A71(4h)/Mock@RD cells-Log2FC;Human enterovirus A71(8h)/Mock@RD cells-Log2FC;Tirabrutinib/Control@TMD8 cells Exp1-AvgFC;Tirabrutinib/Control@TMD8 cells Exp2-AvgFC;WG-307/Control@U2932 cells Exp2-AvgFC;Safranal(24h)/Control@MDA-MB-231 cells-…	36106392,36897912,36173113
YTHDC1_S308	MAP7D1_S539	100	89	0	9	9	0.00146827	3	3	4-OHT(d2)/4-OHT(d0)@IMR90-ER:RasG12V-AvgFC;4-OHT(d4)/4-OHT(d0)@IMR90-ER:RasG12V-AvgFC;Human enterovirus A71(12h)/Mock@RD cells-Log2FC;Human enterovirus A71(1h)/Mock@RD cells-Log2FC;Human enterovirus A71(2h)/Mock@RD cells-Log2FC;Human enterovirus A71(4h)/Mock@RD cells-Log2FC;Human enterovirus A71(8h)/Mock@RD cells-Log2FC;(Caffeine(1000µM)/Control)@HepG2 cells-Log2FC;(Caffeine(100µM)/Control)@HepG2…	38216124,36106392,35688186
YTHDC1_S308	WDR59_S821	100	89	0	9	9	0.00146827	3	3	4-OHT(d2)/4-OHT(d0)@IMR90-ER:RasG12V-AvgFC;4-OHT(d4)/4-OHT(d0)@IMR90-ER:RasG12V-AvgFC;Human enterovirus A71(12h)/Mock@RD cells-Log2FC;Human enterovirus A71(1h)/Mock@RD cells-Log2FC;Human enterovirus A71(2h)/Mock@RD cells-Log2FC;Human enterovirus A71(4h)/Mock@RD cells-Log2FC;Human enterovirus A71(8h)/Mock@RD cells-Log2FC;WG-307/Control@U2932 cells Exp1-AvgFC;WG-307/Control@U2932 cells Exp2-AvgFC	38216124,36106392,36897912
YTHDC1_S308	ZFC3H1_S714	98	91	0	9	9	0.00177483	3	3	(NCM(30min)/Untreated)@HUES 9 cells-AbsFC;(NCM(6h)/Untreated)@HUES 9 cells-AbsFC;Human enterovirus A71(12h)/Mock@RD cells-Log2FC;Human enterovirus A71(1h)/Mock@RD cells-Log2FC;Human enterovirus A71(2h)/Mock@RD cells-Log2FC;Human enterovirus A71(4h)/Mock@RD cells-Log2FC;Human enterovirus A71(8h)/Mock@RD cells-Log2FC;Tirabrutinib/Control@TMD8 cells Exp1-AvgFC;Tirabrutinib/Control@TMD8 cells Exp2-Av…	21406692,36106392,36897912
YTHDC1_S308	CLASP2_S313	97	92	0	9	9	0.00194846	3	3	Human enterovirus A71(12h)/Mock@RD cells-Log2FC;Human enterovirus A71(1h)/Mock@RD cells-Log2FC;Human enterovirus A71(2h)/Mock@RD cells-Log2FC;Human enterovirus A71(4h)/Mock@RD cells-Log2FC;Human enterovirus A71(8h)/Mock@RD cells-Log2FC;Metformin(24h)/Control@HT115-Log2FC;Metformin(24h)/Control@SNU61-Log2FC;WG-307/Control@U2932 cells Exp1-AvgFC;WG-307/Control@U2932 cells Exp2-AvgFC	36106392,36781298,36897912
YTHDC1_S308	MNX1_S79	96	93	0	9	9	0.00213702	3	3	Human enterovirus A71(12h)/Mock@RD cells-Log2FC;Human enterovirus A71(1h)/Mock@RD cells-Log2FC;Human enterovirus A71(2h)/Mock@RD cells-Log2FC;Human enterovirus A71(4h)/Mock@RD cells-Log2FC;Human enterovirus A71(8h)/Mock@RD cells-Log2FC;Metformin(24h)/Control@HT115-Log2FC;Metformin(24h)/Control@SNU61-Log2FC;Tirabrutinib/Control@TMD8 cells Exp1-AvgFC;Tirabrutinib/Control@TMD8 cells Exp2-AvgFC	36106392,36781298,36897912
YTHDC1_S308	RING1_S232	96	93	0	9	9	0.00213702	3	3	(RXDX-106(30min)/DMSO)@H1299 cell line-Log2FC;(RXDX-106(4h)/DMSO)@H1299 cell line-Log2FC;Human enterovirus A71(12h)/Mock@RD cells-Log2FC;Human enterovirus A71(1h)/Mock@RD cells-Log2FC;Human enterovirus A71(2h)/Mock@RD cells-Log2FC;Human enterovirus A71(4h)/Mock@RD cells-Log2FC;Human enterovirus A71(8h)/Mock@RD cells-Log2FC;Metformin(24h)/Control@HT115-Log2FC;Metformin(24h)/Control@SNU61-Log2FC	35022314,36106392,36781298
YTHDC1_S308	RBBP6_S1625	88	101	0	9	9	0.00433235	3	3	(RXDX-106(30min)/DMSO)@H1299 cell line-Log2FC;(RXDX-106(4h)/DMSO)@H1299 cell line-Log2FC;Human enterovirus A71(12h)/Mock@RD cells-Log2FC;Human enterovirus A71(1h)/Mock@RD cells-Log2FC;Human enterovirus A71(2h)/Mock@RD cells-Log2FC;Human enterovirus A71(4h)/Mock@RD cells-Log2FC;Human enterovirus A71(8h)/Mock@RD cells-Log2FC;Metformin(24h)/Control@HT115-Log2FC;Metformin(24h)/Control@SNU61-Log2FC	35022314,36106392,36781298
YTHDC1_S308	NOP14_S349	106	82	1	9	9	0.0044573	3	3	(Etoposide(24h)/DMSO)@U2OS cells-AbsFC;(NCM(1h)/Untreated)@HUES 9 cells-AbsFC;(NCM(30min)/Untreated)@HUES 9 cells-AbsFC;(NCM(6h)/Untreated)@HUES 9 cells-AbsFC;Metformin(24h)/Control@HT115-Log2FC;Metformin(24h)/Control@SNU61-Log2FC;Tirabrutinib/Control@TMD8 cells Exp1-AvgFC;Tirabrutinib/Control@TMD8 cells Exp2-AvgFC;WG-307/Control@U2932 cells Exp2-AvgFC	22424773,21406692,36781298,36897912
YTHDC1_S308	DTNBP1_S321	105	83	1	9	9	0.00490202	3	3	Human enterovirus A71(12h)/Mock@RD cells-Log2FC;Human enterovirus A71(1h)/Mock@RD cells-Log2FC;Human enterovirus A71(2h)/Mock@RD cells-Log2FC;Human enterovirus A71(4h)/Mock@RD cells-Log2FC;Human enterovirus A71(8h)/Mock@RD cells-Log2FC;Metformin(24h)/Control@SNU61-Log2FC;Tirabrutinib/Control@TMD8 cells Exp1-AvgFC;Tirabrutinib/Control@TMD8 cells Exp2-AvgFC;(Caffeine(1000µM)/Control)@HepG2 cells-Lo…	36106392,36781298,36897912,35688186
YTHDC1_S308	BRPF3_S962	104	84	1	9	9	0.00538451	3	3	(Etoposide(24h)/DMSO)@U2OS cells-AbsFC;(RSK1/2 RNAi/Control)@A375 cells-Log2FC (calc);Human enterovirus A71(12h)/Mock@RD cells-Log2FC;Human enterovirus A71(1h)/Mock@RD cells-Log2FC;Human enterovirus A71(2h)/Mock@RD cells-Log2FC;Human enterovirus A71(4h)/Mock@RD cells-Log2FC;Human enterovirus A71(8h)/Mock@RD cells-Log2FC;Tirabrutinib/Control@TMD8 cells Exp1-AvgFC;Tirabrutinib/Control@TMD8 cells Ex…	22424773,25002506,36106392,36897912
YTHDC1_S308	AP1S1_S147	104	84	1	9	9	0.00538451	3	3	(Etoposide(24h)/DMSO)@U2OS cells-AbsFC;Human enterovirus A71(12h)/Mock@RD cells-Log2FC;Human enterovirus A71(1h)/Mock@RD cells-Log2FC;Human enterovirus A71(2h)/Mock@RD cells-Log2FC;Human enterovirus A71(4h)/Mock@RD cells-Log2FC;Human enterovirus A71(8h)/Mock@RD cells-Log2FC;Metformin(24h)/Control@HT115-Log2FC;Metformin(24h)/Control@SNU61-Log2FC;Tirabrutinib/Control@TMD8 cells Exp1-AvgFC	22424773,36106392,36781298,36897912
YTHDC1_S308	KHNYN_S10	104	84	1	9	9	0.00538451	3	3	(Dispase/2D Acetone)@HCT116 cells D Up-Log2FC;(RSK1/2 RNAi/Control)@A375 cells-Log2FC (calc);4-OHT(d2)/4-OHT(d0)@IMR90-ER:RasG12V-AvgFC;4-OHT(d4)/4-OHT(d0)@IMR90-ER:RasG12V-AvgFC;Human enterovirus A71(12h)/Mock@RD cells-Log2FC;Human enterovirus A71(1h)/Mock@RD cells-Log2FC;Human enterovirus A71(2h)/Mock@RD cells-Log2FC;Human enterovirus A71(4h)/Mock@RD cells-Log2FC;Human enterovirus A71(8h)/Mock@…	30061712,25002506,38216124,36106392
YTHDC1_S308	PPRC1_S1413	104	84	1	9	9	0.00538451	3	3	(BI-D1870(2h)/DMSO)@A375 cells-Log2FC (calc);(Etoposide(24h)/DMSO)@U2OS cells-AbsFC;Human enterovirus A71(12h)/Mock@RD cells-Log2FC;Human enterovirus A71(1h)/Mock@RD cells-Log2FC;Human enterovirus A71(2h)/Mock@RD cells-Log2FC;Human enterovirus A71(4h)/Mock@RD cells-Log2FC;Human enterovirus A71(8h)/Mock@RD cells-Log2FC;Tirabrutinib/Control@TMD8 cells Exp1-AvgFC;Tirabrutinib/Control@TMD8 cells Exp2…	25002506,22424773,36106392,36897912
YTHDC1_S308	EEF1B2_S112	104	84	1	9	9	0.00538451	3	3	Human enterovirus A71(12h)/Mock@RD cells-Log2FC;Human enterovirus A71(1h)/Mock@RD cells-Log2FC;Human enterovirus A71(2h)/Mock@RD cells-Log2FC;Human enterovirus A71(4h)/Mock@RD cells-Log2FC;Human enterovirus A71(8h)/Mock@RD cells-Log2FC;Metformin(24h)/Control@HT115-Log2FC;Metformin(24h)/Control@SNU61-Log2FC;(PMA(30min)/Untreated)@HUES 9 cells-AbsFC;Safranal(24h)/Control@MDA-MB-231 cells-AbsFC	36106392,36781298,21406692,36173113
YTHDC1_S308	SEC14L1_T234	103	85	1	9	9	0.00590737	3	3	(ARS 1620(6h)/DMSO)@Calu1 cell line-Log2FC;(ARS 1620(6h)/DMSO)@NCI-H358 cell line- Log2FC;(EGF(15min)/Untreated)@HeLa cells-Log2FC (calc);Tirabrutinib/Control@TMD8 cells Exp1-AvgFC;Tirabrutinib/Control@TMD8 cells Exp2-AvgFC;WG-307/Control@U2932 cells Exp1-AvgFC;WG-307/Control@U2932 cells Exp2-AvgFC;(Caffeine(1000µM)/Control)@HepG2 cells-Log2FC;(Caffeine(100µM)/Control)@HepG2 cells-Log2FC	33619172,25159151,36897912,35688186
YTHDC1_S308	ARHGAP32_S856	103	85	1	9	9	0.00590737	3	3	(BI-D1870(2h)/DMSO)@A375 cells-Log2FC (calc);Human enterovirus A71(12h)/Mock@RD cells-Log2FC;Human enterovirus A71(1h)/Mock@RD cells-Log2FC;Human enterovirus A71(2h)/Mock@RD cells-Log2FC;Human enterovirus A71(4h)/Mock@RD cells-Log2FC;Human enterovirus A71(8h)/Mock@RD cells-Log2FC;Metformin(24h)/Control@HT115-Log2FC;Metformin(24h)/Control@SNU61-Log2FC;Safranal(24h)/Control@MDA-MB-231 cells-AbsFC	25002506,36106392,36781298,36173113
YTHDC1_S308	SMTN_S251	103	85	1	9	9	0.00590737	3	3	4-OHT(d2)/4-OHT(d0)@IMR90-ER:RasG12V-AvgFC;4-OHT(d4)/4-OHT(d0)@IMR90-ER:RasG12V-AvgFC;Human enterovirus A71(12h)/Mock@RD cells-Log2FC;Human enterovirus A71(1h)/Mock@RD cells-Log2FC;Human enterovirus A71(2h)/Mock@RD cells-Log2FC;Human enterovirus A71(4h)/Mock@RD cells-Log2FC;Human enterovirus A71(8h)/Mock@RD cells-Log2FC;Metformin(24h)/Control@HT115-Log2FC;(Caffeine(1000µM)/Control)@HepG2 cells-Lo…	38216124,36106392,36781298,35688186
YTHDC1_S308	PPP1R12A_S877	102	86	1	9	9	0.00647338	3	3	(NCM(1h)/Untreated)@HUES 9 cells-AbsFC;(NCM(30min)/Untreated)@HUES 9 cells-AbsFC;Human enterovirus A71(1h)/Mock@RD cells-Log2FC;Human enterovirus A71(2h)/Mock@RD cells-Log2FC;Human enterovirus A71(4h)/Mock@RD cells-Log2FC;Human enterovirus A71(8h)/Mock@RD cells-Log2FC;Metformin(24h)/Control@HT115-Log2FC;Metformin(24h)/Control@SNU61-Log2FC;Tirabrutinib/Control@TMD8 cells Exp2-AvgFC	21406692,36106392,36781298,36897912
YTHDC1_S308	MEX3A_S338	102	86	1	9	9	0.00647338	3	3	4-OHT(d2)/4-OHT(d0)@IMR90-ER:RasG12V-AvgFC;4-OHT(d4)/4-OHT(d0)@IMR90-ER:RasG12V-AvgFC;Human enterovirus A71(12h)/Mock@RD cells-Log2FC;Human enterovirus A71(1h)/Mock@RD cells-Log2FC;Human enterovirus A71(2h)/Mock@RD cells-Log2FC;Human enterovirus A71(4h)/Mock@RD cells-Log2FC;Human enterovirus A71(8h)/Mock@RD cells-Log2FC;WG-307/Control@U2932 cells Exp1-AvgFC;(Caffeine(1000µM)/Control)@HepG2 cells-…	38216124,36106392,36897912,35688186
YTHDC1_S308	ZNF608_T481	102	86	1	9	9	0.00647338	3	3	(ARS 1620(24h)/DMSO)@NCI H358 cell line-Log2FC;Human enterovirus A71(12h)/Mock@RD cells-Log2FC;Human enterovirus A71(1h)/Mock@RD cells-Log2FC;Human enterovirus A71(2h)/Mock@RD cells-Log2FC;Human enterovirus A71(4h)/Mock@RD cells-Log2FC;Human enterovirus A71(8h)/Mock@RD cells-Log2FC;Metformin(24h)/Control@SNU61-Log2FC;Tirabrutinib/Control@TMD8 cells Exp1-AvgFC;Tirabrutinib/Control@TMD8 cells Exp2-…	33619172,36106392,36781298,36897912
YTHDC1_S308	ADD1_S431	102	86	1	9	9	0.00647338	3	3	(CX-4945/DMSO)@HEK293T cell line-Log2FC;Human enterovirus A71(12h)/Mock@RD cells-Log2FC;Human enterovirus A71(1h)/Mock@RD cells-Log2FC;Human enterovirus A71(2h)/Mock@RD cells-Log2FC;Human enterovirus A71(4h)/Mock@RD cells-Log2FC;Human enterovirus A71(8h)/Mock@RD cells-Log2FC;(Caffeine(1000µM)/Control)@HepG2 cells-Log2FC;(Caffeine(100µM)/Control)@HepG2 cells-Log2FC;Safranal(24h)/Control@MDA-MB-231…	34186244,36106392,35688186,36173113
YTHDC1_S308	KMT2A_S3517	102	86	1	9	9	0.00647338	3	3	(PGE2(5min)/Untreated)@T cells MS1-Log2FC (calc);Human enterovirus A71(12h)/Mock@RD cells-Log2FC;Human enterovirus A71(1h)/Mock@RD cells-Log2FC;Human enterovirus A71(2h)/Mock@RD cells-Log2FC;Human enterovirus A71(4h)/Mock@RD cells-Log2FC;Human enterovirus A71(8h)/Mock@RD cells-Log2FC;Metformin(24h)/Control@SNU61-Log2FC;WG-307/Control@U2932 cells Exp1-AvgFC;WG-307/Control@U2932 cells Exp2-AvgFC	24850871,36106392,36781298,36897912
YTHDC1_S308	NCOR2_S750	101	87	1	9	9	0.00708544	3	3	Human enterovirus A71(12h)/Mock@RD cells-Log2FC;Human enterovirus A71(1h)/Mock@RD cells-Log2FC;Human enterovirus A71(2h)/Mock@RD cells-Log2FC;Human enterovirus A71(4h)/Mock@RD cells-Log2FC;Human enterovirus A71(8h)/Mock@RD cells-Log2FC;Metformin(24h)/Control@HT115-Log2FC;Tirabrutinib/Control@TMD8 cells Exp1-AvgFC;Tirabrutinib/Control@TMD8 cells Exp2-AvgFC;Safranal(24h)/Control@MDA-MB-231 cells-Ab…	36106392,36781298,36897912,36173113
YTHDC1_S308	KIZ_S321	101	87	1	9	9	0.00708544	3	3	Human enterovirus A71(12h)/Mock@RD cells-Log2FC;Human enterovirus A71(1h)/Mock@RD cells-Log2FC;Human enterovirus A71(2h)/Mock@RD cells-Log2FC;Human enterovirus A71(4h)/Mock@RD cells-Log2FC;Human enterovirus A71(8h)/Mock@RD cells-Log2FC;Metformin(24h)/Control@HT115-Log2FC;WG-307/Control@U2932 cells Exp1-AvgFC;WG-307/Control@U2932 cells Exp2-AvgFC;Safranal(24h)/Control@MDA-MB-231 cells-AbsFC	36106392,36781298,36897912,36173113
[truncated: 36 more rows]

## Sheet: Supplementary Table S2 B
Supplementary Table S2 B: List of phosphosites in other proteins negatively co-regulated with YTHDC1 S308
[truncated: 28 more rows]

## Sheet: Supplementary Table S2 C
Supplementary Table S2 C: List of phosphosites in other proteins positively co-regulated with YTHDC1 S146
[truncated: 1,683 more rows]

## Sheet: Supplementary Table S2 D
Supplementary Table S2 D: List of phosphosites in other proteins negatively co-regulated with YTHDC1 S146
[truncated: 140 more rows]

[truncated: 2 more sheets: Supplementary Table S2 E, Supplementary Table S2 F]
