# Supplementary material for: Integrative analysis of YTHDC1 phosphoproteome unveils its phosphomodulatory network linked to splicing and tumorigenesis
Source: Front Bioinform. 2026 Jul 6;6:1809047. doi: 10.3389/fbinf.2026.1809047 (PMC13381505; doi:10.3389/fbinf.2026.1809047)
Supplement: Supplementary file 4 [file Supplementaryfile4.xlsx]

## Sheet: CONTENT
Supplementary file 4
Article title	"Integrative Analysis of YTHDC1 Phosphoproteome Unveils its Phosphomodulatory Network linked to Splicing and Tumorigenesis"
File content	Supplementary Table S4: Cancer-specific distribution of YTHDC1 phosphosites across differential datasets

## Sheet: Supplementary Table S4
Supplementary Table S4: Cancer-specific distribution of YTHDC1 phosphosites across differential datasets
PMID	Gene symbol	Mapped_phosphosite	Expression	Exp_condition	Type of cell	Disease
21406692	YTHDC1	S146	Up-regulated	Treated (1hour-NCM@HUES 9 cells)/Untreated (Control@HUES 9 cells)-absFC	Embryonic stem cell
21406692	YTHDC1	S146	Up-regulated	Treated (6hour-NCM@HUES 9 cells)/Untreated (Control@HUES 9 cells)-absFC	Embryonic stem cell
23898821	YTHDC1	S146	Down-regulated	Treated(Control1/Crizotinib-mTRAQ-Rep 3@H3122 cells)-abs FC	Cancer cell line	Lung cancer
24275748	YTHDC1	S146	Down-regulated	Treated(Rapamycin@MCF7 cell/Control-2min@MCF7 cell)-abs FC	Cancer cell line	Breast cancer
24275748	YTHDC1	S146	Down-regulated	Treated(Rapamycin@MCF7 cell/Control-30min@MCF7 cell)-abs FC	Cancer cell line	Breast cancer
24275748	YTHDC1	S146	Down-regulated	Treated(Starvation@MCF7 cell/Control-30min@MCF7 cell)-abs FC	Cancer cell line	Breast cancer
25159151	YTHDC1	S146	Down-regulated	Treated(EGF (15min)@HeLa cells)/untreated(HeLa cells )-calculated abs ratio & calculated Log2 Ratio	Cancer cell line	Cervical cancer
25159151	YTHDC1	S146	Down-regulated	Treated(Nacodazole@HeLa cells)/untreated(HeLa cells )-calculated abs ratio & calculated Log2 Ratio	Cancer cell line	Cervical cancer
27834733	YTHDC1	S146	Up-regulated	(Cobimetinib+Pictilisib/DMSO)@RAS-NHA cells-AbsFC	Transformed cell line
28103766	YTHDC1	S146	Up-regulated	Treated(Imatinib mesylate (IM) resistant@K562-STI-R cell line/Control@K562 cell line)-abs FC	Cancer cell line	Blood cancer
28176443	YTHDC1	S146	Down-regulated	(KD8S73A/KD8S73D)@A431 cells-AbsFC	Cancer cell line	Skin cancer
28176443	YTHDC1	S146	Down-regulated	(KD8S73D/KD8WT)@A431 cells-AbsFC	Cancer cell line	Skin cancer
29052541	YTHDC1	S146	Up-regulated	PRIMMUS approach/Control@NB4 cells-Abs FC	Cancer cell line	Blood cancer
29255136	YTHDC1	S146	Up-regulated	Treated(10 mM SCH772984@WM239A metastatic melanoma cell line)/Control(DMSO@WM239A metastatic melanoma cell line)-Log2FC;Treated(10 Ã‚Âµm SCH772984@WM239A metastatic melanoma cell line)/Control(DMSO@WM239A metastatic melanoma cell line)-Log2FC	Cancer cell line	Skin cancer
29255136	YTHDC1	S146	Up-regulated	Treated(10 Ã‚Âµm SCH772984@WM239A metastatic melanoma cell line)/Control(10 Ã‚Âµm GDC0994@WM239A metastatic melanoma cell line)-Log2FC	Cancer cell line	Skin cancer
29255136	YTHDC1	S146	Up-regulated	Treated(10 mM SCH772984@WM239A metastatic melanoma cell line)/Control(10 Ã‚Âµm trametinib@WM239A metastatic melanoma cell line)-Log2FC	Cancer cell line	Skin cancer
29414761	YTHDC1	S146	Up-regulated	treated( palmitate+ Insulin@HepG2 cells)/Treated( Control(Untreated)+insulin@HepG2 cells)-calculated Log2 Ratio	Cancer cell line	Liver cancer
29414761	YTHDC1	S146	Down-regulated	treated( palmitate@HepG2 cells)/ Untreated( HepG2 cells)-calculated Log2 Ratio	Cancer cell line	Liver cancer
31221721	YTHDC1	S146	Down-regulated	Epithelial/Mesenchymal-BR1@human mammary epithelial (HMLE) cells-log2fc	Epithelial cell
32156701	YTHDC1	S146	Up-regulated	+dox/-dox isoproterenol @RE cells-fc	Spontaneously immortalized cell line
32400009	YTHDC1	S146	Up-regulated	Treated(B56 inhibitor in G1S (LxxIxE)/untreated (15mins)@HeLa cell lines)-Log2 ratios	Cancer cell line	Cervical cancer
32877642	YTHDC1	S146	Down-regulated	(SARS-CoV-2 Infection@Caco-2 cell line /mock-infected@Caco-2 cell line)-log2FC	Cancer cell line	Colon cancer
33324635	YTHDC1	S146	Up-regulated	treated(SAHA(6ÂµM-24 h) /DMSO@5-8F cell)-Absolute ratio	Hybrid cell line
33619172	YTHDC1	S146	Up-regulated	Treated(24hours-ARS-1620@NCI-H358 cell line)/Control(0hours-DMSO@NCI-H358 cell line)-Log2FC	Cancer cell line	Lung cancer
33946525	YTHDC1	S146	Up-regulated	Treated( hypoxia 21hrs @SK-Mel-28 cells/Control SK-Mel-28 cells)-abs Fc	Cancer cell line	Skin cancer
33946525	YTHDC1	S146	Up-regulated	Treated( hypoxia -FC-21 hr @SK-Mel-28 cells/FC-3 hrs @SK-Mel-28 cells)-abs Fc(calculated)	Cancer cell line	Skin cancer
33946525	YTHDC1	S146	Up-regulated	Treated( hypoxia -FC-21 hr @SK-Mel-28 cells/FC-6 hrs @SK-Mel-28 cells)-abs Fc(calculated)	Cancer cell line	Skin cancer
33946525	YTHDC1	S146	Down-regulated	Treated( hypoxia -FC-24 hr @SK-Mel-28 cells/FC-15 hrs @SK-Mel-28 cells)-abs Fc(calculated)	Cancer cell line	Skin cancer
33946525	YTHDC1	S146	Down-regulated	Treated( hypoxia -FC-24 hr @SK-Mel-28 cells/FC-18 hrs @SK-Mel-28 cells)-abs Fc(calculated)	Cancer cell line	Skin cancer
33946525	YTHDC1	S146	Down-regulated	Treated( hypoxia -FC-24 hr @SK-Mel-28 cells/FC-21 hrs @SK-Mel-28 cells)-abs Fc(calculated)	Cancer cell line	Skin cancer
33946525	YTHDC1	S146	Down-regulated	Treated( hypoxia -FC-24 hr @SK-Mel-28 cells/FC-09 hrs @SK-Mel-28 cells)-abs Fc(calculated)	Cancer cell line	Skin cancer
33946525	YTHDC1	S146	Up-regulated	Treated(hypoxia 09 hrs @SK-Mel-28 cells/Control SK-Mel-28 cells)-abs Fc	Cancer cell line	Skin cancer
33946525	YTHDC1	S146	Up-regulated	Treated( hypoxia -FC-9 hr @SK-Mel-28 cells/FC-3 hrs @SK-Mel-28 cells)-abs Fc(calculated)	Cancer cell line	Skin cancer
33946525	YTHDC1	S146	Up-regulated	Treated( hypoxia -FC-9 hr @SK-Mel-28 cells/FC-6 hrs @SK-Mel-28 cells)-abs Fc(calculated)	Cancer cell line	Skin cancer
33946525	YTHDC1	S146	Up-regulated	Treated( hypoxia FC 21 Hr @SK-MEL-5 cells/ FC 09 Hr @SK-MEL-5 cells)-abs Fc(Calculated)	Cancer cell line	Skin cancer
35011700	YTHDC1	S146	Down-regulated	IL-33(50 ng/mL) 10 min./control@THP-1 cells_log2fc	Cancer cell line	Blood cancer
35011700	YTHDC1	S146	Up-regulated	IL-33(50 ng/mL) 120 min./control@THP-1 cells_log2fc	Cancer cell line	Blood cancer
35011700	YTHDC1	S146	Down-regulated	IL-33(50 ng/mL) 15 min./control@THP-1 cells_log2fc	Cancer cell line	Blood cancer
35011700	YTHDC1	S146	Up-regulated	IL-33(50 ng/mL) 240 min./control@THP-1 cells_log2fc	Cancer cell line	Blood cancer
35011700	YTHDC1	S146	Down-regulated	IL-33(50 ng/mL) 30 min./control@THP-1 cells_log2fc	Cancer cell line	Blood cancer
35011700	YTHDC1	S146	Up-regulated	IL-33(50 ng/mL) 45 min./control@THP-1 cells_log2fc	Cancer cell line	Blood cancer
35011700	YTHDC1	S146	Down-regulated	IL-33(50 ng/mL) 5 min./control@THP-1 cells_log2fc	Cancer cell line	Blood cancer
35011700	YTHDC1	S146	Down-regulated	IL-33(50 ng/mL) 60 min./control@THP-1 cells_log2fc	Cancer cell line	Blood cancer
36173113	YTHDC1	S146	Down-regulated	12hr/Control@MDA-MB-231 cells_absfc	Cancer cell line	Breast cancer
36173113	YTHDC1	S146	Down-regulated	24hr/Control@MDA-MB-231 cells_absfc	Cancer cell line	Breast cancer
36781298	YTHDC1	S146	Up-regulated	24 h metformin/ 24 h control@T84_log2fc	Cancer cell line	Colon cancer
36897912	YTHDC1	S146	Up-regulated	Tirabrutinib/Ctrl. TMD8 Experiment 1@TMD8 cells_avgfc	Cancer cell line	Blood cancer
36897912	YTHDC1	S146	Up-regulated	Tirabrutinib/Ctrl. TMD8 Experiment 2@TMD8 cells_avgfc	Cancer cell line	Blood cancer
36897912	YTHDC1	S146	Up-regulated	WG-307/Ctrl. Experiment 1@U2932 cells_avgfc	Cancer cell line	Blood cancer
36897912	YTHDC1	S146	Up-regulated	WG-307/Ctrl. Experiment 2@U2932 cells_avgfc	Cancer cell line	Blood cancer
21406692	YTHDC1	S308	Up-regulated	Treated (1hour-NCM@HUES 9 cells)/Untreated (Control@HUES 9 cells)-absFC	Embryonic stem cell
21406692	YTHDC1	S308	Up-regulated	Treated (24hour-NCM@HUES 9 cells)/Untreated (Control@HUES 9 cells)-absFC	Embryonic stem cell
21406692	YTHDC1	S308	Up-regulated	Treated (30min-NCM@HUES 9 cells)/Untreated (Control@HUES 9 cells)-absFC	Embryonic stem cell
21406692	YTHDC1	S308	Up-regulated	Treated (6hour-NCM@HUES 9 cells)/Untreated (Control@HUES 9 cells)-absFC	Embryonic stem cell
21406692	YTHDC1	S308	Down-regulated	Treated (30min-PMA@HUES 9 cells)/Untreated (Control@HUES 9 cells)-absFC	Embryonic stem cell
22424773	YTHDC1	S308	Up-regulated	Treated( Etoposide for 24 hours/DMSO@U2OS cells)-abs FC	Cancer cell line	Bone cancer
23898821	YTHDC1	S308	Down-regulated	Treated(Crizotinib/Control 2-mTRAQ-rep-2@H3122 cells)-abs FC	Cancer cell line	Lung cancer
24850871	YTHDC1	S308	Up-regulated	Treated(PGE2 (5min)@T cells)/ Unteated(T cells)-MS1- calculated Log2 Ratio	Hybridoma
24961811	YTHDC1	S308	Up-regulated	Treated(BRAFV600E transfection only (OIS)@human diploid fibroblast (HDF) cell line /Control (Cycling) -3days@human diploid fibroblast (HDF) cell line)-log2Fc	Fibroblast
24961811	YTHDC1	S308	Up-regulated	Treated(BRAFV600E transfection only (OIS)@human diploid fibroblast (HDF) cell line /contro cycling -9 days@human diploid fibroblast (HDF) cell line)-log2Fc	Fibroblast
24961811	YTHDC1	S308	Up-regulated	Treated(BRAFV600E +CEBP+B shRNA (OIS bypass)@human diploid fibroblast (HDF) cell line/Control (Cycling) -3days@human diploid fibroblast (HDF) cell line)-log2Fc	Fibroblast
24961811	YTHDC1	S308	Up-regulated	Treated(BRAFV600E + CEBP+B shRNA (OIS bypass) @human diploid fibroblast (HDF) cell line/contro cycling -9 days@human diploid fibroblast (HDF) cell line)-log2Fc	Fibroblast
25002506	YTHDC1	S308	Up-regulated	Treated (BI-D1870 (2hr)@A375 cells)/Treated (DMSO@A375 cells)-abs ratio & calculated Log2 Ratio	Cancer cell line	Skin cancer
25002506	YTHDC1	S308	Up-regulated	Treated (BI-D1870+ PMA (30min)@HEK293 cells)/Treated (PMA (30min)@HEK293 cells)-abs ratio & calculated Log2 Ratio	Transformed cell line
25002506	YTHDC1	S308	Up-regulated	Treated (RSK1/2 RNAi PMA (30min)@HEK293 cells)/Treated (Control RNAi PMA (30min)@HEK293 cells)-abs ratio & calculated Log2 Ratio	Transformed cell line
25002506	YTHDC1	S308	Up-regulated	Treated (RSK1/2 RNAi @A375 cells)/Treated (Control RNAi @A375 cells)-abs ratio & calculated Log2 Ratio	Cancer cell line	Skin cancer
25159151	YTHDC1	S308	Up-regulated	Treated(EGF (15min)@HeLa cells)/untreated(HeLa cells )-calculated abs ratio & calculated Log2 Ratio	Cancer cell line	Cervical cancer
26278961	YTHDC1	S308	Up-regulated	Treated(CIP2A@HeLa cells-Casein normalized abundance)/untreated(Control@HeLa cells-Casein normalized abundance)- calculated Log2 Ratio	Cancer cell line	Cervical cancer
26278961	YTHDC1	S308	Up-regulated	Treated(CIP2A@HeLa cells-Global centering normalized abundance)/untreated(Control@HeLa cells-Global centering normalized abundance)- calculated Log2 Ratio	Cancer cell line	Cervical cancer
26278961	YTHDC1	S308	Down-regulated	Treated(CIP2A@HeLa cells-Global pairwise normalized abundance)/untreated(Control@HeLa cells-Global pairwise normalized abundance)- calculated Log2 Ratio	Cancer cell line	Cervical cancer
26278961	YTHDC1	S308	Up-regulated	Treated(CIP2A@HeLa cells-Quantile centering normalized abundance)/untreated(Control@HeLa cells-Quantile centering normalized abundance)- calculated Log2 Ratio	Cancer cell line	Cervical cancer
26278961	YTHDC1	S308	Up-regulated	Treated(CIP2A@HeLa cells-Quantile pairwise normalized abundance)/untreated(Control@HeLa cells-Quantile pairwise normalized abundance)- calculated Log2 Ratio	Cancer cell line	Cervical cancer
26278961	YTHDC1	S308	Up-regulated	Treated(OA@HeLa cells-Casein normalized abundance)/untreated(Control@HeLa cells-Casein normalized abundance)- calculated Log2 Ratio	Cancer cell line	Cervical cancer
26278961	YTHDC1	S308	Up-regulated	Treated(OA@HeLa cells-Global centering normalized abundance)/untreated(Control@HeLa cells-Global centering normalized abundance)- calculated Log2 Ratio	Cancer cell line	Cervical cancer
26278961	YTHDC1	S308	Down-regulated	Treated(OA@HeLa cells-Global pairwise normalized abundance)/untreated(Control@HeLa cells-Global pairwise normalized abundance)- calculated Log2 Ratio	Cancer cell line	Cervical cancer
26278961	YTHDC1	S308	Up-regulated	Treated(OA@HeLa cells-Quantile centering normalized abundance)/untreated(Control@HeLa cells-Quantile centering normalized abundance)- calculated Log2 Ratio	Cancer cell line	Cervical cancer
26278961	YTHDC1	S308	Down-regulated	Treated(OA@HeLa cells-Quantile pairwise normalized abundance)/untreated(Control@HeLa cells-Quantile pairwise normalized abundance)- calculated Log2 Ratio	Cancer cell line	Cervical cancer
26278961	YTHDC1	S308	Up-regulated	Treated(RAS@HeLa cells-Casein normalized abundance)/untreated(Control@HeLa cells-Casein normalized abundance)- calculated Log2 Ratio	Cancer cell line	Cervical cancer
26278961	YTHDC1	S308	Down-regulated	Treated(RAS@HeLa cells-Global centering normalized abundance)/untreated(Control@HeLa cells-Global centering normalized abundance)- calculated Log2 Ratio	Cancer cell line	Cervical cancer
26278961	YTHDC1	S308	Down-regulated	Treated(RAS@HeLa cells-Global pairwise normalized abundance)/untreated(Control@HeLa cells-Global pairwise normalized abundance)- calculated Log2 Ratio	Cancer cell line	Cervical cancer
26278961	YTHDC1	S308	Up-regulated	Treated(RAS@HeLa cells-Quantile centering normalized abundance)/untreated(Control@HeLa cells-Quantile centering normalized abundance)- calculated Log2 Ratio	Cancer cell line	Cervical cancer
26503514	YTHDC1	S308	Down-regulated	Treated(SU5402+FGF1+heparin @SUM52 cells -FAIMS-MSMS)/ Treated(FGF1+heparin@SUM52 cells -FAIMS-MSMS )-abs ratio & calculated Log2 Ratio	Cancer cell line	Breast cancer
27134283	YTHDC1	S308	Up-regulated	Treated(Flavopiridol/DMSO)@HeLa cells-Avg log2ratio	Cancer cell line	Cervical cancer
27134283	YTHDC1	S308	Up-regulated	Treated(RO-3306/DMSO)@HeLa cells-Avg log2ratio	Cancer cell line	Cervical cancer
27794612	YTHDC1	S308	Up-regulated	Treated(Gefitinib@A431cell line/ DMSO@A431cell line)-FC (calculated)	Cancer cell line	Skin cancer
27834733	YTHDC1	S308	Down-regulated	(IDH1mut/Control)@NHA cells-AbsFC	Transformed cell line
28634298	YTHDC1	S308	Down-regulated	Treated(50 Ã‚Âµm IBMX+ PF-04957325 inhibitors@Jurkat cell/DMSO@Jurkat cell)-Abs FC	Cancer cell line	Blood cancer
28634298	YTHDC1	S308	Down-regulated	Treated(IC78+BRL50481+PF-04957325 inhibitors@Jurkat cell/DMSO@Jurkat cell)-Abs FC	Cancer cell line	Blood cancer
28634298	YTHDC1	S308	Down-regulated	Treated(PGE2+cilostamide +rolipram inhibitors@Jurkat cell/DMSO@Jurkat cell)-Abs FC	Cancer cell line	Blood cancer
28634298	YTHDC1	S308	Down-regulated	Treated(PGE2+ 200 Ã‚Âµm IBMX+PF-04957325 inhibitors@Jurkat cell/DMSO@Jurkat cell)-Abs FC	Cancer cell line	Blood cancer
28634298	YTHDC1	S308	Down-regulated	Treated(PGE2+ 50 Ã‚Âµm IBMX+PF-04957325 inhibitors@Jurkat cell//DMSO@Jurkat cell)-Abs FC	Cancer cell line	Blood cancer
28634298	YTHDC1	S308	Down-regulated	Treated(PGE2+ IC78+ BRL50481+ PF-04957325 inhibitors@Jurkat cell/DMSO@Jurkat cell)-Abs FC	Cancer cell line	Blood cancer
28634298	YTHDC1	S308	Down-regulated	Treated(PGE2 inhibitors@Jurkat cell/DMSO@Jurkat cell)-Abs FC	Cancer cell line	Blood cancer
29154753	YTHDC1	S308	Down-regulated	(High Cyclin A/Low Cyclin A@Mitotic arrested RPE-1 cells)-Avg log2 ratio	Telomerase immortalized cell line
30061712	YTHDC1	S308	Up-regulated	Dispase/2D-Acetone@HCT116 spheroids-Dispase Up-log2FC	Cancer cell line	Colon cancer
30773488	YTHDC1	S308	Down-regulated	Treated(Kenpaullone@iPSC1)/Control(untreated@iPSC1)	Induced pluripotent stem cell
30890564	YTHDC1	S308	Down-regulated	(medium labeled BRAFV 600E mutant (A375 S)@A375 cells /light labled A375 NESKO @A375 cells-Biological replicate 1)-Abs ratio	Cancer cell line	Skin cancer
30890564	YTHDC1	S308	Up-regulated	(Heavy labeled Vemurafenib resistant (A375 R)@A375 cells /light labled BRAFV 600E mutant (A375 S) @A375 cells-Biological replicate 1)-Abs ratio	Cancer cell line	Skin cancer
32032466	YTHDC1	S308	Up-regulated	Treated(Mock heavy labeled@Human lung fibroblast cells (IMR-90)/adenovirus type 2 light labeled @Human lung fibroblast cells (IMR-90) -24 hours)-abs Fc	Finite cell line
32032466	YTHDC1	S308	Down-regulated	Treated(Mock Light labeled@Human lung fibroblast cells (IMR-90) /adenovirus type 2 heavy labeled @Human lung fibroblast cells (IMR-90) -24 hours)-abs Fc	Finite cell line
32032466	YTHDC1	S308	Up-regulated	Treated(Mock heavy labeled @Human lung fibroblast cells (IMR-90)/adenovirus type 2 light labeled @Human lung fibroblast cells (IMR-90) -36 hours)-abs Fc	Finite cell line
32032466	YTHDC1	S308	Down-regulated	Treated(Mock light labeled@Human lung fibroblast cells (IMR-90)/adenovirus type 2 heavy labeled @Human lung fibroblast cells (IMR-90) -36 hours)-abs Fc	Finite cell line
32156701	YTHDC1	S308	Down-regulated	+dox/-dox isoproterenol @RE cells-fc	Spontaneously immortalized cell line
32314919	YTHDC1	S308	Up-regulated	Treated(2 mM HU+SCH 900776-chromatin fraction 2 @HEK293A cell/2 mM HU-chromatin fraction 2 @HEK293A cell)ab FC	Transformed cell line
32517296	YTHDC1	S308	Down-regulated	Untreated (Stretch (30 min)@lung cancer cell line A549)/Untreated(Static@lung cancer cell line A549)-abs ratio & calculated Log2 Ratio	Cancer cell line	Lung cancer
32517296	YTHDC1	S308	Down-regulated	Untreated (Stretch (60 min)@lung cancer cell line A549)/Untreated(Static@lung cancer cell line A549)-abs ratio & calculated Log2 Ratio	Cancer cell line	Lung cancer
33417854	YTHDC1	S308	Up-regulated	Treated(3hour-SARS-CoV-2@iPSC-derived iAT2 cells)/Control(3hour-Mock-@iPSC-derived iAT2 cells)-Log2FC	Stem cells
33417854	YTHDC1	S308	Up-regulated	Treated(6hour-SARS-CoV-2@iPSC-derived iAT2 cells)/Control(6hour-Mock-@iPSC-derived iAT2 cells)-Log2FC	Stem cells
33619172	YTHDC1	S308	Up-regulated	Treated(24hours-ARS-1620@Calu1 cell line)/Control(0hours-DMSO@Calu1 cell line)-Log2FC	Cancer cell line	Lung cancer
33619172	YTHDC1	S308	Up-regulated	(ARS 1620(24h)/DMSO)@NCI H1792 cell line-Log2FC	Cancer cell line	Lung cancer
33619172	YTHDC1	S308	Up-regulated	Treated(6hours-ARS-1620@Calu1 cell line)/Control(0hours-DMSO@Calu1 cell line)-Log2FC	Cancer cell line	Lung cancer
33619172	YTHDC1	S308	Up-regulated	Treated(6hours-ARS-1620@NCI-H358 cell line)/Control(0hours-DMSO@NCI-H358 cell line)- Log2FC	Cancer cell line	Lung cancer
33727228	YTHDC1	S308	Down-regulated	Treated(DMSO@COR1 cell line) / Treated (DMSO@H1975 cell line-Experiment-2)-absFC	Cancer cell line	Lung cancer
33727228	YTHDC1	S308	Down-regulated	Treated(DMSO@COR10 cell line) / Treated (DMSO@H1975 cell line-Experiment-2)-absFC	Cancer cell line	Lung cancer
33727228	YTHDC1	S308	Down-regulated	Treated( reciletineb@COR1 cell line) / Treated (reciletineb@H1975 cell line-Experiment-2)-absFC	Cancer cell line	Lung cancer
33727228	YTHDC1	S308	Down-regulated	Treated( reciletineb@COR10 cell line) / Treated (reciletineb@H1975 cell line-Experiment-2)-absFC	Cancer cell line	Lung cancer
34186244	YTHDC1	S308	Up-regulated	Treated(10 ÂµM-CX-4945@HEK293T cell line)/Control(DMSO@HEK293T cell line)-Log2FC	Transformed cell line
34604676	YTHDC1	S308	Down-regulated	(PCB+VCR/DMSO@Primary ALL-5 cells)-logFC	Cancer cell line	Blood cancer
34604676	YTHDC1	S308	Down-regulated	(PCB/DMSO@Primary ALL-5 cells)-logFC	Cancer cell line	Blood cancer
35022314	YTHDC1	S308	Up-regulated	Treated(30 minutes-RXDX-106@H1299 cell line)/Control(DMSO@H1299 cell line)-Log2FC	Cancer cell line	Lung cancer
35022314	YTHDC1	S308	Up-regulated	Treated(4 hours-RXDX-106@H1299 cell line)/Control(DMSO@H1299 cell line)-Log2FC	Cancer cell line	Lung cancer
35688186	YTHDC1	S308	Down-regulated	Treated(Caffeien 1000 ÂµM @HepG2 cells/control (Caffeien 0ÂµM untreated@HepG2 cells))Log2Fc	Cancer cell line	Liver cancer
35688186	YTHDC1	S308	Down-regulated	Treated(Caffeien 100 ÂµM @HepG2 cells/control (Caffeien 0ÂµM untreated@HepG2 cells))Log2Fc	Cancer cell line	Liver cancer
35688186	YTHDC1	S308	Down-regulated	Treated(Coumarin 0.001 ÂµM @HepG2 cells/control (Coumarin 0ÂµM untreated@HepG2 cells))Log2Fc	Cancer cell line	Liver cancer
36329028	YTHDC1	S308	Up-regulated	Treated(GFP_FGF10@HeLa cell line)/control(GFP_UT@HeLa cell line)	Cancer cell line	Cervical cancer
36106392	YTHDC1	S308	Up-regulated	1 hpi/ 0 hpi@Rhabdomyosarcoma (RD) cells_log2fc	Cancer cell line	Embryo cancer
36106392	YTHDC1	S308	Up-regulated	12 hpi/ 0 hpi@Rhabdomyosarcoma (RD) cells_log2fc	Cancer cell line	Embryo cancer
36106392	YTHDC1	S308	Up-regulated	2 hpi/ 0 hpi@Rhabdomyosarcoma (RD) cells_log2fc	Cancer cell line	Embryo cancer
36106392	YTHDC1	S308	Up-regulated	4 hpi/ 0 hpi@Rhabdomyosarcoma (RD) cells_log2fc	Cancer cell line	Embryo cancer
36106392	YTHDC1	S308	Up-regulated	8 hpi/ 0 hpi@Rhabdomyosarcoma (RD) cells_log2fc	Cancer cell line	Embryo cancer
36173113	YTHDC1	S308	Down-regulated	24hr/Control@MDA-MB-231 cells_absfc	Cancer cell line	Breast cancer
36781298	YTHDC1	S308	Up-regulated	24 h metformin/ 24 h control@HT115_log2fc	Cancer cell line	Colon cancer
36781298	YTHDC1	S308	Up-regulated	24 h metformin/ 24 h control@SNU61_log2fc	Cancer cell line	Rectum cancer
36897912	YTHDC1	S308	Up-regulated	Tirabrutinib/Ctrl. TMD8 Experiment 1@TMD8 cells_avgfc	Cancer cell line	Blood cancer
36897912	YTHDC1	S308	Up-regulated	Tirabrutinib/Ctrl. TMD8 Experiment 2@TMD8 cells_avgfc	Cancer cell line	Blood cancer
36897912	YTHDC1	S308	Up-regulated	WG-307/Ctrl. Experiment 1@U2932 cells_avgfc	Cancer cell line	Blood cancer
36897912	YTHDC1	S308	Up-regulated	WG-307/Ctrl. Experiment 2@U2932 cells_avgfc	Cancer cell line	Blood cancer
38216124	YTHDC1	S308	Up-regulated	Day2/Day0@IMR90-ER:RasG12V_avgfc	Finite cell line
38216124	YTHDC1	S308	Up-regulated	Day4/Day0@IMR90-ER:RasG12V_avgfc	Finite cell line
23898821	YTHDC1	S424	Down-regulated	Treated(Control1/Crizotinib-mTRAQ-Rep 3@H3122 cells)-abs FC	Cancer cell line	Lung cancer
23898821	YTHDC1	S424	Up-regulated	Treated(Crizotinib/Control 2-mTRAQ-rep-2@H3122 cells)-abs FC	Cancer cell line	Lung cancer
23898821	YTHDC1	S424	Up-regulated	Treated(Control 2/Crizotinib-mTRAQ-rep 3 @H3122 cells)-abs FC	Cancer cell line	Lung cancer
24961811	YTHDC1	S424	Up-regulated	Treated(BRAFV600E transfection only (OIS)@human diploid fibroblast (HDF) cell line/BRAFV600E +CEBP+B shRNA (OIS bypass)-3days@human diploid fibroblast (HDF) cell line)-log2Fc	Fibroblast
24961811	YTHDC1	S424	Down-regulated	Treated(BRAFV600E transfection only (OIS)@human diploid fibroblast (HDF) cell line /Control (Cycling) -3days@human diploid fibroblast (HDF) cell line)-log2Fc	Fibroblast
24961811	YTHDC1	S424	Down-regulated	Treated(BRAFV600E +CEBP+B shRNA (OIS bypass)@human diploid fibroblast (HDF) cell line/Control (Cycling) -3days@human diploid fibroblast (HDF) cell line)-log2Fc	Fibroblast
25002506	YTHDC1	S424	Down-regulated	Treated (BI-D1870 (2hr)@A375 cells)/Treated (DMSO@A375 cells)-abs ratio & calculated Log2 Ratio	Cancer cell line	Skin cancer
25002506	YTHDC1	S424	Down-regulated	Treated (BI-D1870+ PMA (30min)@HEK293 cells)/Treated (PMA (30min)@HEK293 cells)-abs ratio & calculated Log2 Ratio	Transformed cell line
25002506	YTHDC1	S424	Down-regulated	Treated (PD184352 (2hr)@A375 cells)/Treated (DMSO@A375 cells)-abs ratio & calculated Log2 Ratio	Cancer cell line	Skin cancer
25002506	YTHDC1	S424	Down-regulated	Treated (PD184352+ PMA (30min)@HEK293 cells)/Treated (PMA (30min)@HEK293 cells)-abs ratio & calculated Log2 Ratio	Transformed cell line
25002506	YTHDC1	S424	Up-regulated	Treated (RSK1/2 RNAi @A375 cells)/Treated (Control RNAi @A375 cells)-abs ratio & calculated Log2 Ratio	Cancer cell line	Skin cancer
26278961	YTHDC1	S424	Up-regulated	Treated(CIP2A@HeLa cells-Casein normalized abundance)/untreated(Control@HeLa cells-Casein normalized abundance)- calculated Log2 Ratio	Cancer cell line	Cervical cancer
26278961	YTHDC1	S424	Down-regulated	Treated(CIP2A@HeLa cells-Global pairwise normalized abundance)/untreated(Control@HeLa cells-Global pairwise normalized abundance)- calculated Log2 Ratio	Cancer cell line	Cervical cancer
26278961	YTHDC1	S424	Up-regulated	Treated(OA@HeLa cells-Casein normalized abundance)/untreated(Control@HeLa cells-Casein normalized abundance)- calculated Log2 Ratio	Cancer cell line	Cervical cancer
26278961	YTHDC1	S424	Up-regulated	Treated(OA@HeLa cells-Quantile pairwise normalized abundance)/untreated(Control@HeLa cells-Quantile pairwise normalized abundance)- calculated Log2 Ratio	Cancer cell line	Cervical cancer
26278961	YTHDC1	S424	Up-regulated	Treated(RAS@HeLa cells-Casein normalized abundance)/untreated(Control@HeLa cells-Casein normalized abundance)- calculated Log2 Ratio	Cancer cell line	Cervical cancer
26278961	YTHDC1	S424	Down-regulated	Treated(RAS@HeLa cells-Global pairwise normalized abundance)/untreated(Control@HeLa cells-Global pairwise normalized abundance)- calculated Log2 Ratio	Cancer cell line	Cervical cancer
27134283	YTHDC1	S424	Up-regulated	Treated(RO-3306/DMSO)@HeLa cells-Avg log2ratio	Cancer cell line	Cervical cancer
27794612	YTHDC1	S424	Up-regulated	Treated(Gefitinib@A431cell line/ DMSO@A431cell line)-FC (calculated)	Cancer cell line	Skin cancer
27834733	YTHDC1	S424	Down-regulated	(Cobimetinib+Pictilisib/DMSO)@RAS-NHA cells-AbsFC	Transformed cell line
27834733	YTHDC1	S424	Up-regulated	(IDH1mut/Control)@NHA cells-AbsFC	Transformed cell line
27834733	YTHDC1	S424	Up-regulated	(RAS-NHA cells/Control)@NHA cells-AbsFC	Transformed cell line
27834733	YTHDC1	S424	Down-regulated	(RAS-NHA cells/IDH1mut)@NHA cells-AbsFC	Transformed cell line
31697643	YTHDC1	S424	Up-regulated	(Atorvastatin/DMSO)@KYSE150 cells-Abs FC	Cancer cell line	Esophagus cancer
32032466	YTHDC1	S424	Down-regulated	Treated(Mock light labeled@Human lung fibroblast cells (IMR-90)/adenovirus type 2 heavy labeled @Human lung fibroblast cells (IMR-90) -36 hours)-abs Fc	Finite cell line
32156701	YTHDC1	S424	Down-regulated	+dox/-dox basal@OE cells-fc	Cancer cell line	Cervical cancer
33619172	YTHDC1	S424	Up-regulated	4-OHT(d6)/4-OHT(d0)@IMR90-ER:RasG12V-AvgFC	Cancer cell line	Lung cancer
35022314	YTHDC1	S424	Down-regulated	Treated(4 hours-RXDX-106@H1299 cell line)/Control(DMSO@H1299 cell line)-Log2FC	Cancer cell line	Lung cancer
36077344	YTHDC1	S424	Up-regulated	Treated (FA-TcnA @HEp-2 cells) / Untreated (Control @HEp-2 cells)-absFC	Cancer cell line	Cervical cancer
36329028	YTHDC1	S424	Up-regulated	Treated(GFP_FGF10@HeLa cell line)/control(GFP_UT@HeLa cell line)	Cancer cell line	Cervical cancer
36357940	YTHDC1	S424	Down-regulated	Treated(15 mins-30 ÂµM JPH203@KKU-100 Human BTC cell line)/Untreated DMSO@KKU-100 Human BTC cell line)-Abs ratio	Cancer cell line	Bile duct cancer
35882839	YTHDC1	S424	Up-regulated	Treated(shRNA 312 @ Human colon cancer cells HCT116)/Control(shNT- Irrelevant @ Human colon cancer cells HCT116)-Log2FC	Cancer cell line	Colon cancer
35011700	YTHDC1	S424	Down-regulated	IL-33(50 ng/mL) 30 min./control@THP-1 cells_log2fc	Cancer cell line	Blood cancer
35011700	YTHDC1	S424	Down-regulated	IL-33(50 ng/mL) 5 min./control@THP-1 cells_log2fc	Cancer cell line	Blood cancer
35011700	YTHDC1	S424	Down-regulated	IL-33(50 ng/mL) 60 min./control@THP-1 cells_log2fc	Cancer cell line	Blood cancer
36173113	YTHDC1	S424	Down-regulated	12hr/Control@MDA-MB-231 cells_absfc	Cancer cell line	Breast cancer
36781298	YTHDC1	S424	Down-regulated	24 h metformin/ 24 h control@C2bbe1_log2fc	Cancer cell line	Colon cancer
36781298	YTHDC1	S424	Down-regulated	24 h metformin/ 24 h control@COLO205_log2fc	Transformed cell line
36781298	YTHDC1	S424	Up-regulated	24 h metformin/ 24 h control@LOVO_log2fc	Cancer cell line	Colon cancer
36781298	YTHDC1	S424	Up-regulated	24 h metformin/ 24 h control@SW837_log2fc	Cancer cell line	Rectum cancer
36781298	YTHDC1	S424	Down-regulated	(IDH1mut/Control)@NHA cells-AbsFC	Cancer cell line	Colon cancer
38216124	YTHDC1	S424	Up-regulated	Day2/Day0@IMR90-ER:RasG12V_avgfc	Fibroblast
38216124	YTHDC1	S424	Up-regulated	Day4/Day0@IMR90-ER:RasG12V_avgfc	Fibroblast
38216124	YTHDC1	S424	Up-regulated	Day6/Day0@IMR90-ER:RasG12V_avgfc	Fibroblast
