# Supplementary material for: Integrative analysis of YTHDC1 phosphoproteome unveils its phosphomodulatory network linked to splicing and tumorigenesis
Source: Front Bioinform. 2026 Jul 6;6:1809047. doi: 10.3389/fbinf.2026.1809047 (PMC13381505; doi:10.3389/fbinf.2026.1809047)
Supplement: Supplementary file 5 [file Supplementaryfile3.xlsx]

## Sheet: CONTENT
Supplementary file 3
Article title	"Integrative Analysis of YTHDC1 Phosphoproteome Unveils its Phosphomodulatory Network linked to Splicing and Tumorigenesis"
File contents	Supplementary Table S3A: List of upstream kinase positively and negatively co-regulated with YTHDC1 predominant phosphosites
	Supplementary Table S3B: List of binary interactors positively and negatively coregulated with YTHDC1 predominant phosphosites

## Sheet: Supplementary Table S3A
Supplementary Table S3 A: List of upstream kinases positively co-regulated with YTHDC1 predominant phosphosites
YTHDC1 Sites	upstream kinase	n_00	n_uddu_nd	n_uddu	n_uudd	Co-regulation frequency	p-Value	Source	Coregulation
YTHDC1_S308	PRP4K_S294	85	92	1	20	20	5.32611e-05	Johnson et al	UUDD
YTHDC1_S308	PRP4K_S431	95	83	1	19	19	1.53583e-05	Johnson et al	UUDD
YTHDC1_S308	CLK1_S140	88	93	0	17	17	2.5195e-05	Johnson et al	UUDD
YTHDC1_S308	PRP4K_S437	95	88	1	14	14	0.000484074	Johnson et al	UUDD
YTHDC1_S308	CLK4_S138	94	89	1	14	14	0.000555088	Johnson et al	UUDD
YTHDC1_S308	PRP4K_S381	97	88	0	13	13	0.000105725	Johnson et al	UUDD
YTHDC1_S308	PRP4K_S387	95	91	0	12	12	0.000283436	Johnson et al	UUDD
YTHDC1_S308	CLK1_T138	101	86	0	11	11	0.000287311	Johnson et al	UUDD
YTHDC1_S308	CLK4_S136	96	92	0	10	10	0.00105155	Johnson et al	UUDD
YTHDC1_S308	DYRK1A_Y321	96	93	0	9	9	0.00213702	Johnson et al	UUDD
YTHDC1_S308	PRP4K_S93	93	96	0	9	9	0.00280379	Johnson et al	UUDD
YTHDC1_S308	AKT1_S129	90	94	1	13	13	0.00173528	NetworKIN/AKID	UUDD
YTHDC1_S308	PAK1_S144	92	94	1	11	11	0.00465655	NetworKIN/AKID	UUDD
YTHDC1_S146	CDK17_S137	121	64	1	12	12	5.10092e-05	Johnson et al	UUDD
YTHDC1_S146	CDK12_S274	136	51	0	11	11	1.46812e-06	Johnson et al	UUDD
YTHDC1_S146	CDK12_S385	120	68	0	10	10	6.21186e-05	Johnson et al	UUDD
YTHDC1_S146	CLK2_S142	146	41	1	10	10	5.56303e-06	Johnson et al	UUDD
YTHDC1_S146	CDK12_S383	122	67	0	9	9	0.000132925	Johnson et al	UUDD
YTHDC1_S146	CDK12_S303	127	61	1	9	9	0.000430525	Johnson et al	UUDD
YTHDC1_S146	DYRK1A_Y321	136	52	1	9	9	0.000121738	Johnson et al	UUDD
YTHDC1_S146	CDK12_S291	136	52	1	9	9	0.000121738	Johnson et al	UUDD
YTHDC1_S146	MTOR_S1261	126	64	0	8	8	0.000235756	Johnson et al	UUDD
YTHDC1_S146	RPS6KA3_T365	117	65	2	14	7	6.56767e-05	Johnson et al	UUDD
YTHDC1_S146	CDK17_S180	109	82	0	7	7	0.00324029	Johnson et al	UUDD
YTHDC1_S146	MAPK14_T180	131	60	0	7	7	0.00040897	Johnson et al	UUDD
YTHDC1_S146	CDK13_S383	119	71	1	7	7	0.00670641	Johnson et al	UUDD
YTHDC1_S146	CDK7_S164	117	66	2	13	6.5	0.000160362	Johnson et al	UUDD
YTHDC1_S146	ROCK2_S1374	123	69	0	6	6	0.00259731	Johnson et al	UUDD
YTHDC1_S146	CDK12_S301	128	63	1	6	6	0.00777974	Johnson et al	UUDD
YTHDC1_S146	CDK12_S318	140	46	2	10	5	7.0095e-05	Johnson et al	UUDD
YTHDC1_S146	PKN3_S544	133	60	0	5	5	0.00342714	Johnson et al	UUDD
YTHDC1_S146	MAPK14_Y182	114	78	1	5	5	0.0479374	Johnson et al	UUDD
YTHDC1_S146	MAST2_S74	112	72	1	13	13	8.55711e-05	NetworKIN/AKID	UUDD
YTHDC1_S146	CLK2_S142	146	41	1	10	10	5.56303e-06	NetworKIN/AKID	UUDD
YTHDC1_S146	MAST2_S1364	140	49	0	9	9	9.93568e-06	NetworKIN/AKID	UUDD
YTHDC1_S146	CDK16_S65	138	52	0	8	8	5.03977e-05	NetworKIN/AKID	UUDD
YTHDC1_S146	PAK4_S104	118	73	0	7	7	0.00149392	NetworKIN/AKID	UUDD
YTHDC1_S146	MAST2_S66	142	49	0	7	7	0.000109064	NetworKIN/AKID	UUDD
YTHDC1_S146	PAK2_T143	129	63	0	6	6	0.00154628	NetworKIN/AKID	UUDD
YTHDC1_S424	CDK13_T494	146	45	1	6	6	0.00129944	Johnson et al	UUDD
Supplementary Table S3 A: List of upstream kinase negatively co-regulated with YTHDC1 predominant phosphosites
YTHDC1 Site	upstream kinase	n_00	n_uddu_nd	n_uudd	n_uddu	Co-regulation frequency	p-Value	Source	Coregulation
YTHDC1_S146	PRKD2_S197	109	79	1	9	9	0.00332543	Johnson et al	UDDU

## Sheet: Supplementary Table S3B
Supplementary Table S3B: List of binary interactors positively coregulated with YTHDC1 predominant phosphosites
YTHDC1_Site	Binary interactor	n_00	n_uddu_nd	n_uddu	n_uudd	Co-regulation frequency	p-Value	Coregulation Type
YTHDC1_S308	TRA2A_S16	79	100	0	19	19	3.36436e-05	UUDD
YTHDC1_S308	TRA2A_S18	81	97	1	19	19	0.000192795	UUDD
YTHDC1_S308	ZC3H18_S83	91	89	0	18	18	7.53264e-06	UUDD
YTHDC1_S308	BRD4_S1117	98	82	1	17	17	3.71013e-05	UUDD
YTHDC1_S308	CLK1_S140	88	93	0	17	17	2.5195e-05	UUDD
YTHDC1_S308	ZC3H18_S78	88	93	1	16	16	0.000367847	UUDD
YTHDC1_S308	YTHDC1_S315	101	82	1	14	14	0.00020553	UUDD
YTHDC1_S308	YTHDC1_S317	105	80	0	13	13	3.36261e-05	UUDD
YTHDC1_S308	TRA2B_S14	95	90	0	13	13	0.00013867	UUDD
YTHDC1_S308	AHNAK_S1068	90	96	1	11	11	0.00568578	UUDD
YTHDC1_S308	YTHDC1_S318	104	83	0	11	11	0.000199426	UUDD
YTHDC1_S308	CLK1_T138	101	86	0	11	11	0.000287311	UUDD
YTHDC1_S308	TRA2B_S22	86	101	0	11	11	0.00151581	UUDD
YTHDC1_S308	SRSF1_S205	92	95	1	10	10	0.00846912	UUDD
YTHDC1_S308	BMI1_S251	103	85	0	10	10	0.000498845	UUDD
YTHDC1_S308	TBRG1_S10	104	83	1	10	10	0.00262649	UUDD
YTHDC1_S308	GOLGA2_S66	101	86	1	10	10	0.00357806	UUDD
YTHDC1_S308	EZH2_T367	99	90	0	9	9	0.0016151	UUDD
YTHDC1_S308	YTHDC1_S320	101	88	0	9	9	0.00133343	UUDD
YTHDC1_S308	AHNAK_T5729	95	94	0	9	9	0.00234162	UUDD
YTHDC1_S146	YTHDC1_T148	147	32	0	19	19	3.32022e-13	UUDD
YTHDC1_S146	IFI16_S153	109	75	1	13	13	0.000135784	UUDD
YTHDC1_S146	TRA2B_T33	144	41	1	12	12	5.12045e-07	UUDD
YTHDC1_S146	SRSF2_S187	133	53	1	11	11	1.90779e-05	UUDD
YTHDC1_S146	PROSER2_S179	127	59	1	11	11	5.33103e-05	UUDD
YTHDC1_S146	SRSF2_S26	131	55	1	11	11	2.7192e-05	UUDD
YTHDC1_S146	YTHDC1_S152	145	43	0	10	10	9.62601e-07	UUDD
YTHDC1_S146	AHNAK_S5854	118	70	0	10	10	8.12815e-05	UUDD
YTHDC1_S146	EZH2_T487	108	80	0	10	10	0.000282408	UUDD
YTHDC1_S146	TRA2B_S99	124	52	2	20	10	2.86989e-08	UUDD
YTHDC1_S146	CLK2_S142	146	41	1	10	10	5.56303e-06	UUDD
YTHDC1_S146	TRA2B_S37	144	43	1	10	10	8.38692e-06	UUDD
YTHDC1_S146	YTHDC1_S120	127	60	1	10	10	0.000152921	UUDD
YTHDC1_S146	NSD1_S2471	125	62	1	10	10	0.000203882	UUDD
YTHDC1_S146	TRA2B_S97	121	56	2	19	9.5	2.0349e-07	UUDD
YTHDC1_S146	EMD_S141	140	49	0	9	9	9.93568e-06	UUDD
YTHDC1_S146	TRA2A_S260	121	68	0	9	9	0.000150518	UUDD
YTHDC1_S146	HNRNPA1_S364	120	69	0	9	9	0.000170151	UUDD
YTHDC1_S146	SLAIN2_S413	113	75	1	9	9	0.00220809	UUDD
YTHDC1_S146	TRA2B_S29	144	45	0	9	9	4.96177e-06	UUDD
YTHDC1_S146	PCLAF_S72	132	56	1	9	9	0.000218723	UUDD
YTHDC1_S146	SUZ12_S546	111	68	2	17	8.5	1.48094e-05	UUDD
YTHDC1_S146	NR2C2_S46	131	59	0	8	8	0.000128472	UUDD
YTHDC1_S146	AHNAK_S5762	105	85	0	8	8	0.00200599	UUDD
YTHDC1_S146	AHNAK_S5851	118	72	0	8	8	0.000570974	UUDD
YTHDC1_S146	ANKRD28_S1011	130	59	1	8	8	0.000837099	UUDD
YTHDC1_S146	EDC4_S844	105	85	0	8	8	0.00200599	UUDD
YTHDC1_S146	TRA2B_S20	139	51	0	8	8	4.3678e-05	UUDD
YTHDC1_S146	YTHDC1_S320	139	51	0	8	8	4.3678e-05	UUDD
YTHDC1_S146	TRA2B_S85	137	52	1	8	8	0.000343235	UUDD
YTHDC1_S146	AHNAK_S5749	88	85	3	22	7.33333	0.000154337	UUDD
YTHDC1_S146	AHNAK_S5857	101	90	0	7	7	0.00604121	UUDD
YTHDC1_S146	TRA2B_S95	120	54	3	21	7	1.36165e-07	UUDD
YTHDC1_S146	RBMX_S314	139	52	0	7	7	0.000160433	UUDD
YTHDC1_S146	SNIP1_S74	138	52	1	7	7	0.000977715	UUDD
YTHDC1_S146	ANLN_S72	104	86	1	7	7	0.0215994	UUDD
YTHDC1_S146	TRA2A_T88	127	56	2	13	6.5	2.71424e-05	UUDD
YTHDC1_S146	MAGOH_S106	142	50	0	6	6	0.000418806	UUDD
YTHDC1_S146	RNPS1_S155	118	66	2	12	6	0.000330956	UUDD
YTHDC1_S146	AHNAK_S93	96	88	2	12	6	0.00562116	UUDD
YTHDC1_S146	ATG16L1_S287	119	65	2	12	6	0.000284185	UUDD
YTHDC1_S146	SUZ12_S726	142	50	0	6	6	0.000418806	UUDD
YTHDC1_S146	AHNAK_S332	118	74	0	6	6	0.00387611	UUDD
YTHDC1_S146	SNIP1_S52	112	73	2	11	5.5	0.00172487	UUDD
YTHDC1_S146	RNF4_S94	129	56	2	11	5.5	0.000152264	UUDD
YTHDC1_S146	SNIP1_S76	139	46	2	11	5.5	2.49161e-05	UUDD
YTHDC1_S146	TRA2B_S16	143	50	0	5	5	0.00144338	UUDD
YTHDC1_S146	NKAPD1_S285	148	45	0	5	5	0.000879102	UUDD
YTHDC1_S146	RNPS1_S157	122	64	2	10	5	0.00111562	UUDD
YTHDC1_S146	YTHDC1_S317	136	57	0	5	5	0.00268491	UUDD
YTHDC1_S424	AHNAK_S3362	144	45	1	8	8	0.000124044	UUDD
YTHDC1_S424	ZC3H18_T796	147	43	1	7	7	0.000301757	UUDD
YTHDC1_S424	SLAIN2_S377	141	50	1	6	6	0.00227726	UUDD
YTHDC1_S424	RBMX_S249	139	53	0	6	6	0.00058119	UUDD
YTHDC1_S424	SNRK_S569	138	53	1	6	6	0.00310573	UUDD
YTHDC1_S424	BRD4_S470	134	57	1	6	6	0.00457382	UUDD
YTHDC1_S424	SNRNP70_S320	134	51	2	11	5.5	6.43606e-05	UUDD
YTHDC1_S424	BRD4_S1064	144	49	0	5	5	0.00131217	UUDD
YTHDC1_S424	TRA2B_S29	146	47	0	5	5	0.00107834	UUDD
YTHDC1_S424	TRA2B_T33	142	51	0	5	5	0.00158489	UUDD
Supplementary Table S3B: List of binary interactors negatively coregulated with YTHDC1 predominant phosphosites
YTHDC1_Site	Binary interactor	n_00	n_uddu_nd	n_uudd	n_uddu	Co-regulation frequency	p-Value	Coregulation Type
YTHDC1_S146	SLAIN2_S63	119	72	1	6	6	0.0157372	UDDU
YTHDC1_S146	MPRIP_S891	123	69	1	5	5	0.0281548	UDDU
YTHDC1_S424	SRSF2_S220	134	55	1	8	8	0.000509907	UDDU
YTHDC1_S424	AHNAK_T5796	144	47	0	7	7	8.32853e-05	UDDU
YTHDC1_S424	EDC4_S780	139	53	0	6	6	0.00058119	UDDU
YTHDC1_S424	ANLN_S225	141	51	1	5	5	0.00741533	UDDU
